# Supplementary material for: Instruction of haematopoietic lineage choices, evolution of transcriptional landscapes and cancer stem cell hierarchies derived from an AML1-ETO mouse model
Source: EMBO Mol Med. 2013 Oct 4;5(12):1804–20. doi: 10.1002/emmm.201302661 (PMC3914523; doi:10.1002/emmm.201302661)
Supplement: Supplementary file 3 [file emmm0005-1804-sd3.xls]

## Sheet: Ctrl-, ST- and L-GMP
Supplemental Table 1: Whole-transcriptome profiles of FACS-sorted Ctrl-, ST- and L-GMP cells
For each transcript the RefSeq identicfication number, the transcript description, the subcellular localization, the family identiy and the normalized RPKM (number of reads which map per kilobase of exon model per million mapped reads) value are indicated for not-induced R26/AE BM reconstituted GMP (Ctrl-GMP), GMP from animals DOX-induced for 10 days (ST-GMP) and GMP from leukaemic mice (L-GMP).
RefSeq ID	Description	Location	Family	Normalized RPKM value for Ctrl-GMP	Normalized RPKM value for ST-GMP	Normalized RPKM value for L-GMP
NM_001001130	zinc finger protein 708	Nucleus	other	35.5396	23.4944	0
NM_001001144	SREBF chaperone	Cytoplasm	other	91.8666	112.333	208.088
NM_001001152	zinc finger protein 43	Nucleus	other	46.2686	36.71	5.86165
NM_001001160	F-box protein 41	unknown	other	0.670559	18.355	0
NM_001001176	TAF9B RNA polymerase II, TATA box binding protein (TBP)-associated factor, 31kDa	Nucleus	transcription regulator	45.598	74.1541	23.4466
NM_001001177	cDNA sequence BC051142	unknown	other	6.03503	1.4684	0
NM_001001178	coiled-coil domain containing 148	unknown	other	2.68224	0	0
NM_001001180	zinc finger protein 941	unknown	other	13.4112	5.1394	5.86165
NM_001001181	chromosome 18 open reading frame 32	unknown	other	142.158	149.777	219.812
NM_001001182	bromodomain adjacent to zinc finger domain, 2B	unknown	other	1510.77	1789.24	3393.89
NM_001001184	coiled-coil domain containing 111	unknown	other	94.5488	132.156	126.025
NM_001001185	cDNA sequence BC048507	unknown	other	37.5513	35.9758	14.6541
NM_001001186	regulator of sex limited protein 1	unknown	other	42.9158	38.9126	14.6541
NM_001001187	zinc finger protein 738	unknown	other	90.5254	165.195	240.328
NM_001001295	DIS3 mitotic control homolog (S. cerevisiae)-like	unknown	other	98.5721	84.4329	73.2706
NM_001001297	threonine synthase-like 1 (S. cerevisiae)	unknown	kinase	14.7523	5.1394	11.7233
NM_001001309	integrin, alpha 8	Plasma Membrane	other	0.670559	4.4052	0
NM_001001321	solute carrier family 35, member D2	Cytoplasm	transporter	12.7406	17.6208	0
NM_001001326	suppression of tumorigenicity 5	unknown	enzyme	20.7873	41.1152	20.5158
NM_001001327	vitamin K epoxide reductase complex, subunit 1-like 1	unknown	other	58.3386	104.256	17.5849
NM_001001333	hexosaminidase (glycosyl hydrolase family 20, catalytic domain) containing	unknown	other	8.04671	11.013	61.5473
NM_001001335	pleckstrin homology domain containing, family A (phosphoinositide binding specific) member 8	unknown	other	31.5163	73.4199	123.095
NM_001001447	zinc finger and SCAN domain containing 22	Nucleus	transcription regulator	34.8691	55.065	178.78
NM_001001450	synovial sarcoma, X breakpoint 1	Nucleus	transcription regulator	0	0.734199	0
NM_001001452	taste receptor, type 2, member 143	unknown	other	0	0.734199	0
NM_001001454	tweety homolog 1 (Drosophila)	Plasma Membrane	ion channel	2.01168	6.60779	5.86165
NM_001001488	ATPase, aminophospholipid transporter, class I, type 8B, member 1	Plasma Membrane	transporter	3.35279	2.2026	0
NM_001001489	cDNA sequence BC021785	Cytoplasm	transporter	0.670559	0	2.93082
NM_001001491	tropomyosin 4	Cytoplasm	other	498.225	299.553	2327.07
NM_001001492	Leber congenital amaurosis 5-like	unknown	other	0.670559	6.60779	0
NM_001001493	chromosome 19 open reading frame 56	Plasma Membrane	other	59.6797	72.6857	58.6165
NM_001001495	TNFAIP3 interacting protein 3	unknown	other	6.70559	3.671	0
NM_001001496	gap junction protein, alpha 6	Plasma Membrane	transporter	0.670559	2.9368	0
NM_001001602	DAB2 interacting protein	Plasma Membrane	other	75.1026	52.8624	76.2014
NM_001001735	Wolf-Hirschhorn syndrome candidate 1-like 1	Nucleus	enzyme	452.627	356.087	448.416
NM_001001738	inositol 1,4,5-trisphosphate receptor interacting protein	unknown	other	58.3386	63.8753	155.334
NM_001001792	zinc finger protein 239	Nucleus	other	29.5046	49.1914	0
NM_001001796	dorsal root ganglia homeobox	Nucleus	transcription regulator	0	0.734199	2.93082
NM_001001798	ATPase, class VI, type 11C	Plasma Membrane	transporter	349.361	531.56	451.347
NM_001001806	zinc finger protein 36, C3H type-like 2	Nucleus	transcription regulator	1044.06	958.13	932.002
NM_001001880	myelin protein zero-like 1	Plasma Membrane	other	5.36447	8.81039	0
NM_001001881	chromosome 3 open reading frame 70	unknown	other	20.7873	19.8234	0
NM_001001882	regulator of telomere elongation helicase 1	Nucleus	enzyme	89.8549	107.927	14.6541
NM_001001884	NCK-associated protein 5-like	unknown	other	7.37615	4.4052	2.93082
NM_001001892	major histocompatibility complex, class I, C	Plasma Membrane	transmembrane receptor	3930.82	3411.09	3681.11
NM_001001932	early endosome antigen 1	Cytoplasm	other	759.073	781.188	973.034
NM_001001981	UTP14, U3 small nucleolar ribonucleoprotein, homolog B (yeast)	Nucleus	other	211.897	117.472	246.189
NM_001001982	chromosome 15 open reading frame 52	unknown	other	8.71726	14.684	0
NM_001001983	phosphatidylinositol 4-kinase, catalytic, alpha	Cytoplasm	kinase	514.989	451.533	1324.73
NM_001001984	lysine (K)-specific demethylase 2A	Nucleus	other	1191.58	1168.11	3906.79
NM_001001985	N-acetyltransferase 8-like (GCN5-related, putative)	unknown	enzyme	34.1985	35.9758	583.234
NM_001001986	RIKEN cDNA 8430427H17 gene	unknown	other	28.1635	49.9256	23.4466
NM_001001999	glycoprotein Ib (platelet), beta polypeptide	Plasma Membrane	other	3.35279	0.734199	0
NM_001002004	KIAA0100	Extracellular Space	other	1167.44	1178.39	2690.5
NM_001002005	pannexin 2	Plasma Membrane	transporter	0.670559	0	0
NM_001002008	zinc finger protein 948	unknown	other	30.8457	22.7602	0
NM_001002012	heat shock 70kDa protein 2	Cytoplasm	other	100.584	127.016	322.391
NM_001002238	tudor domain containing 1	Cytoplasm	other	1.34112	1.4684	29.3082
NM_001002239	ribosomal protein L17	Cytoplasm	other	306.445	309.832	416.177
NM_001002240	tudor domain containing 1	Cytoplasm	other	1.34112	1.4684	32.2391
NM_001002241	tudor domain containing 1	Cytoplasm	other	1.34112	1.4684	29.3082
NM_001002267	transmembrane protein 158 (gene/pseudogene)	Plasma Membrane	other	7.37615	2.2026	0
NM_001002268	G protein-coupled receptor 126	Plasma Membrane	G-protein coupled receptor	7.37615	9.54459	0
NM_001002272	trophinin	Plasma Membrane	other	1.34112	7.34199	0
NM_001002764	Smg-6 homolog, nonsense mediated mRNA decay factor (C. elegans)	Nucleus	enzyme	604.844	581.486	1263.19
NM_001002786	RAB44, member RAS oncogene family	unknown	other	905.925	1093.96	3165.29
NM_001002842	PML-RARA regulated adaptor molecule 1	unknown	other	110.642	144.637	134.818
NM_001002846	F-box and leucine-rich repeat protein 12	Cytoplasm	other	128.077	108.662	345.837
NM_001002895	chromosome 6 open reading frame 1	unknown	other	21.4579	7.34199	2.93082
NM_001002896	beaded filament structural protein 2, phakinin	Cytoplasm	other	0.670559	0	0
NM_001002897	ATG9 autophagy related 9 homolog B (S. cerevisiae)	Cytoplasm	other	19.4462	11.7472	93.7864
NM_001002898	signal-regulatory protein beta 1	Plasma Membrane	other	0.670559	0	2.93082
NM_001002929	nucleoporin 85kDa	Cytoplasm	other	320.527	256.236	378.076
NM_001003664	trypsin 10	unknown	peptidase	0	0.734199	0
NM_001003666	zinc finger protein 93	Nucleus	transcription regulator	7.37615	5.87359	0
NM_001003717	oxysterol binding protein-like 8	Cytoplasm	other	1008.52	1951.5	861.662
NM_001003719	Ral GTPase activating protein, alpha subunit 1 (catalytic)	Cytoplasm	other	643.736	707.034	1239.74
NM_001003815	erythrocyte membrane protein band 4.1-like 1	Plasma Membrane	other	2.01168	5.1394	0
NM_001003817	v-erb-b2 erythroblastic leukemia viral oncogene homolog 2, neuro/glioblastoma derived oncogene homolog (avian)	Plasma Membrane	kinase	2.68224	0.734199	0
NM_001003893	mannan-binding lectin serine peptidase 2	Extracellular Space	peptidase	114.666	249.628	32.2391
NM_001003898	TAR DNA binding protein	Nucleus	transcription regulator	2625.91	2560.15	5527.53
NM_001003899	TAR DNA binding protein	Nucleus	transcription regulator	2624.57	2555.75	5521.67
NM_001003908	clathrin, heavy chain (Hc)	Plasma Membrane	other	1346.48	1540.35	1439.03
NM_001003909	ankyrin repeat and IBR domain containing 1	Nucleus	transcription regulator	333.938	348.01	665.297
NM_001003910	Grp94 neighboring nucleotidase pseudogene	unknown	other	24.1401	24.2286	8.79247
NM_001003911	ADAM metallopeptidase with thrombospondin type 1 motif, 7	Extracellular Space	peptidase	2.01168	5.87359	0
NM_001003912	Rho guanine nucleotide exchange factor (GEF) 11	Cytoplasm	other	61.0208	58.7359	64.4781
NM_001003913	methionyl-tRNA synthetase	Cytoplasm	enzyme	209.214	162.992	61.5473
NM_001003915	solute carrier family 5 (sodium/glucose cotransporter), member 12	unknown	transporter	0.670559	0.734199	0
NM_001003916	zinc finger, C4H2 domain containing	unknown	other	45.598	38.1784	90.8555
NM_001003917	ATG9 autophagy related 9 homolog A (S. cerevisiae)	Cytoplasm	other	18.1051	46.9888	167.057
NM_001003918	ubiquitin specific peptidase 7 (herpes virus-associated)	Nucleus	peptidase	1328.38	1312.75	2927.89
NM_001003919	DEAD/H (Asp-Glu-Ala-Asp/His) box polypeptide 11	Nucleus	enzyme	228.661	143.903	451.347
NM_001003920	BR serine/threonine kinase 1	Cytoplasm	kinase	28.1635	36.71	29.3082
NM_001003933	reticulon 3	Cytoplasm	other	1271.38	1247.4	1711.6
NM_001003934	reticulon 3	Cytoplasm	other	1292.17	1334.04	1784.87
NM_001003939	Grp94 neighboring nucleotidase pseudogene	unknown	other	16.764	22.7602	2.93082
NM_001003948	phosphotyrosine interaction domain containing 1	unknown	other	5.36447	7.34199	0
NM_001003949	chromosome 19 open reading frame 6	unknown	other	50.9625	46.2546	46.8932
NM_001003950	RAB3A interacting protein (rabin3)	Cytoplasm	other	116.007	55.065	213.95
NM_001003953	lysine (K)-specific demethylase 2B	Nucleus	other	190.439	231.273	293.082
NM_001003955	RAB11 family interacting protein 5 (class I)	Cytoplasm	other	38.2219	51.394	32.2391
NM_001003960	DNA (cytosine-5-)-methyltransferase 3 beta	Nucleus	enzyme	246.766	161.524	67.4089
NM_001003961	DNA (cytosine-5-)-methyltransferase 3 beta	Nucleus	enzyme	247.436	159.321	67.4089
NM_001003963	DNA (cytosine-5-)-methyltransferase 3 beta	Nucleus	enzyme	244.754	160.055	64.4781
NM_001003971	SUMO1/sentrin specific peptidase 7	Nucleus	peptidase	227.319	411.886	178.78
NM_001003972	SUMO1/sentrin specific peptidase 7	Nucleus	peptidase	35.5396	58.0017	52.7548
NM_001003973	SUMO1/sentrin specific peptidase 7	Nucleus	peptidase	28.1635	44.052	32.2391
NM_001004062	CREB regulated transcription coactivator 1	Nucleus	transcription regulator	31.5163	47.723	126.025
NM_001004066	zinc finger protein 386 (Kruppel-like)	Nucleus	transcription regulator	175.686	250.362	436.693
NM_001004139	zinc finger protein 619	unknown	other	20.1168	41.1152	55.6857
NM_001004140	cytoskeleton associated protein 2	Cytoplasm	other	187.086	160.055	896.832
NM_001004142	NLR family, pyrin domain containing 1	Cytoplasm	other	67.0559	101.32	11.7233
NM_001004143	ubiquitin specific peptidase 22	Nucleus	peptidase	186.415	190.892	143.61
NM_001004144	G protein-coupled receptor kinase interacting ArfGAP 1	Nucleus	other	74.432	58.0017	49.824
NM_001004149	zinc finger protein 366	Nucleus	other	0.670559	0	0
NM_001004154	Ras-related GTP binding B	Nucleus	enzyme	28.1635	26.4312	8.79247
NM_001004155	chromosome 8 open reading frame 58	unknown	other	18.1051	23.4944	0
NM_001004156	pleckstrin homology domain containing, family G (with RhoGef domain) member 5	Cytoplasm	other	12.7406	6.60779	8.79247
NM_001004157	scavenger receptor class F, member 1	Plasma Membrane	transmembrane receptor	28.834	34.5074	8.79247
NM_001004159	C-type lectin domain family 4, member C	Plasma Membrane	other	18.7756	5.87359	0
NM_001004164	N-acetylglucosamine-1-phosphate transferase, alpha and beta subunits	unknown	enzyme	1001.14	921.42	1280.77
NM_001004173	sphingosine-1-phosphate phosphatase 2	Cytoplasm	phosphatase	8.71726	22.026	5.86165
NM_001004174	chromosome 15 open reading frame 48	Nucleus	other	2.01168	0	0
NM_001004176	mastermind-like 3 (Drosophila)	Nucleus	transcription regulator	137.465	162.992	266.705
NM_001004177	cadherin, EGF LAG seven-pass G-type receptor 2 (flamingo homolog, Drosophila)	Plasma Membrane	G-protein coupled receptor	25.4812	18.355	99.648
NM_001004178	FSHD region gene 2	unknown	other	8.71726	11.7472	0
NM_001004180	chromosome 12 open reading frame 34	unknown	other	0	0.734199	0
NM_001004182	transmembrane protein 178-like	unknown	other	3.35279	1.4684	11.7233
NM_001004185	WAS protein homolog associated with actin, golgi membranes and microtubules	unknown	other	57.6681	60.2043	345.837
NM_001004187	exonuclease NEF-sp	Nucleus	enzyme	33.5279	80.0277	8.79247
NM_001004190	zinc finger protein 560	Nucleus	transcription regulator	44.9274	89.5723	17.5849
NM_001004191	chromosome 11 open reading frame 71	unknown	other	14.0817	7.34199	0
NM_001004193	reproductive homeobox 8	unknown	other	0.670559	3.671	8.79247
NM_001004293	adhesion molecule with Ig-like domain 1	unknown	other	103.266	110.864	11.7233
NM_001004359	G protein-coupled receptor associated sorting protein 1	Cytoplasm	transporter	317.174	292.211	527.548
NM_001004361	chromosome 18 open reading frame 10	Nucleus	other	69.7381	55.7992	175.849
NM_001004362	RIKEN cDNA 2610008E11 gene	unknown	other	114.666	138.029	90.8555
NM_001004363	NUAK family, SNF1-like kinase, 1	unknown	kinase	1.34112	5.1394	0
NM_001004364	ArfGAP with SH3 domain, ankyrin repeat and PH domain 2	Nucleus	other	61.6914	96.1801	11.7233
NM_001004366	signal peptide, CUB domain, EGF-like 3	Plasma Membrane	other	2.01168	2.2026	0
NM_001004435	phosphoinositide-3-kinase, regulatory subunit 6	Cytoplasm	other	30.1751	22.026	143.61
NM_001004436	wings apart-like homolog (Drosophila)	Nucleus	other	1396.77	1469.87	3121.33
NM_001004455	cystin 1	Cytoplasm	other	0	5.1394	0
NM_001004468	transforming, acidic coiled-coil containing protein 2	Nucleus	other	62.362	54.3308	32.2391
NM_001004721	phosphatidylinositol glycan anchor biosynthesis, class U	Cytoplasm	enzyme	151.546	182.081	87.9247
NM_001004762	phospholipase A2, group IVC (cytosolic, calcium-independent)	Cytoplasm	enzyme	2.68224	8.81039	20.5158
NM_001005223	zinc finger, HIT-type containing 3	Nucleus	transcription regulator	35.5396	39.6468	35.1699
NM_001005247	Hermansky-Pudlak syndrome 5	Cytoplasm	other	173.675	196.765	477.724
NM_001005248	Hermansky-Pudlak syndrome 5	Cytoplasm	other	172.334	195.297	471.863
NM_001005331	eukaryotic translation initiation factor 4 gamma, 1	Cytoplasm	translation regulator	1404.82	861.216	3516.99
NM_001005341	yippee-like 2 (Drosophila)	Nucleus	other	174.345	301.756	1345.25
NM_001005342	yippee-like 4 (Drosophila)	Nucleus	other	1.34112	0	0
NM_001005343	Sp9 transcription factor homolog (mouse)	unknown	other	0	0.734199	0
NM_001005358	zinc finger protein 440	Nucleus	other	17.4345	27.1654	0
NM_001005370	spindlin family, member 2	unknown	other	2.68224	1.4684	0
NM_001005385	G protein-coupled receptor associated sorting protein 1	Cytoplasm	transporter	322.539	292.211	550.995
NM_001005419	2-aminoethanethiol (cysteamine) dioxygenase	Cytoplasm	other	81.1376	160.055	219.812
NM_001005420	KIAA0649	unknown	other	22.1284	24.9628	52.7548
NM_001005421	adhesion molecule, interacts with CXADR antigen 1	Plasma Membrane	other	42.9158	16.1524	0
NM_001005423	melanoregulin	unknown	other	2.01168	23.4944	732.706
NM_001005426	zinc finger, CW type with PWWP domain 1	unknown	other	44.2569	88.8381	134.818
NM_001005475	IQ motif and Sec7 domain 2	Cytoplasm	other	22.1284	46.2546	14.6541
NM_001005477	BarH-like homeobox 2	Nucleus	transcription regulator	0.670559	2.2026	5.86165
NM_001005506	taxilin alpha	Extracellular Space	cytokine	211.897	256.236	468.932
NM_001005507	Smg-7 homolog, nonsense mediated mRNA decay factor (C. elegans)	Nucleus	other	1023.27	899.394	3763.18
NM_001005508	Rho GTPase activating protein 30	Cytoplasm	other	2459.61	1540.35	8654.72
NM_001005509	eukaryotic translation initiation factor 2A, 65kDa	Cytoplasm	translation regulator	942.806	888.381	474.793
NM_001005510	spectrin repeat containing, nuclear envelope 2	Nucleus	other	184.404	253.299	304.806
NM_001005523	arginine/serine-rich coiled-coil 2	unknown	other	1146.66	1095.43	1702.81
NM_001005525	arginine/serine-rich coiled-coil 2	unknown	other	1237.85	1146.82	1878.66
NM_001005605	AE binding protein 2	Nucleus	transcription regulator	532.424	612.322	422.039
NM_001005608	integrin, beta 4	Plasma Membrane	transmembrane receptor	7.37615	5.87359	0
NM_001005740	phosphatase and actin regulator 1	Cytoplasm	other	4.02335	0	5.86165
NM_001005748	phosphatase and actin regulator 1	Cytoplasm	other	0.670559	0	2.93082
NM_001005767	presenilin associated, rhomboid-like	Cytoplasm	other	168.981	215.855	296.013
NM_001005784	InaD-like (Drosophila)	Plasma Membrane	other	13.4112	7.34199	0
NM_001005787	InaD-like (Drosophila)	Plasma Membrane	other	2.01168	12.4814	0
NM_001005788	zinc finger protein 642	unknown	other	7.37615	24.9628	0
NM_001005846	mucolipin 2	Plasma Membrane	ion channel	12.0701	12.4814	0
NM_001005847	aspartylglucosaminidase	Cytoplasm	enzyme	44.9274	95.4459	404.454
NM_001005858	interferon-induced protein with tetratricopeptide repeats 3	Cytoplasm	other	2.68224	0.734199	2.93082
NM_001005859	ribosomal protein L34	Cytoplasm	other	156.911	171.803	131.887
NM_001005860	C-type lectin domain family 4, member A	Plasma Membrane	transmembrane receptor	8.71726	7.34199	17.5849
NM_001005863	microtubule associated tumor suppressor 1	unknown	other	794.612	930.231	923.21
NM_001005864	microtubule associated tumor suppressor 1	unknown	other	792.6	935.37	952.518
NM_001005865	microtubule associated tumor suppressor 1	unknown	other	818.082	952.257	955.449
NM_001005866	lysine (K)-specific demethylase 2B	Nucleus	other	187.756	231.273	263.774
NM_001005867	zinc finger, MIZ-type containing 2	Nucleus	transcription regulator	111.313	89.5723	38.1007
NM_001005868	erbb2 interacting protein	Extracellular Space	cytokine	1571.12	1999.22	1444.9
NM_001005916	zinc finger and BTB domain containing 9	Nucleus	other	55.6564	85.9013	117.233
NM_001006664	erythrocyte membrane protein band 4.1-like 1	Plasma Membrane	other	2.01168	5.1394	0
NM_001007154	phosphatase and actin regulator 3	Nucleus	other	1.34112	0	0
NM_001007220	ADAM metallopeptidase domain 22	Plasma Membrane	peptidase	0.670559	3.671	11.7233
NM_001007221	ADAM metallopeptidase domain 22	Plasma Membrane	peptidase	0.670559	3.671	11.7233
NM_001007460	zinc finger, DHHC-type containing 23	unknown	other	6.03503	0	0
NM_001007462	poly(A) binding protein, nuclear 1-like (cytoplasmic)	Cytoplasm	other	0.670559	0	0
NM_001007463	sperm associated antigen 8	Cytoplasm	other	3.35279	0	0
NM_001007465	ring finger and FYVE-like domain containing 1	Cytoplasm	enzyme	124.724	172.537	296.013
NM_001007567	solute carrier family 7, member 6 opposite strand	unknown	other	209.214	167.397	313.598
NM_001007568	zinc finger protein 251	Nucleus	other	36.2102	50.6598	26.3774
NM_001007570	solute carrier family 25, member 42	Cytoplasm	other	9.38782	16.1524	8.79247
NM_001007571	chromosome 19 open reading frame 53	unknown	other	91.196	92.5091	76.2014
NM_001007573	mannosidase, endo-alpha-like	unknown	other	7.37615	0	0
NM_001007574	BTB (POZ) domain containing 8	Nucleus	other	69.7381	140.966	93.7864
NM_001007575	zinc finger protein 58	Nucleus	other	24.1401	34.5074	0
NM_001007576	guanylate cyclase 2F, retinal	Plasma Membrane	kinase	1.34112	0	0
NM_001007577	transcription elongation factor A (SII) N-terminal and central domain containing	unknown	other	44.9274	68.2805	5.86165
NM_001007578	armadillo repeat containing, X-linked 6	unknown	other	5.36447	8.81039	46.8932
NM_001007580	fibronectin type III domain containing 3C1	unknown	other	0.670559	1.4684	0
NM_001007581	TP53 regulating kinase	Nucleus	kinase	45.598	30.1022	11.7233
NM_001007589	akirin 2	Nucleus	other	502.919	643.159	656.505
NM_001007596	reticulon 1	Cytoplasm	other	0.670559	0	0
NM_001008231	dishevelled associated activator of morphogenesis 2	unknown	other	21.4579	28.6338	43.9624
NM_001008233	pleckstrin homology domain containing, family N member 1	unknown	other	38.2219	30.8364	76.2014
NM_001008238	BCL2/adenovirus E1B 19kDa interacting protein 2	Cytoplasm	other	341.985	468.419	677.02
NM_001008420	cadherin 12, type 2 (N-cadherin 2)	Plasma Membrane	other	0	1.4684	5.86165
NM_001008421	nucleolar protein 10	Nucleus	other	240.731	193.829	278.428
NM_001008422	SR-related CTD-associated factor 1	Nucleus	other	51.633	38.1784	90.8555
NM_001008423	predicted gene 1568	unknown	other	0.670559	0	0
NM_001008425	THO complex 6 homolog (Drosophila)	Nucleus	other	43.5863	52.8624	257.912
NM_001008426	transmembrane epididymal protein 1	unknown	other	0.670559	0.734199	0
NM_001008427	zinc finger protein 440	Nucleus	other	42.2452	40.381	29.3082
NM_001008497	purinergic receptor P2Y, G-protein coupled, 14	Plasma Membrane	G-protein coupled receptor	63.7031	67.5463	0
NM_001008498	WD repeat domain 34	unknown	other	44.2569	19.0892	2.93082
NM_001008501	zinc finger protein 229	Nucleus	other	120.701	221.728	5.86165
NM_001008502	Bardet-Biedl syndrome 12	unknown	other	38.8924	35.9758	70.3398
NM_001008506	zinc finger CCCH-type containing 14	Nucleus	other	466.038	434.646	674.089
NM_001008542	MAX interactor 1	Nucleus	transcription regulator	222.626	269.451	46.8932
NM_001008543	MAX interactor 1	Nucleus	transcription regulator	224.637	278.262	46.8932
NM_001008545	TAR DNA binding protein	Nucleus	transcription regulator	2629.93	2560.15	5524.6
NM_001008546	TAR DNA binding protein	Nucleus	transcription regulator	2613.17	2530.05	5515.81
NM_001008547	predicted gene 3415	unknown	other	0.670559	0	0
NM_001008548	phosphodiesterase 2A, cGMP-stimulated	Cytoplasm	enzyme	64.3736	146.84	102.579
NM_001008549	zinc finger protein 658	unknown	other	3.35279	2.9368	82.0631
NM_001008550	zinc finger, FYVE domain containing 26	Cytoplasm	other	136.794	160.055	193.434
NM_001008700	interleukin 4 receptor	Plasma Membrane	transmembrane receptor	59.6797	47.723	172.919
NM_001008702	disabled homolog 2, mitogen-responsive phosphoprotein (Drosophila)	Plasma Membrane	other	4.69391	47.723	70.3398
NM_001008705	BUD31 homolog (yeast)	Nucleus	transcription regulator	61.0208	61.6727	38.1007
NM_001008785	kelch repeat and BTB (POZ) domain containing 8	unknown	other	93.8782	122.611	134.818
NM_001008791	deafness, autosomal recessive 31	Plasma Membrane	other	0	0	8.79247
NM_001008792	deafness, autosomal recessive 31	Plasma Membrane	other	0	0	5.86165
NM_001008793	deafness, autosomal recessive 31	Plasma Membrane	other	0	0	5.86165
NM_001008797	deafness, autosomal recessive 31	Plasma Membrane	other	8.71726	0	0
NM_001008798	deafness, autosomal recessive 31	Plasma Membrane	other	8.71726	0	0
NM_001009546	N-acetylated alpha-linked acidic dipeptidase-like 1	Plasma Membrane	peptidase	4.02335	12.4814	0
NM_001009549	zinc finger protein 36, C3H type-like 3	Cytoplasm	other	0	2.2026	0
NM_001009573	unc-13 homolog D (C. elegans)	Cytoplasm	other	75.1026	69.0147	205.158
NM_001009575	armadillo repeat containing, X-linked 5	unknown	other	130.759	116.003	76.2014
NM_001009818	septin 11	Nucleus	other	958.228	817.898	876.316
NM_001009819	alpha 1,3-galactosyltransferase 2, pseudogene	unknown	enzyme	0	3.671	17.5849
NM_001009927	Smith-Magenis syndrome chromosome region, candidate 7	unknown	other	2.01168	12.4814	2.93082
NM_001009929	BR serine/threonine kinase 2	unknown	kinase	0.670559	5.87359	0
NM_001009930	BR serine/threonine kinase 2	unknown	kinase	0.670559	6.60779	0
NM_001009935	thioredoxin interacting protein	Cytoplasm	other	315.833	536.7	167.057
NM_001009947	dedicator of cytokinesis 11	Cytoplasm	other	1096.36	1898.64	1239.74
NM_001009948	neurensin 2	Plasma Membrane	other	2.68224	0	0
NM_001009949	mitochondrial carrier triple repeat 1	Cytoplasm	other	585.398	928.762	1606.09
NM_001009951	centrosomal protein 44kDa	Cytoplasm	other	99.2427	69.0147	149.472
NM_001010825	FIC domain containing	unknown	other	6.70559	2.9368	0
NM_001010826	potassium channel tetramerisation domain containing 14	unknown	ion channel	34.8691	12.4814	0
NM_001010833	mediator of DNA-damage checkpoint 1	Nucleus	other	657.818	729.06	1233.88
NM_001010836	protein phosphatase 1, regulatory (inhibitor) subunit 13 like	Nucleus	transcription regulator	1.34112	2.9368	0
NM_001010930	mitochondrial ribosomal protein S33	Cytoplasm	other	231.343	177.676	152.403
NM_001010973	histamine receptor H2	Plasma Membrane	G-protein coupled receptor	13.4112	33.039	0
NM_001011524	olfactory receptor 1418	Plasma Membrane	G-protein coupled receptor	0	0.734199	0
NM_001011721	olfactory receptor 102	unknown	G-protein coupled receptor	4.02335	0	0
NM_001011780	olfactory receptor, family 10, subfamily AD, member 1	Plasma Membrane	G-protein coupled receptor	0	0.734199	0
NM_001011782	olfactory receptor 543	Plasma Membrane	G-protein coupled receptor	2.68224	1.4684	0
NM_001011800	olfactory receptor 213	Plasma Membrane	G-protein coupled receptor	0	0.734199	0
NM_001011851	olfactory receptor, family 1, subfamily D, member 2	Plasma Membrane	G-protein coupled receptor	0	0	11.7233
NM_001011872	olfactory receptor, family 5, subfamily M, member 9	Plasma Membrane	G-protein coupled receptor	0.670559	0.734199	0
NM_001011875	ribonuclease, RNase A family, 12 (non-active)	unknown	other	13.4112	11.013	8.79247
NM_001012236	three prime repair exonuclease 1	Nucleus	enzyme	4.02335	6.60779	5.86165
NM_001012273	baculoviral IAP repeat containing 5	Cytoplasm	other	571.316	320.845	1538.68
NM_001012309	nuclear speckle splicing regulatory protein 1	Nucleus	other	708.781	607.917	1225.08
NM_001012310	solute carrier family 25, member 47	Cytoplasm	other	0.670559	3.671	0
NM_001012311	piggyBac transposable element derived 1	unknown	enzyme	23.4696	8.81039	243.258
NM_001012324	extracellular matrix protein 2, female organ and adipocyte specific	Extracellular Space	other	41.5746	57.2675	52.7548
NM_001012325	zinc finger protein 708	Nucleus	other	10.7289	33.7732	0
NM_001012330	zinc finger protein 238	Nucleus	transcription regulator	398.982	424.367	439.624
NM_001012335	midkine (neurite growth-promoting factor 2)	Extracellular Space	growth factor	0	1.4684	0
NM_001012336	midkine (neurite growth-promoting factor 2)	Extracellular Space	growth factor	0	1.4684	0
NM_001012363	solute carrier family 2 (facilitated glucose transporter), member 9	Plasma Membrane	transporter	94.5488	187.221	2.93082
NM_001012396	protein tyrosine phosphatase-like (proline instead of catalytic arginine), member A	unknown	phosphatase	52.3036	76.3567	49.824
NM_001012400	chromosome 1 open reading frame 50	unknown	other	18.7756	19.0892	35.1699
NM_001012401	heat shock protein, alpha-crystallin-related, B6	Cytoplasm	other	13.4112	8.07619	0
NM_001012434	potassium channel tetramerisation domain containing 14	unknown	ion channel	34.8691	12.4814	0
NM_001012448	zinc finger protein 708	Nucleus	other	12.0701	35.2416	0
NM_001012449	zinc finger protein 708	Nucleus	other	10.7289	31.5706	0
NM_001012450	ankyrin repeat domain 6	Nucleus	transcription regulator	25.4812	11.013	2.93082
NM_001012451	ankyrin repeat domain 6	Nucleus	transcription regulator	25.4812	10.2788	2.93082
NM_001012477	chemokine (C-X-C motif) ligand 12	Extracellular Space	cytokine	2.68224	0	0
NM_001012517	fucosyltransferase 10 (alpha (1,3) fucosyltransferase)	Cytoplasm	enzyme	18.7756	17.6208	190.504
NM_001012518	euchromatic histone-lysine N-methyltransferase 1	Nucleus	transcription regulator	455.309	375.176	1101.99
NM_001012520	killer cell lectin-like receptor family I member 1	Plasma Membrane	transmembrane receptor	0.670559	0	0
NM_001012638	adrenocortical dysplasia homolog (mouse)	Nucleus	other	30.1751	39.6468	14.6541
NM_001012667	chromosome 8 open reading frame 40	Nucleus	other	48.2802	56.5334	2.93082
NM_001012766	eosinophil-associated, ribonuclease A family, member 12	unknown	other	0	2.9368	5.86165
NM_001013012	zinc finger protein 787	unknown	other	38.2219	35.9758	17.5849
NM_001013019	LRRN4 C-terminal like	unknown	other	4.69391	11.013	0
NM_001013022	outer dense fiber of sperm tails 3B	unknown	enzyme	7.37615	0.734199	23.4466
NM_001013023	mitochondrial transcription termination factor	Cytoplasm	transcription regulator	41.5746	58.7359	14.6541
NM_001013025	transforming growth factor, beta receptor associated protein 1	Cytoplasm	other	154.229	176.942	114.302
NM_001013026	transcription termination factor, RNA polymerase II	Nucleus	transcription regulator	211.226	91.7749	102.579
NM_001013028	chromosome 12 open reading frame 23	unknown	other	409.711	673.995	1087.34
NM_001013256	CTS telomere maintenance complex component 1	Nucleus	other	118.018	133.624	424.969
NM_001013360	neuronal pentraxin chromo domain	Plasma Membrane	other	4.02335	2.9368	0
NM_001013362	neuronal pentraxin chromo domain	Plasma Membrane	other	6.03503	2.9368	2.93082
NM_001013365	oncostatin M	Extracellular Space	cytokine	93.2077	33.7732	5.86165
NM_001013366	WD repeat domain 91	unknown	other	22.799	41.8494	334.114
NM_001013367	protein kinase, AMP-activated, alpha 1 catalytic subunit	Cytoplasm	kinase	313.151	425.101	225.673
NM_001013368	E2F transcription factor 8	Nucleus	other	906.595	741.541	641.85
NM_001013369	prefoldin subunit 4	Cytoplasm	other	22.799	22.7602	5.86165
NM_001013370	sestrin 1	Nucleus	other	222.626	290.009	199.296
NM_001013371	deltex 3-like (Drosophila)	Cytoplasm	enzyme	343.326	475.027	882.178
NM_001013372	neural regeneration protein	unknown	other	34.1985	17.6208	23.4466
NM_001013373	transmembrane protease, serine 13	unknown	peptidase	0.670559	1.4684	0
NM_001013374	lectin, mannose-binding 2-like	Cytoplasm	other	37.5513	67.5463	8.79247
NM_001013375	UTP18, small subunit (SSU) processome component, homolog (yeast)	Nucleus	other	206.532	185.752	146.541
NM_001013376	ribonuclease P/MRP 38kDa subunit	Nucleus	enzyme	19.4462	22.7602	0
NM_001013377	chromosome 9 open reading frame 100	unknown	other	21.4579	35.2416	11.7233
NM_001013378	ubiquitin specific peptidase like 1	unknown	other	262.188	280.464	718.052
NM_001013379	zinc finger protein 440	Nucleus	other	69.0676	113.067	32.2391
NM_001013380	dynein, cytoplasmic 1, light intermediate chain 2	Cytoplasm	other	545.835	523.484	1650.05
NM_001013381	radical S-adenosyl methionine domain containing 1	Cytoplasm	other	42.2452	61.6727	102.579
NM_001013384	podocan-like 1	unknown	other	1.34112	1.4684	2.93082
NM_001013387	zinc finger protein 182	Nucleus	other	201.168	339.2	468.932
NM_001013389	MRS2 magnesium homeostasis factor homolog (S. cerevisiae)	Cytoplasm	transporter	85.161	80.0277	117.233
NM_001013391	cleavage and polyadenylation specific factor 6, 68kDa	Nucleus	other	946.829	1084.41	1219.22
NM_001013405	chromosome 3 open reading frame 23	Cytoplasm	other	50.9625	38.1784	99.648
NM_001013411	Na+/K+ transporting ATPase interacting 2	unknown	other	1.34112	0	2.93082
NM_001013414	neuralized homolog 4 (Drosophila)	unknown	other	69.0676	69.0147	345.837
NM_001013441	resistance to inhibitors of cholinesterase 8 homolog B (C. elegans)	unknown	other	128.747	118.206	445.485
NM_001013577	chromosome 9 open reading frame 80	Nucleus	other	311.81	346.542	246.189
NM_001013578	THO complex 7 homolog (Drosophila)	Nucleus	other	244.754	182.816	495.309
NM_001013608	chromosome 9 open reading frame 102	unknown	enzyme	177.698	301.756	14.6541
NM_001013616	tripartite motif containing 6	Cytoplasm	other	26.8224	93.9775	0
NM_001013741	dendrin	Plasma Membrane	other	0	1.4684	0
NM_001013745	zinc finger protein 57 homolog (mouse)	Nucleus	transcription regulator	6.70559	0.734199	0
NM_001013749	transmembrane protein 151B	unknown	other	1.34112	0.734199	2.93082
NM_001013753	protocadherin 17	unknown	other	0	0	111.371
NM_001013755	chromosome 1 open reading frame 216	unknown	other	24.8107	24.9628	11.7233
NM_001013756	grainyhead-like 3 (Drosophila)	Nucleus	other	0	0	11.7233
NM_001013758	leucine rich repeat and Ig domain containing 3	unknown	other	0	0.734199	0
NM_001013759	growth arrest-specific 2 like 2	Cytoplasm	other	0	0	5.86165
NM_001013767	calpain 11	Cytoplasm	peptidase	0	9.54459	0
NM_001013769	regulator of sex limited protein 1	unknown	other	34.1985	41.1152	8.79247
NM_001013770	lipase, member O2	unknown	other	4.02335	66.8121	8.79247
NM_001013771	hypothetical protein FLJ39061	unknown	other	20.1168	42.5836	20.5158
NM_001013773	cDNA sequence BC055004	unknown	other	10.0584	18.355	0
NM_001013777	zinc finger protein 488	Nucleus	transcription regulator	0	1.4684	0
NM_001013778	family with sequence similarity 18, member A	unknown	other	26.1518	19.0892	11.7233
NM_001013779	absent in melanoma 2	Cytoplasm	other	740.297	1016.13	1389.21
NM_001013780	solute carrier family 25, member 34	Cytoplasm	other	2.68224	0.734199	20.5158
NM_001013783	family with sequence similarity 71, member B	unknown	other	0	6.60779	0
NM_001013784	RIKEN cDNA E130309D14 gene	unknown	other	0.670559	0	0
NM_001013786	zinc finger protein 187	Nucleus	transcription regulator	282.976	307.63	87.9247
NM_001013792	family with sequence similarity 105, member B	Cytoplasm	other	150.205	99.8511	161.195
NM_001013799	methyltransferase like 21C	unknown	other	3.35279	19.8234	0
NM_001013802	MACRO domain containing 2	unknown	other	3.35279	0.734199	0
NM_001013806	ankyrin repeat domain 13C	Cytoplasm	other	154.229	114.535	184.642
NM_001013811	family with sequence similarity 169, member B	unknown	other	0.670559	4.4052	0
NM_001013813	mastermind-like 2 (Drosophila)	Nucleus	transcription regulator	18.7756	27.8996	8.79247
NM_001013814	aminomethyltransferase	Cytoplasm	enzyme	1.34112	2.2026	0
NM_001013817	SP140 nuclear body protein	Nucleus	transcription regulator	89.8549	101.32	120.164
NM_001013824	predicted pseudogene 2035	unknown	other	2.68224	4.4052	2.93082
NM_001013826	dual specificity phosphatase and pro isomerase domain containing 1	unknown	enzyme	0	0.734199	0
NM_001013829	Src homology 2 domain containing F	unknown	other	1.34112	0.734199	0
NM_001013832	G protein-coupled receptor 31	Plasma Membrane	G-protein coupled receptor	0.670559	1.4684	0
NM_001013833	protein kinase, cGMP-dependent, type I	Cytoplasm	kinase	24.8107	41.1152	14.6541
NM_001014288	protein tyrosine phosphatase, receptor type, D	unknown	phosphatase	1.34112	0.734199	2.93082
NM_001014390	dual-specificity tyrosine-(Y)-phosphorylation regulated kinase 2	Cytoplasm	kinase	24.8107	44.7862	41.0315
NM_001014394	G protein-coupled receptor 113	Plasma Membrane	G-protein coupled receptor	0	5.1394	0
NM_001014397	zinc finger protein 600	Nucleus	other	16.0934	42.5836	5.86165
NM_001014398	taste receptor cell gene 1	unknown	other	0	0.734199	0
NM_001014399	ABI family, member 3 (NESH) binding protein	Extracellular Space	other	10.0584	8.81039	0
NM_001014422	ABI family, member 3 (NESH) binding protein	Extracellular Space	other	10.0584	8.81039	0
NM_001014423	ABI family, member 3 (NESH) binding protein	Extracellular Space	other	10.0584	8.81039	0
NM_001014424	ABI family, member 3 (NESH) binding protein	Extracellular Space	other	10.0584	8.81039	0
NM_001014761	sodium channel, voltage-gated, type II, beta	Plasma Membrane	ion channel	0.670559	0	0
NM_001014836	chromosome 19 open reading frame 71	unknown	other	10.0584	9.54459	41.0315
NM_001014973	sorting nexin 13	Cytoplasm	transporter	368.137	545.51	1022.86
NM_001014974	tubulin tyrosine ligase-like family, member 4	unknown	enzyme	142.829	162.992	325.321
NM_001014976	extra spindle pole bodies homolog 1 (S. cerevisiae)	Nucleus	peptidase	92.5371	96.1801	123.095
NM_001014981	WD repeat domain 7	unknown	other	193.121	204.842	76.2014
NM_001014995	family with sequence similarity 189, member B	unknown	other	50.2919	30.8364	52.7548
NM_001014996	centromere protein J	Nucleus	transcription regulator	255.483	256.97	703.398
NM_001015039	zinc finger, FYVE domain containing 28	Cytoplasm	other	0	0	11.7233
NM_001015046	RAP1 GTPase activating protein 2	Cytoplasm	other	33.5279	23.4944	0
NM_001015099	G2/M-phase specific E3 ubiquitin protein ligase	Cytoplasm	enzyme	306.445	409.683	369.284
NM_001015507	Vpr (HIV-1) binding protein	Nucleus	other	826.128	752.554	2036.92
NM_001015681	KIAA1958	unknown	other	49.6213	58.7359	96.7172
NM_001015876	tRNA-yW synthesizing protein 1 homolog (S. cerevisiae)	unknown	other	51.633	79.2935	79.1322
NM_001015889	TAF9 RNA polymerase II, TATA box binding protein (TBP)-associated factor, 32kDa	Nucleus	transcription regulator	343.326	343.605	975.964
NM_001017426	lysine (K)-specific demethylase 6B	unknown	other	251.46	474.293	439.624
NM_001017429	COX17 cytochrome c oxidase assembly homolog (S. cerevisiae)	Cytoplasm	enzyme	162.946	164.461	565.649
NM_001017525	BTB (POZ) domain containing 11	Nucleus	transcription regulator	9.38782	46.9888	0
NM_001017955	zinc finger and SCAN domain containing 18	unknown	other	15.4229	8.07619	76.2014
NM_001017959	lysosomal-associated membrane protein 2	Plasma Membrane	enzyme	399.653	737.136	331.183
NM_001017966	DNA-damage inducible 1 homolog 2 (S. cerevisiae)	Plasma Membrane	transporter	187.086	214.386	609.611
NM_001017968	zinc finger, DHHC-type containing 18	unknown	enzyme	101.254	56.5334	79.1322
NM_001017983	FAD-dependent oxidoreductase domain containing 2	Cytoplasm	other	112.654	102.054	269.636
NM_001017985	C2 calcium-dependent domain containing 3	Cytoplasm	other	343.997	374.442	354.63
NM_001018013	izumo sperm-egg fusion 1	Cytoplasm	other	0	1.4684	8.79247
NM_001018042	Sp3 transcription factor	Nucleus	transcription regulator	410.382	527.155	592.026
NM_001018063	family with sequence similarity 127, member C	unknown	other	6.70559	11.7472	0
NM_001024134	tripartite motif containing 15	unknown	other	0.670559	0.734199	0
NM_001024135	kelch repeat and BTB (POZ) domain containing 7	unknown	other	152.217	341.403	296.013
NM_001024136	ankyrin repeat and sterile alpha motif domain containing 6	Cytoplasm	other	0	4.4052	0
NM_001024142	F-box protein 10	Cytoplasm	enzyme	15.4229	3.671	0
NM_001024205	nuclear fragile X mental retardation protein interacting protein 2	Cytoplasm	other	2393.22	2716.54	3971.27
NM_001024206	trafficking protein particle complex 1	Cytoplasm	other	164.287	127.016	55.6857
NM_001024230	predicted gene 12185	unknown	other	9.38782	13.2156	17.5849
NM_001024385	cardiolipin synthase 1	Cytoplasm	enzyme	82.4787	85.1671	58.6165
NM_001024458	adducin 1 (alpha)	Cytoplasm	other	309.798	308.364	351.699
NM_001024468	branched chain amino-acid transaminase 1, cytosolic	Cytoplasm	enzyme	28.834	2.9368	2.93082
NM_001024474	DIRAS family, GTP-binding RAS-like 2	Plasma Membrane	enzyme	138.135	107.927	38.1007
NM_001024504	DCN1, defective in cullin neddylation 1, domain containing 2 (S. cerevisiae)	unknown	other	81.1376	55.7992	17.5849
NM_001024508	bromodomain containing 9	unknown	other	164.287	140.966	1280.77
NM_001024512	family with sequence similarity 149, member B1	unknown	other	64.3736	87.3697	35.1699
NM_001024526	La ribonucleoprotein domain family, member 4	unknown	other	1400.13	1514.65	1576.78
NM_001024560	sorting nexin 32	unknown	other	5.36447	5.87359	2.93082
NM_001024602	KIAA0284	unknown	other	9.38782	15.4182	5.86165
NM_001024604	ankyrin repeat domain 28	unknown	other	1958.7	2411.84	3707.49
NM_001024606	pyruvate dehyrogenase phosphatase catalytic subunit 2	Cytoplasm	phosphatase	187.086	220.26	325.321
NM_001024616	chromosome 9 open reading frame 86	unknown	other	187.756	151.979	735.637
NM_001024617	inositol polyphosphate-4-phosphatase, type II, 105kDa	unknown	phosphatase	13.4112	164.461	0
NM_001024622	PEST proteolytic signal containing nuclear protein	Nucleus	other	476.097	471.356	753.222
NM_001024624	cyclin-dependent kinase-like 5	Nucleus	kinase	14.0817	11.013	0
NM_001024626	zinc finger protein 440	Nucleus	other	42.2452	63.8753	90.8555
NM_001024672	cDNA sequence AB099516	unknown	other	0.670559	0.734199	0
NM_001024698	carboxypeptidase A2 (pancreatic)	Extracellular Space	peptidase	0	1.4684	0
NM_001024699	zinc finger and BTB domain containing 45	Nucleus	other	8.04671	9.54459	46.8932
NM_001024703	multiple C2 domains, transmembrane 2	unknown	other	54.3153	24.2286	35.1699
NM_001024712	predicted gene 3696	unknown	other	0	2.2026	0
NM_001024714	chymase 2, mast cell	Extracellular Space	peptidase	0	7.34199	0
NM_001024716	TRIO and F-actin binding protein	Nucleus	other	69.0676	79.2935	401.523
NM_001024717	galactose-3-O-sulfotransferase 3	Cytoplasm	enzyme	0.670559	1.4684	2.93082
NM_001024721	pyrin and HIN domain family, member 1	unknown	other	83.8198	84.4329	23.4466
NM_001024726	zinc finger protein 60	Nucleus	other	121.371	156.384	199.296
NM_001024728	predicted gene 5148	unknown	other	568.634	653.437	1163.54
NM_001024806	CCAAT/enhancer binding protein (C/EBP), zeta	Nucleus	other	1215.72	1259.15	1494.72
NM_001024837	adenosine deaminase, RNA-specific, B1	Nucleus	enzyme	6.70559	2.9368	2.93082
NM_001024841	chromosome 1 open reading frame 56	unknown	other	1.34112	0.734199	0
NM_001024846	zinc finger protein 62 homolog (mouse)	Nucleus	other	496.884	715.11	864.593
NM_001024848	apolipoprotein L 7e	unknown	other	0.670559	0.734199	0
NM_001024849	zinc finger protein 440	Nucleus	other	100.584	82.2303	111.371
NM_001024851	ankyrin repeat domain 34A	unknown	other	18.7756	0	0
NM_001024853	translocase of inner mitochondrial membrane 9 homolog (yeast)	Cytoplasm	transporter	103.937	52.8624	117.233
NM_001024854	translocase of inner mitochondrial membrane 9 homolog (yeast)	Cytoplasm	transporter	99.2427	47.723	114.302
NM_001024856	tau tubulin kinase 2	unknown	kinase	218.602	370.036	131.887
NM_001024857	tau tubulin kinase 2	unknown	kinase	221.284	371.505	123.095
NM_001024910	septin 10	Cytoplasm	transcription regulator	26.8224	38.1784	298.944
NM_001024911	septin 10	Cytoplasm	transcription regulator	34.8691	46.9888	319.46
NM_001024917	NEDD4 binding protein 2	Cytoplasm	kinase	371.49	290.743	152.403
NM_001024919	biorientation of chromosomes in cell division 1	Nucleus	other	120.03	91.7749	23.4466
NM_001024920	tumor protein p53 inducible protein 13	unknown	other	0.670559	2.9368	11.7233
NM_001024922	DEAD (Asp-Glu-Ala-Asp) box polypeptide 49	Nucleus	enzyme	79.1259	63.1411	79.1322
NM_001024926	cytochrome b5 domain containing 2	unknown	other	12.7406	27.8996	0
NM_001024927	PITPNM family member 3	Cytoplasm	transporter	0	1.4684	0
NM_001024928	zinc finger protein 667	Nucleus	other	5.36447	33.039	0
NM_001024931	RNA binding protein, fox-1 homolog (C. elegans) 3	Nucleus	other	0	2.9368	0
NM_001024932	paired immunoglobin-like type 2 receptor beta	Plasma Membrane	other	4.69391	4.4052	26.3774
NM_001024945	quiescin Q6 sulfhydryl oxidase 1	Cytoplasm	enzyme	79.7965	49.9256	196.365
NM_001024950	zinc finger protein 563	Nucleus	other	38.2219	85.9013	2.93082
NM_001024952	ring finger and CCCH-type domains 1	Cytoplasm	other	1089.66	1528.6	1330.59
NM_001024954	pre-B-cell leukemia homeobox 4	Nucleus	transcription regulator	6.70559	12.4814	8.79247
NM_001024955	phosphoinositide-3-kinase, regulatory subunit 1 (alpha)	Cytoplasm	other	842.222	1126.26	410.315
NM_001025067	leucine-rich repeats and immunoglobulin-like domains 2	Cytoplasm	other	219.943	248.159	143.61
NM_001025093	activating transcription factor 2	Nucleus	transcription regulator	561.258	1044.77	574.441
NM_001025102	chromosome 11 open reading frame 46	unknown	other	190.439	251.096	407.385
NM_001025103	EF-hand calcium binding domain 4A	unknown	other	4.02335	5.1394	93.7864
NM_001025106	transmembrane protein 201	unknown	other	91.8666	74.8883	146.541
NM_001025156	coiled-coil domain containing 93	unknown	other	365.455	387.657	454.278
NM_001025163	zinc finger protein 471	Nucleus	other	22.799	24.9628	0
NM_001025192	coxsackie virus and adenovirus receptor	Plasma Membrane	transmembrane receptor	28.834	8.07619	2.93082
NM_001025208	MHC class I family member	unknown	other	89.8549	40.381	76.2014
NM_001025245	myelin basic protein	Extracellular Space	other	148.864	190.892	211.019
NM_001025246	tumor protein p53 inducible protein 11	unknown	other	5.36447	0	5.86165
NM_001025250	vascular endothelial growth factor A	Extracellular Space	growth factor	146.852	367.1	96.7172
NM_001025251	myelin basic protein	Extracellular Space	other	11.3995	11.013	5.86165
NM_001025254	myelin basic protein	Extracellular Space	other	8.71726	8.07619	5.86165
NM_001025255	myelin basic protein	Extracellular Space	other	11.3995	11.013	5.86165
NM_001025256	myelin basic protein	Extracellular Space	other	11.3995	11.013	5.86165
NM_001025257	vascular endothelial growth factor A	Extracellular Space	growth factor	142.829	362.694	90.8555
NM_001025258	myelin basic protein	Extracellular Space	other	11.3995	11.013	5.86165
NM_001025259	myelin basic protein	Extracellular Space	other	11.3995	11.013	5.86165
NM_001025261	tumor protein D52	Cytoplasm	other	98.5721	91.7749	111.371
NM_001025262	tumor protein D52	Cytoplasm	other	96.5605	91.0407	108.44
NM_001025263	tumor protein D52	Cytoplasm	other	96.5605	91.7749	111.371
NM_001025264	tumor protein D52	Cytoplasm	other	97.231	91.7749	108.44
NM_001025286	Na+/K+ transporting ATPase interacting 2	unknown	other	1.34112	0	2.93082
NM_001025296	DNA fragmentation factor, 45kDa, alpha polypeptide	Nucleus	enzyme	46.9391	38.9126	11.7233
NM_001025307	syntaxin 3	Plasma Membrane	transporter	81.1376	123.345	76.2014
NM_001025309	praja ring finger 2	Cytoplasm	other	336.621	495.585	662.366
NM_001025310	ST6 (alpha-N-acetyl-neuraminyl-2,3-beta-galactosyl-1,3)-N-acetylgalactosaminide alpha-2,6-sialyltransferase 6	Cytoplasm	enzyme	74.432	80.0277	52.7548
NM_001025311	ST6 (alpha-N-acetyl-neuraminyl-2,3-beta-galactosyl-1,3)-N-acetylgalactosaminide alpha-2,6-sialyltransferase 6	Cytoplasm	enzyme	75.1026	79.2935	52.7548
NM_001025312	DNA cross-link repair 1B	Nucleus	enzyme	85.8315	156.384	114.302
NM_001025313	TAP binding protein (tapasin)	Cytoplasm	transporter	234.696	215.855	193.434
NM_001025360	kinesin light chain 1	Cytoplasm	other	63.0325	33.7732	184.642
NM_001025364	reticulon 2	Cytoplasm	other	0.670559	0	0
NM_001025365	migration and invasion inhibitory protein	unknown	other	23.4696	18.355	43.9624
NM_001025371	serine incorporator 4	unknown	other	204.52	132.89	436.693
NM_001025373	zinc finger prtoein 943	unknown	other	45.598	59.4701	55.6857
NM_001025375	WD repeat domain 61	unknown	other	238.048	140.966	254.982
NM_001025376	WD repeat domain 61	unknown	other	130.759	118.206	52.7548
NM_001025377	Rho GTPase activating protein 15	Cytoplasm	other	306.445	580.752	2107.26
NM_001025378	origin recognition complex, subunit 2	Nucleus	other	171.663	190.892	58.6165
NM_001025379	sema domain, immunoglobulin domain (Ig), short basic domain, secreted, (semaphorin) 3G	unknown	other	0	0	55.6857
NM_001025382	family with sequence similarity 196, member B	unknown	other	132.1	240.083	249.12
NM_001025385	taste receptor, type 2, member 3	Plasma Membrane	G-protein coupled receptor	0	2.2026	0
NM_001025388	enolase 1, (alpha)	Cytoplasm	transcription regulator	269.565	281.933	504.102
NM_001025391	suppressor of fused homolog (Drosophila)	Nucleus	transcription regulator	24.1401	20.5576	5.86165
NM_001025392	BCL2-associated transcription factor 1	Nucleus	transcription regulator	6703.58	5801.64	7916.16
NM_001025393	BCL2-associated transcription factor 1	Nucleus	transcription regulator	6554.04	5592.4	7708.07
NM_001025426	DEP domain containing 5	unknown	other	240.731	286.338	509.963
NM_001025427	high mobility group AT-hook 1	Nucleus	transcription regulator	194.462	139.498	202.227
NM_001025428	sperm associated antigen 9	Plasma Membrane	other	917.324	761.365	1691.09
NM_001025429	sperm associated antigen 9	Plasma Membrane	other	918.666	763.567	1685.22
NM_001025430	sperm associated antigen 9	Plasma Membrane	other	917.995	764.302	1682.29
NM_001025431	BTB (POZ) domain containing 3	unknown	other	42.9158	54.3308	169.988
NM_001025432	CREB binding protein	Nucleus	transcription regulator	771.143	869.292	940.794
NM_001025435	cDNA sequence BC053393	unknown	other	0	0.734199	0
NM_001025438	calcium/calmodulin-dependent protein kinase II delta	Cytoplasm	kinase	69.0676	85.1671	216.881
NM_001025439	calcium/calmodulin-dependent protein kinase II delta	Cytoplasm	kinase	69.7381	82.9645	222.743
NM_001025444	aprataxin	Nucleus	phosphatase	61.0208	75.6225	32.2391
NM_001025559	SRY (sex determining region Y)-box 6	Nucleus	transcription regulator	40.9041	35.9758	0
NM_001025560	SRY (sex determining region Y)-box 6	Nucleus	transcription regulator	40.9041	36.71	2.93082
NM_001025561	pseudouridylate synthase 1	Nucleus	enzyme	53.6447	19.8234	181.711
NM_001025562	pseudouridylate synthase 1	Nucleus	enzyme	47.6097	20.5576	175.849
NM_001025566	choline kinase alpha	Cytoplasm	kinase	24.1401	63.1411	17.5849
NM_001025568	phosphodiesterase 1C, calmodulin-dependent 70kDa	Cytoplasm	enzyme	9.38782	23.4944	0
NM_001025571	SH2 domain containing 2A	Cytoplasm	other	0.670559	2.9368	5.86165
NM_001025572	ankyrin repeat domain 12	Nucleus	other	1968.09	2672.49	2930.82
NM_001025573	RIKEN cDNA 2010107G12 gene	unknown	other	10.7289	0	49.824
NM_001025576	coiled-coil domain containing 141	unknown	other	0.670559	0.734199	0
NM_001025577	v-maf musculoaponeurotic fibrosarcoma oncogene homolog (avian)	Nucleus	transcription regulator	3.35279	9.54459	2.93082
NM_001025582	DNA-damage regulated autophagy modulator 2	Cytoplasm	other	49.6213	143.903	55.6857
NM_001025584	potassium inwardly-rectifying channel, subfamily J, member 6	Plasma Membrane	ion channel	0	2.2026	0
NM_001025586	nuclear receptor 2C2-associated protein	Nucleus	other	64.3736	77.8251	49.824
NM_001025587	nuclear receptor 2C2-associated protein	Nucleus	other	65.0442	77.0909	49.824
NM_001025589	regulatory factor X-associated ankyrin-containing protein	Nucleus	transcription regulator	19.4462	28.6338	23.4466
NM_001025594	zinc finger and BTB domain containing 43	Nucleus	other	65.0442	74.8883	20.5158
NM_001025597	IKAROS family zinc finger 1 (Ikaros)	Nucleus	transcription regulator	2707.05	2074.11	1828.83
NM_001025599	tripartite motif containing 26	Cytoplasm	other	132.1	96.9143	785.461
NM_001025600	cell adhesion molecule 1	Plasma Membrane	other	7.37615	0	0
NM_001025602	interleukin 1 receptor-like 1	Plasma Membrane	transmembrane receptor	95.8899	529.358	14.6541
NM_001025605	chromosome 14 open reading frame 28	unknown	other	0	13.2156	0
NM_001025608	chromosome 1 open reading frame 144	unknown	other	299.74	227.602	521.687
NM_001025612	sorting nexin 22	unknown	transporter	121.371	121.143	43.9624
NM_001025613	OTU domain containing 7B	Cytoplasm	peptidase	211.226	323.782	515.825
NM_001025614	OTU domain containing 7B	Cytoplasm	peptidase	207.873	317.908	515.825
NM_001025615	coiled-coil domain containing 50	Cytoplasm	other	915.983	986.03	1151.81
NM_001025617	calcium activated nucleotidase 1	Extracellular Space	enzyme	45.598	23.4944	87.9247
NM_001025618	calcium activated nucleotidase 1	Extracellular Space	enzyme	46.2686	23.4944	87.9247
NM_001025779	cell division cycle 6 homolog (S. cerevisiae)	Nucleus	other	449.945	356.087	1014.07
NM_001025947	dynamin 1-like	Cytoplasm	enzyme	458.662	603.512	351.699
NM_001026211	DnaJ (Hsp40) homolog, subfamily C, member 19	Cytoplasm	other	61.6914	52.8624	304.806
NM_001026212	endosulfine alpha	Cytoplasm	transporter	113.995	171.068	73.2706
NM_001026214	ectonucleoside triphosphate diphosphohydrolase 5	Cytoplasm	enzyme	140.817	281.933	155.334
NM_001029837	phosphoinositide-3-kinase, catalytic, delta polypeptide	Cytoplasm	kinase	421.111	321.579	1770.22
NM_001029841	Src-like-adaptor	Plasma Membrane	other	433.181	530.826	2206.91
NM_001029842	solute carrier family 16, member 6 (monocarboxylic acid transporter 7)	Plasma Membrane	transporter	183.733	195.297	808.907
NM_001029843	vaccinia related kinase 1	Nucleus	kinase	756.39	756.96	975.964
NM_001029844	vaccinia related kinase 1	Nucleus	kinase	740.297	729.794	990.618
NM_001029850	membrane associated guanylate kinase, WW and PDZ domain containing 1	Plasma Membrane	kinase	0.670559	0.734199	128.956
NM_001029855	proteasome (prosome, macropain) activator subunit 2 (PA28 beta)	Cytoplasm	peptidase	98.5721	118.94	143.61
NM_001029856	ATPase family, AAA domain containing 5	unknown	other	1821.24	1658.56	1412.66
NM_001029868	PDZ domain containing 4	Cytoplasm	other	36.8807	39.6468	225.673
NM_001029872	integrin, alpha D	Plasma Membrane	other	0.670559	6.60779	0
NM_001029873	unc-13 homolog A (C. elegans)	Plasma Membrane	other	9.38782	28.6338	0
NM_001029876	URB2 ribosome biogenesis 2 homolog (S. cerevisiae)	Nucleus	other	362.772	270.92	348.768
NM_001029877	neuro-oncological ventral antigen 2	Nucleus	other	0	2.2026	0
NM_001029878	LON peptidase N-terminal domain and ring finger 2	unknown	other	0	5.87359	0
NM_001029889	KIAA2018	unknown	other	744.32	1004.38	184.642
NM_001029890	mex-3 homolog A (C. elegans)	unknown	other	153.558	140.966	87.9247
NM_001029895	arginyltransferase 1	Nucleus	enzyme	172.334	158.587	225.673
NM_001029912	zinc finger, SWIM-type containing 5	unknown	other	22.1284	8.81039	32.2391
NM_001029930	predicted gene 16440	unknown	other	0.670559	0.734199	0
NM_001029933	zinc finger protein 114	unknown	other	14.7523	6.60779	14.6541
NM_001029934	ubiquitin specific peptidase 32	Cytoplasm	enzyme	258.165	285.604	228.604
NM_001029936	sperm antigen with calponin homology and coiled-coil domains 1	Nucleus	other	225.308	208.513	249.12
NM_001029937	SEC14-like 3 (S. cerevisiae)	Extracellular Space	transporter	1.34112	0	0
NM_001029938	Rab interacting lysosomal protein	Cytoplasm	other	2.01168	1.4684	0
NM_001029979	scaffold attachment factor B2	Cytoplasm	other	493.531	378.113	2341.73
NM_001029982	SEC23 interacting protein	Cytoplasm	other	394.289	451.533	1755.56
NM_001029983	mannosidase, alpha, class 1B, member 1	Cytoplasm	enzyme	159.593	111.598	383.938
NM_001029990	methyltransferase like 17	Nucleus	other	50.2919	42.5836	164.126
NM_001029993	zinc finger CCCH-type containing 18	unknown	other	435.193	292.211	2517.58
NM_001029994	zinc finger CCCH-type containing 18	unknown	other	424.464	295.148	2499.99
NM_001030014	malonyl CoA:ACP acyltransferase (mitochondrial)	Cytoplasm	enzyme	16.764	10.2788	0
NM_001030274	NADH dehydrogenase (ubiquinone) Fe-S protein 5, 15kDa (NADH-coenzyme Q reductase)	Cytoplasm	enzyme	34.1985	20.5576	213.95
NM_001030289	matrix metallopeptidase 27	unknown	peptidase	0	1.4684	0
NM_001030294	olfactomedin 4	Extracellular Space	other	0	3.671	0
NM_001030296	proline rich 7 (synaptic)	unknown	other	0.670559	0	0
NM_001030306	family with sequence similarity 193, member A	unknown	other	877.761	934.636	1617.81
NM_001030307	dyskeratosis congenita 1, dyskerin	Nucleus	enzyme	1227.12	1204.82	984.757
NM_001031621	ATP-binding cassette, sub-family A (ABC1), member 17	Cytoplasm	other	0	2.2026	0
NM_001031664	nudix (nucleoside diphosphate linked moiety X)-type motif 11	Cytoplasm	phosphatase	0	0	2.93082
NM_001031667	glycogen synthase kinase 3 alpha	Nucleus	kinase	138.135	99.1169	32.2391
NM_001031772	lin-28 homolog B (C. elegans)	unknown	other	5.36447	0	8.79247
NM_001031808	mitochondrial ribosomal protein L41	Cytoplasm	other	37.5513	104.256	76.2014
NM_001031814	SMG1 homolog, phosphatidylinositol 3-kinase-related kinase (C. elegans)	Cytoplasm	kinase	2322.82	2744.44	5486.5
NM_001032298	bone gamma-carboxyglutamate protein 2	Extracellular Space	other	0	0.734199	0
NM_001032378	platelet/endothelial cell adhesion molecule	Plasma Membrane	other	486.826	539.637	794.253
NM_001032413	platelet endothelial aggregation receptor 1	Plasma Membrane	other	15.4229	36.71	5.86165
NM_001032414	platelet endothelial aggregation receptor 1	Plasma Membrane	other	14.7523	35.9758	5.86165
NM_001032727	syntabulin (syntaxin-interacting)	unknown	other	0.670559	0.734199	0
NM_001033039	kelch domain containing 9	unknown	other	11.3995	16.8866	0
NM_001033040	chromosome 16 open reading frame 93	unknown	other	22.799	24.9628	149.472
NM_001033042	leucine rich repeat containing 14B	unknown	other	21.4579	31.5706	41.0315
NM_001033043	ring finger protein 17	Cytoplasm	other	38.8924	29.368	38.1007
NM_001033122	CD69 molecule	Plasma Membrane	transmembrane receptor	169.651	166.663	155.334
NM_001033123	predicted gene 14288	unknown	other	21.4579	46.2546	87.9247
NM_001033126	CD27 molecule	Plasma Membrane	transmembrane receptor	265.541	209.247	424.969
NM_001033128	Bardet-Biedl syndrome 1	Extracellular Space	other	9.38782	17.6208	23.4466
NM_001033132	COMM domain containing 6	unknown	other	40.2335	65.3437	14.6541
NM_001033135	ring finger protein 149	unknown	other	243.413	181.347	334.114
NM_001033136	family with sequence similarity 82, member A2	Cytoplasm	other	37.5513	38.1784	23.4466
NM_001033139	chromosome 11 open reading frame 84	unknown	other	11.3995	11.7472	49.824
NM_001033140	succinate dehydrogenase complex assembly factor 1	Cytoplasm	other	45.598	44.052	38.1007
NM_001033141	endothelial cell-specific chemotaxis regulator	unknown	other	0	0.734199	5.86165
NM_001033142	ring finger protein 166	unknown	other	131.43	85.1671	14.6541
NM_001033145	chromosome 3 open reading frame 58	Cytoplasm	other	149.535	166.663	378.076
NM_001033148	chromosome 4 open reading frame 47	unknown	other	6.70559	9.54459	0
NM_001033150	pleckstrin homology domain containing, family M (with RUN domain) member 2	unknown	other	71.7498	91.7749	5.86165
NM_001033155	DnaJ (Hsp40) homolog, subfamily B, member 14	unknown	enzyme	24.1401	36.71	11.7233
NM_001033156	F-box protein 33	unknown	other	78.4554	157.119	55.6857
NM_001033157	zinc finger protein 440	Nucleus	other	6.03503	6.60779	8.79247
NM_001033159	zinc finger protein 597	Nucleus	other	111.983	82.9645	99.648
NM_001033161	TNFRSF1A-associated via death domain	Cytoplasm	other	10.7289	11.013	35.1699
NM_001033162	SHC SH2-domain binding protein 1-like	unknown	other	12.7406	26.4312	0
NM_001033163	epoxide hydrolase 3	unknown	enzyme	0.670559	0	11.7233
NM_001033164	chromosome 22 open reading frame 39	unknown	other	14.0817	8.81039	61.5473
NM_001033165	DnaJ (Hsp40) homolog, subfamily C , member 25	unknown	other	60.3503	108.662	43.9624
NM_001033166	chromosome 11 open reading frame 31	Nucleus	other	227.319	127.751	184.642
NM_001033167	solute carrier family 22, member 23	unknown	transporter	4.69391	8.81039	0
NM_001033168	RIKEN cDNA 1700066B19 gene	unknown	other	4.69391	0	11.7233
NM_001033170	family with sequence similarity 83, member E	unknown	other	2.01168	2.2026	0
NM_001033171	killer cell lectin-like receptor subfamily G, member 2	unknown	other	0	3.671	0
NM_001033172	RAB11 family interacting protein 2 (class I)	Cytoplasm	other	103.266	86.6355	345.837
NM_001033173	ubiquitin specific peptidase 31	unknown	peptidase	266.882	274.591	407.385
NM_001033174	oxysterol binding protein	Cytoplasm	other	454.639	361.96	890.97
NM_001033175	ceroid-lipofuscinosis, neuronal 6, late infantile, variant	Cytoplasm	other	136.794	132.89	381.007
NM_001033178	transmembrane protein 181	unknown	other	28.834	19.0892	46.8932
NM_001033186	src kinase associated phosphoprotein 1	Cytoplasm	kinase	0.670559	0.734199	0
NM_001033189	KIAA1522	unknown	other	0	7.34199	0
NM_001033192	family with sequence similarity 8, member A1	unknown	other	16.0934	30.8364	0
NM_001033194	general transcription factor IIIC, polypeptide 3, 102kDa	Nucleus	transcription regulator	86.5021	140.232	319.46
NM_001033196	zinc finger, NFX1-type containing 1	Nucleus	transcription regulator	175.016	126.282	313.598
NM_001033197	expressed sequence AU015228	unknown	other	34.1985	36.71	0
NM_001033201	nuclear cap binding protein subunit 1, 80kDa	Nucleus	other	494.202	397.202	2028.13
NM_001033202	ubiquitin specific peptidase 30	unknown	peptidase	31.5163	24.2286	149.472
NM_001033204	RNA pseudouridylate synthase domain containing 3	unknown	other	2.68224	1.4684	5.86165
NM_001033205	zinc finger protein 575	Nucleus	other	0	0.734199	0
NM_001033206	PWWP domain containing 2B	unknown	other	6.70559	5.1394	11.7233
NM_001033207	NLR family, CARD domain containing 5	Cytoplasm	other	146.852	137.295	401.523
NM_001033209	xylulokinase homolog (H. influenzae)	unknown	kinase	14.7523	11.013	2.93082
NM_001033210	plastin 1	Cytoplasm	other	0.670559	1.4684	0
NM_001033213	tetratricopeptide repeat domain 7B	unknown	other	87.1726	121.143	175.849
NM_001033215	zinc finger protein 957	unknown	other	1.34112	2.9368	0
NM_001033217	prickle homolog 1 (Drosophila)	Nucleus	other	6.70559	21.2918	5.86165
NM_001033219	solute carrier family 45, member 4	unknown	other	38.2219	44.7862	257.912
NM_001033220	chromosome 16 open reading frame 89	unknown	other	0	0.734199	0
NM_001033221	chromosome 6 open reading frame 25	Plasma Membrane	other	0.670559	3.671	0
NM_001033222	PDZ domain containing 8	unknown	other	1226.45	1541.08	1691.09
NM_001033223	lin-7 homolog A (C. elegans)	Cytoplasm	other	0.670559	0	14.6541
NM_001033225	proline-rich nuclear receptor coactivator 1	Nucleus	other	290.352	513.94	82.0631
NM_001033226	calreticulin 4	unknown	other	0	0	11.7233
NM_001033227	solute carrier family 5 (sodium/glucose cotransporter), member 10	unknown	transporter	0	0.734199	0
NM_001033228	integrin, alpha 1	Plasma Membrane	other	102.595	88.8381	260.843
NM_001033231	family with sequence similarity 195, member B	unknown	other	42.2452	16.8866	161.195
NM_001033236	methyltransferase like 21D	unknown	other	16.764	19.0892	316.529
NM_001033237	YEATS domain containing 2	Nucleus	transcription regulator	150.205	202.639	427.9
NM_001033238	Cas-Br-M (murine) ecotropic retroviral transforming sequence b	Nucleus	other	406.359	529.358	152.403
NM_001033242	ceroid-lipofuscinosis, neuronal 5	Cytoplasm	other	171.663	187.221	219.812
NM_001033243	coiled-coil domain containing 114	unknown	other	4.02335	13.2156	0
NM_001033244	Fanconi anemia, complementation group D2	Nucleus	other	166.969	129.219	199.296
NM_001033245	hexokinase 3 (white cell)	Cytoplasm	kinase	360.761	441.988	351.699
NM_001033247	WD repeat domain 52	unknown	other	0	7.34199	5.86165
NM_001033249	zinc finger protein 583	Nucleus	other	14.0817	25.697	0
NM_001033251	G protein-coupled receptor 174	Plasma Membrane	G-protein coupled receptor	7.37615	5.87359	11.7233
NM_001033253	pleckstrin homology domain containing, family G (with RhoGef domain) member 1	unknown	other	5.36447	12.4814	0
NM_001033254	p21 protein (Cdc42/Rac)-activated kinase 6	Cytoplasm	kinase	13.4112	22.026	2.93082
NM_001033257	phosphatase and actin regulator 2	unknown	other	539.129	691.616	662.366
NM_001033258	KIAA1244	Cytoplasm	other	22.1284	16.8866	35.1699
NM_001033259	coiled-coil domain containing 109A	Cytoplasm	other	79.1259	55.7992	58.6165
NM_001033260	storkhead box 1	Cytoplasm	other	30.8457	13.2156	0
NM_001033261	zinc finger, C3H1-type containing	unknown	other	1706.57	1987.48	2851.69
NM_001033263	ArfGAP with GTPase domain, ankyrin repeat and PH domain 2	Nucleus	enzyme	43.5863	42.5836	93.7864
NM_001033264	glutaminase 2 (liver, mitochondrial)	Cytoplasm	enzyme	0.670559	0.734199	0
NM_001033267	glutamine rich 2	unknown	other	0	0.734199	0
NM_001033268	family with sequence similarity 120A	Cytoplasm	other	1972.11	2519.77	2772.56
NM_001033270	solute carrier family 4, sodium bicarbonate cotransporter, member 7	Plasma Membrane	transporter	403.006	586.625	2107.26
NM_001033271	transmembrane protein 55B	Cytoplasm	other	379.536	324.516	322.391
NM_001033272	spermatogenesis associated 13	Plasma Membrane	other	671.9	971.346	1453.69
NM_001033273	KIAA0930	unknown	other	91.196	55.065	46.8932
NM_001033274	bromodomain containing 1	Nucleus	other	776.507	660.045	1737.98
NM_001033275	glucoside xylosyltransferase 1	unknown	other	1146.66	1310.55	2766.7
NM_001033276	myeloid/lymphoid or mixed-lineage leukemia 2	Nucleus	transcription regulator	1817.21	1879.55	4196.94
NM_001033277	SPRY domain containing 3	unknown	other	43.5863	35.2416	172.919
NM_001033279	chromosome 6 open reading frame 106	unknown	other	247.436	262.109	677.02
NM_001033284	cDNA sequence BC026585	Cytoplasm	other	20.7873	43.3178	11.7233
NM_001033285	CDC42 binding protein kinase alpha (DMPK-like)	Cytoplasm	kinase	149.535	171.068	73.2706
NM_001033286	solute carrier family 30, member 10	unknown	transporter	0	1.4684	0
NM_001033288	chromosome 8 open reading frame 84	Extracellular Space	other	0	8.07619	0
NM_001033289	solute carrier family 9 (sodium/hydrogen exchanger), member 2	Plasma Membrane	transporter	0	8.07619	0
NM_001033291	ubiquitin specific peptidase 40	unknown	peptidase	147.523	153.448	304.806
NM_001033292	espin-like	unknown	other	1.34112	3.671	2.93082
NM_001033293	UDP-N-acteylglucosamine pyrophosphorylase 1-like 1	unknown	other	86.5021	76.3567	134.818
NM_001033294	DEAD (Asp-Glu-Ala-Asp) box polypeptide 31	Nucleus	enzyme	53.6447	47.723	29.3082
NM_001033297	hypothetical LOC388789	Cytoplasm	other	16.0934	8.07619	41.0315
NM_001033298	polo-like kinase 1 substrate 1	Cytoplasm	other	154.229	141.7	52.7548
NM_001033299	zinc finger protein 217	Nucleus	transcription regulator	549.858	701.16	1987.1
NM_001033300	guanine monphosphate synthetase	Nucleus	enzyme	1352.52	1615.24	1459.55
NM_001033301	FH2 domain containing 1	unknown	other	2.01168	0	0
NM_001033302	chromosome 1 open reading frame 51	unknown	other	2.01168	7.34199	5.86165
NM_001033303	adenosine monophosphate deaminase 1	Cytoplasm	enzyme	0	1.4684	0
NM_001033305	NADH dehydrogenase (ubiquinone) 1 beta subcomplex, 6, 17kDa	Cytoplasm	enzyme	113.995	108.662	8.79247
NM_001033306	Src homology 2 domain containing adaptor protein B	unknown	other	2.68224	3.671	8.79247
NM_001033308	chromosome 1 open reading frame 38	unknown	other	83.8198	85.9013	741.498
NM_001033310	COX18 cytochrome c oxidase assembly homolog (S. cerevisiae)	Cytoplasm	transporter	10.7289	30.1022	11.7233
NM_001033311	V-set and immunoglobulin domain containing 10	unknown	other	10.7289	5.1394	11.7233
NM_001033312	F-box and leucine-rich repeat protein 18	unknown	enzyme	5.36447	4.4052	0
NM_001033313	PDGFA associated protein 1	Cytoplasm	other	977.675	541.839	791.322
NM_001033314	coiled-coil domain containing 61	Cytoplasm	other	46.9391	31.5706	64.4781
NM_001033315	homeodomain interacting protein kinase 4	Cytoplasm	kinase	0.670559	2.2026	5.86165
NM_001033318	component of oligomeric golgi complex 7	Cytoplasm	transporter	89.1843	62.4069	155.334
NM_001033319	protein tyrosine phosphatase, receptor type, f polypeptide (PTPRF), interacting protein (liprin), alpha 1	Plasma Membrane	phosphatase	539.129	356.087	838.216
NM_001033320	RGD motif, leucine rich repeats, tropomodulin domain and proline-rich containing	unknown	other	10.7289	5.87359	20.5158
NM_001033321	transmembrane protein 231	unknown	other	9.38782	2.9368	0
NM_001033323	immunoglobulin superfamily, member 9B	unknown	other	0.670559	0	0
NM_001033324	zinc finger and BTB domain containing 16	Nucleus	transcription regulator	218.602	171.803	278.428
NM_001033326	dehydrogenase/reductase (SDR family) X-linked	unknown	enzyme	1.34112	0	0
NM_001033328	heat shock transcription factor family, X linked 2	Nucleus	other	19.4462	55.065	5.86165
NM_001033329	Cdc42 guanine nucleotide exchange factor (GEF) 9	Cytoplasm	other	0	9.54459	8.79247
NM_001033331	growth arrest-specific 2 like 3	unknown	other	431.84	534.497	539.272
NM_001033332	transmembrane and tetratricopeptide repeat containing 3	unknown	other	122.712	68.2805	5.86165
NM_001033335	serine (or cysteine) peptidase inhibitor, clade A, member 3G	Extracellular Space	other	30.8457	27.8996	0
NM_001033336	ATP-binding cassette, sub-family C (CFTR/MRP), member 4	Plasma Membrane	transporter	419.099	521.282	1371.63
NM_001033337	tetratricopeptide repeat domain 38	unknown	other	26.8224	45.5204	190.504
NM_001033338	RIMS binding protein 3	Nucleus	other	4.02335	7.34199	0
NM_001033341	zinc finger protein 407	Nucleus	other	438.545	542.573	483.586
NM_001033342	CDC42 binding protein kinase gamma (DMPK-like)	Cytoplasm	kinase	48.9508	31.5706	82.0631
NM_001033343	SEC31 homolog B (S. cerevisiae)	unknown	other	17.4345	7.34199	5.86165
NM_001033348	Ral GTPase activating protein, alpha subunit 2 (catalytic)	Cytoplasm	other	188.427	229.07	741.498
NM_001033350	B-cell scaffold protein with ankyrin repeats 1	unknown	other	9.38782	7.34199	0
NM_001033352	kelch-like 21 (Drosophila)	Cytoplasm	enzyme	79.7965	93.9775	41.0315
NM_001033354	IQ motif and Sec7 domain 3	Cytoplasm	other	0	4.4052	23.4466
NM_001033355	zinc finger protein 568	unknown	other	417.088	322.314	606.681
NM_001033362	chromosome X open reading frame 65	unknown	other	2.68224	10.2788	0
NM_001033367	NLR family, CARD domain containing 4	Cytoplasm	other	71.0792	74.1541	263.774
NM_001033371	leucine rich repeat containing 36	unknown	other	0	8.81039	0
NM_001033375	KIAA1033	Cytoplasm	other	400.324	459.609	190.504
NM_001033378	RIKEN cDNA A430078G23 gene	unknown	other	50.9625	41.8494	114.302
NM_001033379	DCP1 decapping enzyme homolog B (S. cerevisiae)	Cytoplasm	other	52.9741	107.927	49.824
NM_001033380	inositol 1,4,5-trisphosphate receptor interacting protein-like 2	unknown	other	425.805	836.987	773.737
NM_001033382	calcium channel, voltage-dependent, alpha 2/delta subunit 4	unknown	other	12.0701	19.0892	0
NM_001033383	zinc finger protein 865	unknown	other	42.2452	62.4069	196.365
NM_001033385	chromosome 6 open reading frame 170	unknown	other	146.182	166.663	240.328
NM_001033389	far upstream element (FUSE) binding protein 3	Nucleus	transcription regulator	197.144	227.602	87.9247
NM_001033391	interaction protein for cytohesin exchange factors 1	Cytoplasm	enzyme	6.03503	0.734199	8.79247
NM_001033393	transmembrane protein 104	unknown	transporter	22.799	26.4312	11.7233
NM_001033394	transmembrane protein 88B	unknown	other	1.34112	10.2788	0
NM_001033399	glucose-fructose oxidoreductase domain containing 1	unknown	enzyme	51.633	54.3308	17.5849
NM_001033405	triggering receptor expressed on myeloid cells-like 2	Plasma Membrane	other	304.434	184.284	246.189
NM_001033408	RNA binding motif protein 44	unknown	other	89.8549	99.8511	0
NM_001033416	galactose-3-O-sulfotransferase 4	Cytoplasm	enzyme	34.1985	56.5334	2.93082
NM_001033420	dedicator of cytokinesis 1	Cytoplasm	other	177.028	259.907	527.548
NM_001033421	prostate and testis expressed 2	Extracellular Space	other	0.670559	0.734199	0
NM_001033422	THO complex 2	Nucleus	other	1839.34	2275.28	1313.01
NM_001033424	fibronectin type III domain containing 3C2	unknown	other	0	2.2026	0
NM_001033430	jumonji C domain containing histone demethylase 1 homolog D (S. cerevisiae)	Nucleus	enzyme	341.985	553.586	981.826
NM_001033431	NLR family, pyrin domain containing 12	Cytoplasm	other	8.04671	13.2156	2.93082
NM_001033432	headcase homolog (Drosophila)	unknown	other	90.5254	209.981	38.1007
NM_001033433	transmembrane protein 102	Plasma Membrane	other	1.34112	0	0
NM_001033435	predicted gene 885	Plasma Membrane	other	247.436	155.65	1104.92
NM_001033436	ataxin 7-like 1	unknown	other	128.747	266.514	328.252
NM_001033437	chromosome 7 open reading frame 53	unknown	other	0	1.4684	0
NM_001033439	leucine-rich repeats and calponin homology (CH) domain containing 1	unknown	other	152.217	232.007	272.567
NM_001033441	asparagine-linked glycosylation 10, alpha-1,2-glucosyltransferase homolog (S. pombe)	Cytoplasm	enzyme	437.875	543.308	565.649
NM_001033442	predicted gene 1604b	unknown	other	19.4462	29.368	20.5158
NM_001033443	cyclin-dependent kinase-like 4	Nucleus	kinase	0	2.2026	0
NM_001033444	calpain 13	unknown	other	0	2.2026	0
NM_001033445	family with sequence similarity 59, member A	unknown	other	14.7523	5.1394	0
NM_001033448	DKFZp761E198 protein	unknown	other	12.7406	8.81039	20.5158
NM_001033449	transmembrane protein 237	unknown	other	24.8107	17.6208	61.5473
NM_001033450	interferon activated gene 204	Nucleus	transcription regulator	65.7148	38.1784	2.93082
NM_001033451	zinc finger protein 408	Nucleus	other	235.366	261.375	451.347
NM_001033453	pyruvate dehyrogenase phosphatase catalytic subunit 1	Cytoplasm	phosphatase	60.3503	63.1411	0
NM_001033457	nucleolar protein with MIF4G domain 1	Nucleus	other	266.212	242.286	287.221
NM_001033458	chromosome 4 open reading frame 48	unknown	other	0	0	8.79247
NM_001033463	TatD DNase domain containing 2	Nucleus	other	254.812	164.461	454.278
NM_001033464	EF-hand calcium binding domain 4B	Cytoplasm	other	45.598	19.8234	93.7864
NM_001033465	RIKEN cDNA 6430531B16 gene	unknown	other	0	5.1394	0
NM_001033466	zinc finger and BTB domain containing 2	Nucleus	other	73.0909	50.6598	0
NM_001033468	G protein-coupled receptor 114	Plasma Membrane	G-protein coupled receptor	23.4696	0	5.86165
NM_001033469	forkhead box R1	Nucleus	transcription regulator	0	0.734199	0
NM_001033472	chromosome X open reading frame 23	unknown	other	317.174	270.185	896.832
NM_001033474	ataxin 7-like 3B	unknown	other	1013.88	1223.18	2306.56
NM_001033475	transmembrane emp24 protein transport domain containing 8	unknown	other	147.523	184.284	902.694
NM_001033481	chromosome 11 open reading frame 9	Nucleus	transcription regulator	1.34112	3.671	0
NM_001033484	IQ motif containing GTPase activating protein 3	Plasma Membrane	other	73.0909	74.1541	105.51
NM_001033488	major facilitator superfamily domain containing 2B	unknown	other	118.689	61.6727	137.749
NM_001033489	ring finger protein 207	unknown	other	4.02335	2.9368	0
NM_001033490	pseudouridylate synthase-like 1	unknown	enzyme	26.8224	38.1784	43.9624
NM_001033496	zinc finger protein 213	Nucleus	transcription regulator	12.0701	8.07619	0
NM_001033525	potassium channel, subfamily K, member 6	Plasma Membrane	ion channel	34.8691	27.8996	11.7233
NM_001033528	ubiquitin specific peptidase 36	Nucleus	peptidase	223.296	104.256	1125.44
NM_001033530	expressed sequence AW146154	unknown	other	43.5863	71.9515	2.93082
NM_001033531	kelch-like 32 (Drosophila)	unknown	other	3.35279	4.4052	0
NM_001033532	expressed sequence AW554918	unknown	other	203.179	237.146	615.473
NM_001033533	coiled-coil domain containing 102A	unknown	other	6.03503	2.2026	0
NM_001033534	layilin	Plasma Membrane	other	56.3269	72.6857	64.4781
NM_001033536	regulatory factor X, 7	unknown	other	1219.08	1671.77	600.819
NM_001033537	post-GPI attachment to proteins 3	Cytoplasm	enzyme	2.01168	4.4052	0
NM_001033538	Cas scaffolding protein family member 4	unknown	other	1.34112	1.4684	0
NM_001033539	brain expressed gene 6	Cytoplasm	other	65.7148	66.0779	304.806
NM_001033540	predicted gene 5113	unknown	other	25.4812	19.0892	8.79247
NM_001033543	interleukin 20 receptor beta	Plasma Membrane	other	6.03503	5.1394	0
NM_001033548	chromosome 19 open reading frame 51	unknown	other	2.01168	10.2788	43.9624
NM_001033550	leucine rich repeat containing 8 family, member B	unknown	other	50.2919	101.32	234.466
NM_001033573	zinc finger, DHHC-type containing 6	Nucleus	other	265.541	256.97	401.523
NM_001033600	acyl-CoA synthetase long-chain family member 4	Cytoplasm	enzyme	424.464	574.878	275.497
NM_001033606	acyl-CoA synthetase long-chain family member 3	Cytoplasm	enzyme	135.453	92.5091	149.472
NM_001033630	chromosome 6 open reading frame 136	Cytoplasm	other	38.8924	24.9628	152.403
NM_001033632	interferon induced transmembrane protein 6	unknown	other	6.70559	0	2.93082
NM_001033634	zyg-11 homolog B (C. elegans)	unknown	other	476.097	606.449	545.133
NM_001033636	phosphatidylinositol-3,4,5-trisphosphate-dependent Rac exchange factor 2	unknown	other	10.0584	11.013	11.7233
NM_001033654	pseudouridylate synthase 10	unknown	other	289.681	317.908	457.209
NM_001033668	dynein, axonemal, heavy chain 1	unknown	other	8.71726	13.2156	0
NM_001033669	F-box and WD repeat domain containing 10	unknown	other	11.3995	39.6468	243.258
NM_001033711	ecotropic viral integration site 2A	Plasma Membrane	transmembrane receptor	55.6564	41.1152	17.5849
NM_001033713	myocyte enhancer factor 2A	Nucleus	transcription regulator	124.724	238.615	211.019
NM_001033759	transmembrane protein 2	unknown	other	339.973	586.625	849.939
NM_001033764	RIKEN cDNA 4931408C20 gene	unknown	other	0	0.734199	0
NM_001033767	predicted gene 4951	unknown	other	6.70559	0.734199	2.93082
NM_001033768	peptidylprolyl cis/trans isomerase, NIMA-interacting 1, pseudogene 1	unknown	other	0	0	2.93082
NM_001033773	ubiquitin-conjugating enzyme E2U (putative)	unknown	enzyme	3.35279	3.671	2.93082
NM_001033779	predicted gene 5544	unknown	other	0.670559	0	0
NM_001033780	chromosome 1 open reading frame 162	unknown	transporter	54.9858	57.2675	20.5158
NM_001033782	predicted gene 5592	unknown	other	0	0	32.2391
NM_001033783	predicted gene 5615	unknown	other	1.34112	0.734199	14.6541
NM_001033785	A kinase (PRKA) anchor protein 14	Nucleus	other	13.4112	19.8234	8.79247
NM_001033789	predicted gene 5820	unknown	other	2.68224	0	0
NM_001033805	chromosome 14 open reading frame 176	unknown	other	6.03503	8.81039	23.4466
NM_001033820	zinc finger protein 551	Nucleus	other	9.38782	8.07619	2.93082
NM_001033851	copine VIII	unknown	other	0.670559	0	0
NM_001033865	ribosomal protein S27A	Cytoplasm	other	341.314	262.843	548.064
NM_001033872	small cell adhesion glycoprotein	Cytoplasm	other	0	1.4684	49.824
NM_001033877	a disintegrin-like and metallopeptidase (reprolysin type) with thrombospondin type 1 motif, 17	unknown	other	4.69391	8.07619	0
NM_001033879	tubulin, alpha-like 3	unknown	enzyme	0	0	2.93082
NM_001033908	mediator complex subunit 22	Cytoplasm	other	44.9274	24.2286	158.264
NM_001033922	triggering receptor expressed on myeloid cells-like 4	unknown	other	4.69391	2.2026	0
NM_001033929	threonine synthase-like 2 (S. cerevisiae)	unknown	other	2.68224	2.2026	0
NM_001033960	RAB GTPase activating protein 1	Cytoplasm	other	203.179	172.537	58.6165
NM_001033962	ubiquitin protein ligase E3A	Nucleus	enzyme	837.528	971.346	1084.4
NM_001033966	adenylate kinase 2	Cytoplasm	kinase	303.093	185.018	735.637
NM_001033978	histocompatibility 2, class II antigen E beta2	Plasma Membrane	transmembrane receptor	1.34112	0	0
NM_001033979	low density lipoprotein receptor class A domain containing 2	unknown	transporter	1.34112	2.2026	0
NM_001033988	nuclear receptor coactivator 4	Nucleus	transcription regulator	496.884	706.3	518.756
NM_001034029	interleukin 17 receptor E	unknown	other	0	0	2.93082
NM_001034030	LIM domain kinase 2	Cytoplasm	kinase	120.03	196.765	287.221
NM_001034031	interleukin 17 receptor E	unknown	other	0	0	2.93082
NM_001034060	RUN and FYVE domain containing 4	unknown	other	8.04671	1.4684	0
NM_001034085	protein phosphatase 2, regulatory subunit A, beta	unknown	phosphatase	263.53	209.981	140.68
NM_001034097	TNFSF12-TNFSF13 readthrough	unknown	other	286.329	361.96	260.843
NM_001034115	SH3 and multiple ankyrin repeat domains 1	Cytoplasm	other	0	3.671	0
NM_001034851	family with sequence similarity 134, member B	Cytoplasm	other	154.899	182.081	172.919
NM_001034857	RIKEN cDNA D130040H23 gene	unknown	other	58.3386	117.472	208.088
NM_001034858	armadillo repeat containing 2	unknown	other	0	2.9368	5.86165
NM_001034859	predicted gene 4841	unknown	other	11.3995	2.2026	2.93082
NM_001034862	glutamate-rich 1	unknown	other	22.799	35.2416	38.1007
NM_001034863	transmembrane protein 136	unknown	other	0	0.734199	2.93082
NM_001034864	predicted gene 4907	unknown	other	0	1.4684	0
NM_001034866	poly(A)-specific ribonuclease (PARN)-like domain containing 1	unknown	other	4.69391	8.07619	0
NM_001034867	peptidase M20 domain containing 2	unknown	other	6.70559	2.9368	0
NM_001034873	kinase suppressor of ras 2	unknown	other	0	2.2026	11.7233
NM_001034874	shisa homolog 6 (Xenopus laevis)	unknown	other	0.670559	0	0
NM_001034881	predicted gene 5464	unknown	other	8.04671	7.34199	8.79247
NM_001034882	predicted gene 5465	unknown	other	31.5163	46.9888	17.5849
NM_001034891	chromosome 6 open reading frame 70	unknown	other	20.7873	31.5706	84.9939
NM_001034893	zinc finger protein 440	Nucleus	other	14.0817	13.9498	99.648
NM_001034895	zinc finger RNA binding protein 2	unknown	other	2.01168	6.60779	0
NM_001034898	membrane-spanning 4-domains, subfamily A, member 15	unknown	other	0.670559	0	0
NM_001034900	zinc finger protein 440	Nucleus	other	2.68224	2.9368	17.5849
NM_001034903	MANSC domain containing 4	unknown	other	6.70559	5.87359	0
NM_001034904	predicted gene 5156	unknown	other	0	0.734199	0
NM_001034906	tripartite motif-containing protein LOC642612-like	unknown	other	4.02335	16.8866	52.7548
NM_001034907	zinc finger CCCH-type containing 12B	unknown	other	6.70559	7.34199	17.5849
NM_001034909	predicted gene 6034	unknown	other	1.34112	0	0
NM_001034962	sorbin and SH3 domain containing 1	Plasma Membrane	other	26.8224	13.2156	11.7233
NM_001034963	sorbin and SH3 domain containing 1	Plasma Membrane	other	26.8224	13.2156	11.7233
NM_001034964	sorbin and SH3 domain containing 1	Plasma Membrane	other	26.1518	12.4814	14.6541
NM_001035122	golgi membrane protein 1	Cytoplasm	other	147.523	65.3437	257.912
NM_001035123	SET domain containing 6	Nucleus	enzyme	323.209	316.44	770.807
NM_001035226	exportin 1 (CRM1 homolog, yeast)	Nucleus	transporter	1452.43	1675.44	1260.25
NM_001035228	ST3 beta-galactoside alpha-2,3-sialyltransferase 5	Cytoplasm	enzyme	97.231	30.1022	2.93082
NM_001035231	zinc finger protein 748	unknown	other	86.5021	130.687	2.93082
NM_001035239	transient receptor potential cation channel, subfamily M, member 3	Plasma Membrane	ion channel	2.01168	3.671	0
NM_001035240	transient receptor potential cation channel, subfamily M, member 3	Plasma Membrane	ion channel	2.01168	3.671	0
NM_001035241	transient receptor potential cation channel, subfamily M, member 3	Plasma Membrane	ion channel	2.01168	3.671	0
NM_001035242	transient receptor potential cation channel, subfamily M, member 3	Plasma Membrane	ion channel	2.01168	3.671	0
NM_001035243	transient receptor potential cation channel, subfamily M, member 3	Plasma Membrane	ion channel	2.01168	3.671	0
NM_001035244	transient receptor potential cation channel, subfamily M, member 3	Plasma Membrane	ion channel	2.01168	0	0
NM_001035246	transient receptor potential cation channel, subfamily M, member 3	Plasma Membrane	ion channel	0	0	2.93082
NM_001035509	zinc finger, CCHC domain containing 18	unknown	other	0.670559	5.87359	0
NM_001035510	zinc finger, CCHC domain containing 18	unknown	other	0.670559	5.87359	0
NM_001035525	KIAA0319-like	Cytoplasm	other	45.598	55.7992	501.171
NM_001035526	KIAA0319-like	Cytoplasm	other	46.2686	58.7359	504.102
NM_001035531	adrenergic, beta, receptor kinase 2	Cytoplasm	kinase	17.4345	18.355	11.7233
NM_001035532	A kinase (PRKA) anchor protein 2	Cytoplasm	other	13.4112	44.7862	0
NM_001035533	A kinase (PRKA) anchor protein 2	Cytoplasm	other	13.4112	44.7862	0
NM_001035854	adaptor-related protein complex 2, beta 1 subunit	Cytoplasm	transporter	372.831	401.607	287.221
NM_001036293	nuclear receptor binding factor 2	Nucleus	transcription regulator	30.1751	19.0892	29.3082
NM_001036684	ATPase, Ca++ transporting, plasma membrane 2	Plasma Membrane	transporter	12.7406	0	2.93082
NM_001036740	UDP-GlcNAc:betaGal beta-1,3-N-acetylglucosaminyltransferase 8	unknown	enzyme	17.4345	34.5074	11.7233
NM_001037098	NACC family member 2, BEN and BTB (POZ) domain containing	Nucleus	transcription regulator	9.38782	15.4182	67.4089
NM_001037099	calcium channel, voltage-dependent, beta 4 subunit	Plasma Membrane	ion channel	0	6.60779	0
NM_001037127	muscle, skeletal, receptor tyrosine kinase	Plasma Membrane	kinase	0.670559	0	0
NM_001037128	muscle, skeletal, receptor tyrosine kinase	Plasma Membrane	kinase	0.670559	0	0
NM_001037129	muscle, skeletal, receptor tyrosine kinase	Plasma Membrane	kinase	0.670559	0	0
NM_001037130	muscle, skeletal, receptor tyrosine kinase	Plasma Membrane	kinase	0.670559	0	0
NM_001037134	cyclin E2	Nucleus	other	274.259	166.663	137.749
NM_001037136	ArfGAP with GTPase domain, ankyrin repeat and PH domain 1	Cytoplasm	enzyme	110.642	138.029	67.4089
NM_001037166	predicted gene 4925	unknown	other	0	0.734199	0
NM_001037170	translocase of outer mitochondrial membrane 40 homolog (yeast)-like	Cytoplasm	other	61.6914	80.7619	146.541
NM_001037279	chromosome 11 open reading frame 31	Nucleus	other	192.45	116.003	202.227
NM_001037298	family with sequence similarity 38, member A	unknown	other	340.644	276.793	932.002
NM_001037321	F-box protein 40	Cytoplasm	other	3.35279	0	0
NM_001037326	cleavage stimulation factor, 3' pre-RNA, subunit 3, 77kDa	Nucleus	other	90.5254	96.1801	108.44
NM_001037493	solute carrier family 41, member 3	unknown	transporter	59.6797	102.054	43.9624
NM_001037539	prokineticin 2	Extracellular Space	other	1.34112	0	0
NM_001037634	placenta-specific 1-like	unknown	other	0	5.87359	2.93082
NM_001037665	zinc finger protein 1 homolog (mouse)	Nucleus	other	59.6797	84.4329	52.7548
NM_001037707	zinc finger protein 585A	Nucleus	other	40.2335	55.065	55.6857
NM_001037709	RUN and SH3 domain containing 2	unknown	other	0	4.4052	2.93082
NM_001037711	cingulin	Plasma Membrane	other	0	2.9368	0
NM_001037713	XIAP associated factor 1	Nucleus	other	34.1985	46.2546	23.4466
NM_001037717	solute carrier family 38, member 6	unknown	transporter	6.70559	14.684	52.7548
NM_001037719	B and T lymphocyte associated	Plasma Membrane	other	79.1259	16.8866	0
NM_001037722	ADAM metallopeptidase domain 15	Plasma Membrane	peptidase	38.2219	43.3178	181.711
NM_001037723	adenylate cyclase 7	Plasma Membrane	enzyme	431.84	297.351	193.434
NM_001037724	adenylate cyclase 7	Plasma Membrane	enzyme	433.852	298.085	184.642
NM_001037725	family with sequence similarity 117, member B	unknown	other	448.604	535.231	474.793
NM_001037726	cAMP responsive element binding protein 1	Nucleus	transcription regulator	848.927	1280.44	2294.84
NM_001037727	Rho GTPase activating protein 25	Cytoplasm	other	111.313	185.018	316.529
NM_001037736	Rho guanine nucleotide exchange factor (GEF) 10	Cytoplasm	peptidase	4.02335	0	0
NM_001037737	aryl hydrocarbon receptor nuclear translocator	Nucleus	transcription regulator	297.728	311.301	879.247
NM_001037740	family with sequence similarity 40, member B	unknown	other	0	3.671	0
NM_001037741	glutathione peroxidase 4 (phospholipid hydroperoxidase)	Cytoplasm	enzyme	63.7031	48.4572	143.61
NM_001037742	tRNA-yW synthesizing protein 5	unknown	enzyme	70.4087	80.0277	17.5849
NM_001037746	phosphoribosyl pyrophosphate synthetase 1-like 3	unknown	other	636.36	687.211	835.285
NM_001037747	caspase recruitment domain family, member 9	Cytoplasm	other	54.3153	38.1784	140.68
NM_001037754	BAI1-associated protein 2	Plasma Membrane	kinase	20.7873	15.4182	46.8932
NM_001037755	BAI1-associated protein 2	Plasma Membrane	kinase	28.1635	15.4182	14.6541
NM_001037756	breast cancer metastasis-suppressor 1-like	unknown	other	225.978	202.639	342.906
NM_001037757	WAS protein family homolog 5 pseudogene	Cytoplasm	other	32.8574	38.1784	38.1007
NM_001037758	beta-transducin repeat containing	Cytoplasm	enzyme	81.8082	99.1169	96.7172
NM_001037759	serum/glucocorticoid regulated kinase family, member 3	Cytoplasm	kinase	407.7	401.607	603.75
NM_001037761	capping protein (actin filament) muscle Z-line, beta	Cytoplasm	other	1322.34	1104.24	2822.38
NM_001037762	zinc finger, DHHC-type containing 12	unknown	other	18.7756	16.1524	35.1699
NM_001037764	retinoic acid induced 1	Cytoplasm	other	85.8315	85.1671	96.7172
NM_001037801	CD6 molecule	Plasma Membrane	transmembrane receptor	0	4.4052	2.93082
NM_001037810	sialophorin	Plasma Membrane	transmembrane receptor	135.453	79.2935	99.648
NM_001037812	transmembrane protein 237	unknown	other	21.4579	17.6208	61.5473
NM_001037841	chemokine-like factor	Extracellular Space	cytokine	111.983	124.814	23.4466
NM_001037842	camello-like 3	Nucleus	enzyme	0	0	2.93082
NM_001037846	CCR4-NOT transcription complex, subunit 2	Nucleus	transcription regulator	759.743	819.366	1506.44
NM_001037847	CCR4-NOT transcription complex, subunit 2	Nucleus	transcription regulator	746.332	813.493	1541.61
NM_001037848	CCR4-NOT transcription complex, subunit 2	Nucleus	transcription regulator	227.99	219.526	187.573
NM_001037859	colony stimulating factor 1 receptor	Plasma Membrane	kinase	244.083	298.085	735.637
NM_001037863	ATPase, class VI, type 11C	Plasma Membrane	transporter	356.737	546.979	436.693
NM_001037865	collagen, type XXVIII, alpha 1	Extracellular Space	other	1.34112	0	0
NM_001037877	transcription factor 25 (basic helix-loop-helix)	Nucleus	transcription regulator	822.776	651.969	1184.05
NM_001037878	transcription factor 25 (basic helix-loop-helix)	Nucleus	transcription regulator	795.283	648.298	1280.77
NM_001037905	disabled homolog 2, mitogen-responsive phosphoprotein (Drosophila)	Plasma Membrane	other	5.36447	45.5204	64.4781
NM_001037909	RIKEN cDNA C130026I21 gene	unknown	other	32.1868	19.8234	61.5473
NM_001037913	coiled-coil domain containing 107	unknown	other	27.4929	28.6338	14.6541
NM_001037916	coiled-coil domain containing 17	unknown	other	3.35279	20.5576	0
NM_001037917	predicted gene 6377	unknown	other	0.670559	0	0
NM_001037918	lipoyltransferase 1	Cytoplasm	enzyme	16.0934	2.9368	8.79247
NM_001037922	CDC28 protein kinase regulatory subunit 1B pseudogene 6	unknown	other	36.8807	30.1022	35.1699
NM_001037923	leucine, glutamate and lysine rich 1	unknown	other	13.4112	37.4442	61.5473
NM_001037925	2-cell-stage, variable group, member 3	unknown	other	2.01168	1.4684	2.93082
NM_001037926	zinc finger protein 600	Nucleus	other	24.1401	34.5074	2.93082
NM_001037928	chromosome 7 open reading frame 57	unknown	other	0.670559	0.734199	0
NM_001037929	predicted gene 14092	unknown	other	10.0584	19.8234	8.79247
NM_001037937	DEP domain containing MTOR-interacting protein	unknown	other	158.252	160.79	43.9624
NM_001037938	dehydrogenase/reductase (SDR family) member 4	Cytoplasm	enzyme	229.331	206.31	477.724
NM_001037940	DnaJ (Hsp40) homolog, subfamily B, member 6	Nucleus	transcription regulator	437.875	354.618	1441.97
NM_001037941	DnaJ (Hsp40) homolog, subfamily B, member 6	Nucleus	transcription regulator	66.3853	77.0909	55.6857
NM_001037955	dual specificity phosphatase 22	Cytoplasm	phosphatase	3.35279	11.7472	32.2391
NM_001037957	dual-specificity tyrosine-(Y)-phosphorylation regulated kinase 1B	Nucleus	kinase	4.69391	8.81039	5.86165
NM_001037997	fer (fps/fes related) tyrosine kinase	Cytoplasm	kinase	58.3386	93.2433	41.0315
NM_001037999	diazepam binding inhibitor (GABA receptor modulator, acyl-CoA binding protein)	Cytoplasm	other	336.621	240.083	404.454
NM_001038010	K(lysine) acetyltransferase 2A	Cytoplasm	enzyme	160.934	157.853	272.567
NM_001038015	glucosamine-6-phosphate deaminase 2	unknown	enzyme	44.9274	75.6225	8.79247
NM_001038018	G protein-coupled receptor kinase 6	Plasma Membrane	kinase	81.8082	44.7862	70.3398
NM_001038230	anaphase promoting complex subunit 11	Cytoplasm	enzyme	59.6797	57.2675	202.227
NM_001038231	barrier to autointegration factor 1	Nucleus	other	389.595	316.44	864.593
NM_001038492	cathepsin A	Cytoplasm	peptidase	148.193	166.663	583.234
NM_001038587	adenosine deaminase, RNA-specific	Nucleus	enzyme	137.465	99.1169	114.302
NM_001038589	ubiquitin specific peptidase 14 (tRNA-guanine transglycosylase)	Cytoplasm	peptidase	562.599	607.183	430.831
NM_001038592	glutaredoxin 2	Cytoplasm	enzyme	211.897	186.487	64.4781
NM_001038593	glutaredoxin 2	Cytoplasm	enzyme	203.179	181.347	61.5473
NM_001038594	glutaredoxin 2	Cytoplasm	enzyme	203.85	180.613	61.5473
NM_001038602	MARVEL domain containing 2	unknown	other	11.3995	27.8996	0
NM_001038604	C-type lectin domain family 5, member A	Plasma Membrane	other	351.373	594.701	785.461
NM_001038608	thioredoxin-like 4A	Nucleus	enzyme	123.383	112.333	424.969
NM_001038609	microtubule-associated protein tau	Plasma Membrane	other	2.68224	22.026	0
NM_001038610	dachshund homolog 1 (Drosophila)	Nucleus	transcription regulator	209.214	364.163	134.818
NM_001038613	olfactomedin 1	Cytoplasm	other	3.35279	4.4052	0
NM_001038619	dynamin 3	Cytoplasm	enzyme	0	7.34199	0
NM_001038621	RAB GTPase activating protein 1-like	Cytoplasm	other	721.521	707.034	838.216
NM_001038624	resistance to inhibitors of cholinesterase 3 homolog (C. elegans)	Cytoplasm	other	1.34112	2.9368	0
NM_001038625	SERTA domain containing 2	Cytoplasm	transcription regulator	73.0909	87.3697	164.126
NM_001038627	SMAD specific E3 ubiquitin protein ligase 1	Cytoplasm	enzyme	44.9274	45.5204	146.541
NM_001038635	serine/threonine kinase 35	Cytoplasm	kinase	121.371	93.2433	58.6165
NM_001038637	guanine nucleotide binding protein (G protein), gamma 2	Plasma Membrane	enzyme	387.583	441.988	134.818
NM_001038641	chromosome 20 open reading frame 94	unknown	other	21.4579	41.8494	8.79247
NM_001038642	v-ets erythroblastosis virus E26 oncogene homolog 1 (avian)	Nucleus	transcription regulator	113.324	150.511	137.749
NM_001038643	solute carrier organic anion transporter family, member 3A1	Plasma Membrane	transporter	278.952	323.048	345.837
NM_001038651	zinc finger protein 953	unknown	other	126.065	179.879	52.7548
NM_001038653	solute carrier family 16, member 3 (monocarboxylic acid transporter 4)	Plasma Membrane	transporter	6.03503	11.013	2.93082
NM_001038654	solute carrier family 16, member 3 (monocarboxylic acid transporter 4)	Plasma Membrane	transporter	5.36447	10.2788	2.93082
NM_001038655	guanine nucleotide binding protein (G protein), gamma 7	Plasma Membrane	enzyme	3.35279	0	0
NM_001038658	Fas apoptotic inhibitory molecule 2	Plasma Membrane	other	0	2.9368	0
NM_001038663	mitogen-activated protein kinase 1	Cytoplasm	kinase	264.871	183.55	231.535
NM_001038664	guanine nucleotide binding protein (G protein), gamma transducing activity polypeptide 2	Plasma Membrane	enzyme	8.04671	8.07619	49.824
NM_001038695	lysine (K)-specific demethylase 3A	Nucleus	other	240.731	311.301	463.07
NM_001038696	RNA-binding region (RNP1, RRM) containing 3	Nucleus	other	119.359	182.081	61.5473
NM_001038699	fructosamine 3 kinase	Cytoplasm	kinase	5.36447	0	0
NM_001038700	formin binding protein 1	Nucleus	enzyme	1088.32	1004.38	1749.7
NM_001038703	G protein-coupled receptor 146	Plasma Membrane	G-protein coupled receptor	67.7264	55.065	8.79247
NM_001038708	CDC42 small effector 1	Plasma Membrane	other	173.004	157.119	1324.73
NM_001038710	tropomodulin 2 (neuronal)	Cytoplasm	other	0	0	2.93082
NM_001038839	purinergic receptor P2X, ligand-gated ion channel, 7	Plasma Membrane	ion channel	16.0934	31.5706	23.4466
NM_001038845	purinergic receptor P2X, ligand-gated ion channel, 7	Plasma Membrane	ion channel	7.37615	6.60779	32.2391
NM_001038846	RCSD domain containing 1	unknown	other	387.583	291.477	644.781
NM_001038887	purinergic receptor P2X, ligand-gated ion channel, 7	Plasma Membrane	ion channel	2.01168	2.9368	2.93082
NM_001038993	ring finger protein 38	unknown	other	2026.43	2618.15	2558.61
NM_001038995	a disintegrin and metallopeptidase domain 4	unknown	peptidase	10.7289	24.2286	8.79247
NM_001038998	coiled-coil domain containing 23	unknown	other	10.7289	7.34199	23.4466
NM_001038999	ATPase, aminophospholipid transporter (APLT), class I, type 8A, member 1	Cytoplasm	transporter	586.739	855.342	1271.98
NM_001039000	kinesin family member 5A	Cytoplasm	transporter	7.37615	5.87359	0
NM_001039038	NHL repeat containing 4	unknown	other	0	11.7472	0
NM_001039039	potassium channel tetramerisation domain containing 21	unknown	other	6.03503	11.013	0
NM_001039045	phosphatidylinositol glycan anchor biosynthesis, class C	Cytoplasm	enzyme	109.972	132.89	190.504
NM_001039047	tripartite motif containing 58	unknown	other	7.37615	4.4052	49.824
NM_001039050	protein kinase (cAMP-dependent, catalytic) inhibitor beta	unknown	other	257.495	132.89	205.158
NM_001039051	protein kinase (cAMP-dependent, catalytic) inhibitor beta	unknown	other	257.495	132.89	205.158
NM_001039052	protein kinase (cAMP-dependent, catalytic) inhibitor beta	unknown	other	257.495	132.89	205.158
NM_001039053	protein kinase (cAMP-dependent, catalytic) inhibitor beta	unknown	other	257.495	133.624	208.088
NM_001039056	potassium inwardly-rectifying channel, subfamily J, member 15	Plasma Membrane	ion channel	0	0.734199	8.79247
NM_001039057	potassium inwardly-rectifying channel, subfamily J, member 15	Plasma Membrane	ion channel	0	0.734199	8.79247
NM_001039059	kelch-like 15 (Drosophila)	unknown	other	27.4929	20.5576	0
NM_001039060	kelch-like 15 (Drosophila)	unknown	other	30.8457	32.3048	0
NM_001039061	kelch-like 15 (Drosophila)	unknown	other	41.5746	40.381	0
NM_001039071	LIM domain binding 3	Cytoplasm	transporter	0	0	8.79247
NM_001039072	LIM domain binding 3	Cytoplasm	transporter	0	0	8.79247
NM_001039073	LIM domain binding 3	Cytoplasm	transporter	0	0	8.79247
NM_001039074	LIM domain binding 3	Cytoplasm	transporter	0	0	8.79247
NM_001039077	proline synthetase co-transcribed homolog (bacterial)	Cytoplasm	enzyme	55.6564	60.2043	222.743
NM_001039078	proline synthetase co-transcribed homolog (bacterial)	Cytoplasm	enzyme	54.9858	56.5334	202.227
NM_001039079	protein kinase C, zeta	Cytoplasm	kinase	2.01168	5.87359	0
NM_001039080	RNA binding motif, single stranded interacting protein 2	Nucleus	other	128.747	99.8511	105.51
NM_001039081	mesoderm induction early response 1 homolog (Xenopus laevis)	Nucleus	other	580.704	657.108	1049.23
NM_001039084	mitochondrial ribosomal protein L1	Cytoplasm	other	42.2452	38.1784	43.9624
NM_001039086	Rap guanine nucleotide exchange factor (GEF) 1	Cytoplasm	other	136.123	165.195	79.1322
NM_001039087	Rap guanine nucleotide exchange factor (GEF) 1	Cytoplasm	other	132.771	165.929	82.0631
NM_001039088	SEH1-like (S. cerevisiae)	Cytoplasm	transporter	1051.44	1198.95	2294.84
NM_001039089	sel-1 suppressor of lin-12-like (C. elegans)	Cytoplasm	other	950.182	1197.48	2212.77
NM_001039090	SKI-like oncogene	Nucleus	transcription regulator	174.345	109.396	2.93082
NM_001039092	target of myb1-like 2 (chicken)	unknown	transporter	47.6097	46.2546	61.5473
NM_001039093	target of myb1-like 2 (chicken)	unknown	transporter	16.0934	30.8364	52.7548
NM_001039103	RAS p21 protein activator 4	Cytoplasm	other	37.5513	53.5966	134.818
NM_001039105	potassium channel regulator	unknown	ion channel	13.4112	25.697	14.6541
NM_001039106	DDHD domain containing 1	unknown	enzyme	164.957	235.678	211.019
NM_001039114	acyl-CoA synthetase bubblegum family member 2	Cytoplasm	enzyme	0	0	2.93082
NM_001039115	zinc finger with KRAB and SCAN domains 4	Nucleus	transcription regulator	8.71726	8.07619	5.86165
NM_001039118	killer cell lectin-like receptor subfamily A member 33	unknown	other	2.68224	0	0
NM_001039122	defensin, beta 124	Extracellular Space	other	0	0.734199	0
NM_001039126	ankyrin repeat and SOCS box containing 1	Nucleus	transcription regulator	54.3153	78.5593	105.51
NM_001039129	heterogeneous nuclear ribonucleoprotein A1	Nucleus	other	1394.09	1305.41	6371.61
NM_001039137	short coiled-coil protein	Cytoplasm	other	83.1493	93.9775	96.7172
NM_001039138	calcium/calmodulin-dependent protein kinase II gamma	Cytoplasm	kinase	87.1726	129.953	120.164
NM_001039139	calcium/calmodulin-dependent protein kinase II gamma	Cytoplasm	kinase	80.4671	130.687	108.44
NM_001039147	mortality factor 4 like 1	Nucleus	other	873.738	763.567	1192.85
NM_001039149	CD226 molecule	Plasma Membrane	other	3.35279	0.734199	0
NM_001039150	CD44 molecule (Indian blood group)	Plasma Membrane	other	1021.93	1099.83	3109.6
NM_001039151	CD44 molecule (Indian blood group)	Plasma Membrane	other	1007.18	1078.54	3071.5
NM_001039153	tectonic family member 1	Extracellular Space	other	30.1751	41.1152	108.44
NM_001039155	TRIO and F-actin binding protein	Nucleus	other	0.670559	0	0
NM_001039156	TRIO and F-actin binding protein	Nucleus	other	74.432	78.5593	407.385
NM_001039157	ubiquitin-conjugating enzyme E2, J2	Cytoplasm	enzyme	82.4787	71.9515	398.592
NM_001039158	ubiquitin-conjugating enzyme E2, J2	Cytoplasm	enzyme	82.4787	70.4831	398.592
NM_001039159	ubiquitin-conjugating enzyme E2, J2	Cytoplasm	enzyme	83.1493	70.4831	398.592
NM_001039160	GTPase, very large interferon inducible pseudogene 1	Cytoplasm	other	1588.55	1250.34	870.455
NM_001039162	CAP-GLY domain containing linker protein 2	Cytoplasm	transcription regulator	16.764	35.2416	17.5849
NM_001039167	RNA binding protein, fox-1 homolog (C. elegans) 3	Nucleus	other	0	0.734199	0
NM_001039168	RNA binding protein, fox-1 homolog (C. elegans) 3	Nucleus	other	0	0.734199	0
NM_001039169	eukaryotic translation initiation factor 4E member 2	unknown	other	83.1493	98.3827	372.215
NM_001039170	eukaryotic translation initiation factor 4E member 2	unknown	other	77.1143	96.9143	328.252
NM_001039175	ELOVL fatty acid elongase 1	Cytoplasm	enzyme	120.701	118.206	184.642
NM_001039176	ELOVL fatty acid elongase 1	Cytoplasm	enzyme	124.724	129.953	190.504
NM_001039179	bicaudal D homolog 2 (Drosophila)	Cytoplasm	other	213.908	170.334	93.7864
NM_001039180	bicaudal D homolog 2 (Drosophila)	Cytoplasm	other	203.85	169.6	90.8555
NM_001039184	centrosomal protein 350kDa	Cytoplasm	other	2302.03	2565.29	5580.29
NM_001039185	carcinoembryonic antigen-related cell adhesion molecule 1	Plasma Membrane	transmembrane receptor	112.654	138.764	383.938
NM_001039186	carcinoembryonic antigen-related cell adhesion molecule 1	Plasma Membrane	transmembrane receptor	112.654	143.903	372.215
NM_001039187	carcinoembryonic antigen-related cell adhesion molecule 1	Plasma Membrane	transmembrane receptor	92.5371	117.472	369.284
NM_001039188	ras responsive element binding protein 1	Nucleus	transcription regulator	284.987	375.91	404.454
NM_001039189	phenylalanyl-tRNA synthetase 2, mitochondrial	Cytoplasm	enzyme	44.9274	33.7732	32.2391
NM_001039192	glia maturation factor, gamma	Cytoplasm	growth factor	223.296	221.728	445.485
NM_001039194	apoptosis-inducing factor, mitochondrion-associated, 2	Cytoplasm	enzyme	6.70559	5.1394	11.7233
NM_001039195	glutamate receptor, ionotropic, AMPA 2	Plasma Membrane	ion channel	0	0.734199	2.93082
NM_001039198	zinc finger homeobox 2	Nucleus	other	25.4812	18.355	43.9624
NM_001039200	KIAA0090	Plasma Membrane	other	1042.72	787.062	5864.58
NM_001039201	haloacid dehalogenase-like hydrolase domain containing 2	unknown	other	86.5021	74.1541	108.44
NM_001039202	haloacid dehalogenase-like hydrolase domain containing 2	unknown	other	32.8574	54.3308	84.9939
NM_001039209	predicted gene 13152	unknown	other	17.4345	24.2286	17.5849
NM_001039214	mex-3 homolog C (C. elegans)	unknown	other	174.345	256.236	559.787
NM_001039220	chromosome 8 open reading frame 48	unknown	other	17.4345	49.1914	2.93082
NM_001039222	predicted gene 6289	unknown	other	1.34112	1.4684	0
NM_001039223	chromosome 15 open reading frame 62	unknown	other	2.01168	0.734199	17.5849
NM_001039228	predicted gene 6583	unknown	other	4.69391	4.4052	0
NM_001039231	zinc finger protein 951	unknown	other	10.7289	43.3178	117.233
NM_001039238	demilune cell and parotid protein 1	Extracellular Space	other	0.670559	0	0
NM_001039239	zinc finger protein 440	Nucleus	other	43.5863	59.4701	14.6541
NM_001039244	chromosome 5 open reading frame 28	unknown	other	20.7873	24.9628	29.3082
NM_001039347	potassium voltage-gated channel, Shal-related subfamily, member 3	Plasma Membrane	ion channel	0	4.4052	0
NM_001039351	nucleolar and coiled-body phosphoprotein 1	Nucleus	other	460.674	309.832	422.039
NM_001039352	nucleolar and coiled-body phosphoprotein 1	Nucleus	other	464.697	301.022	427.9
NM_001039353	nucleolar and coiled-body phosphoprotein 1	Nucleus	other	468.05	307.63	439.624
NM_001039354	lin-7 homolog A (C. elegans)	Cytoplasm	other	0	0.734199	14.6541
NM_001039356	high mobility group AT-hook 1	Nucleus	transcription regulator	193.791	140.232	199.296
NM_001039363	tuberous sclerosis 2	Cytoplasm	other	117.348	137.295	451.347
NM_001039364	myelin-associated oligodendrocyte basic protein	Cytoplasm	other	0	0	5.86165
NM_001039368	polymerase (RNA) II (DNA directed) polypeptide K, 7.0kDa	Nucleus	enzyme	36.2102	24.9628	38.1007
NM_001039371	solute carrier family 22, member 15	unknown	transporter	30.8457	139.498	23.4466
NM_001039373	mature T-cell proliferation 1	Cytoplasm	other	25.4812	22.026	0
NM_001039376	phosphodiesterase 4D interacting protein	Cytoplasm	enzyme	24.8107	15.4182	26.3774
NM_001039385	VGF nerve growth factor inducible	Extracellular Space	growth factor	0.670559	2.2026	0
NM_001039386	nasal embryonic LHRH factor	Extracellular Space	other	6.70559	4.4052	5.86165
NM_001039387	nasal embryonic LHRH factor	Extracellular Space	other	5.36447	4.4052	5.86165
NM_001039388	WD repeat domain 37	unknown	other	240.731	301.756	354.63
NM_001039389	WD repeat domain 37	unknown	other	381.548	352.416	902.694
NM_001039390	protein kinase (cAMP-dependent, catalytic) inhibitor gamma	unknown	other	300.41	241.552	1828.83
NM_001039391	protein kinase (cAMP-dependent, catalytic) inhibitor gamma	unknown	other	301.081	241.552	1828.83
NM_001039392	thymosin beta 4, X-linked	Cytoplasm	other	159.593	63.8753	131.887
NM_001039394	RAB43, member RAS oncogene family	unknown	other	168.31	190.892	407.385
NM_001039466	tripartite motif containing 46	Cytoplasm	other	1.34112	3.671	0
NM_001039472	kinesin family member 21B	Cytoplasm	other	125.394	165.195	416.177
NM_001039474	transcription elongation regulator 1	Nucleus	transcription regulator	2519.96	1925.07	3953.68
NM_001039478	ligand dependent nuclear receptor interacting factor 1	unknown	other	104.607	135.093	14.6541
NM_001039482	kelch-like 20 (Drosophila)	Plasma Membrane	enzyme	299.74	315.706	486.517
NM_001039483	transmembrane and coiled-coil domains 1	unknown	other	183.063	183.55	310.667
NM_001039484	potassium inwardly-rectifying channel, subfamily J, member 10	Plasma Membrane	ion channel	0.670559	10.2788	0
NM_001039485	family with sequence similarity 38, member B	unknown	other	0.670559	0	5.86165
NM_001039488	ligand dependent nuclear receptor interacting factor 1	unknown	other	131.43	209.981	70.3398
NM_001039493	pleckstrin homology domain containing, family M, member 3	unknown	other	100.584	117.472	26.3774
NM_001039494	chromosome 11 open reading frame 20	Cytoplasm	other	1.34112	2.9368	0
NM_001039507	lipase, hormone-sensitive	Cytoplasm	enzyme	34.8691	26.4312	199.296
NM_001039509	paroxysmal nonkinesigenic dyskinesia	Nucleus	other	9.38782	7.34199	0
NM_001039511	influenza virus NS1A binding protein	Nucleus	other	651.113	649.766	1365.76
NM_001039512	influenza virus NS1A binding protein	Nucleus	other	5959.26	5758.33	7681.69
NM_001039514	deoxyhypusine synthase	Cytoplasm	enzyme	57.6681	39.6468	76.2014
NM_001039515	ADP-ribosylation factor-like 4A	Nucleus	enzyme	184.404	132.89	20.5158
NM_001039518	RIKEN cDNA B020018G12 gene	unknown	other	229.331	140.232	495.309
NM_001039519	general transcription factor IIA, 2, 12kDa	Nucleus	transcription regulator	238.048	143.169	158.264
NM_001039520	dynamin 2	Plasma Membrane	enzyme	484.143	468.419	873.386
NM_001039521	RRN3 RNA polymerase I transcription factor homolog (S. cerevisiae)	Nucleus	transcription regulator	443.239	432.443	609.611
NM_001039522	Leo1, Paf1/RNA polymerase II complex component, homolog (S. cerevisiae)	Nucleus	other	254.812	196.765	586.165
NM_001039530	poly (ADP-ribose) polymerase family, member 14	Cytoplasm	other	360.761	307.63	463.07
NM_001039532	zinc finger protein 784	unknown	other	48.2802	82.9645	17.5849
NM_001039533	pyridoxal-dependent decarboxylase domain containing 1	unknown	other	259.506	270.92	413.246
NM_001039534	phosphoseryl-tRNA kinase	Cytoplasm	kinase	22.799	57.2675	5.86165
NM_001039536	phosphatidylinositol glycan anchor biosynthesis, class L	Cytoplasm	enzyme	33.5279	52.1282	2.93082
NM_001039537	leukemia inhibitory factor (cholinergic differentiation factor)	Extracellular Space	cytokine	18.1051	4.4052	0
NM_001039543	myeloid leukemia factor 1	Nucleus	other	0	0.734199	0
NM_001039546	myosin VI	Cytoplasm	other	18.7756	2.2026	0
NM_001039551	cyclin M3	unknown	other	352.043	455.938	175.849
NM_001039552	chromosome 6 open reading frame 70	unknown	other	79.7965	110.864	90.8555
NM_001039553	RIKEN cDNA 4930467E23 gene	unknown	other	3.35279	0	0
NM_001039554	angiopoietin-like 7	Extracellular Space	other	18.7756	41.8494	23.4466
NM_001039556	RAD54 homolog B (S. cerevisiae)	Nucleus	enzyme	177.698	104.991	222.743
NM_001039557	chromosome 20 open reading frame 132	unknown	other	2.01168	5.87359	2.93082
NM_001039558	chromosome 12 open reading frame 69	unknown	other	0	4.4052	0
NM_001039560	glucosaminyl (N-acetyl) transferase family member 7	unknown	other	4.69391	5.87359	0
NM_001039562	ankyrin repeat domain 37	unknown	other	2.01168	5.87359	0
NM_001039578	ecotropic viral integration site 5-like	unknown	other	12.0701	11.013	55.6857
NM_001039581	ATP-binding cassette, sub-family A (ABC1), member 3	Plasma Membrane	transporter	69.0676	90.3065	146.541
NM_001039586	glycerate kinase	Cytoplasm	kinase	18.7756	3.671	0
NM_001039593	chromosome 1 open reading frame 111	unknown	other	0.670559	2.2026	0
NM_001039644	ER degradation enhancer, mannosidase alpha-like 3	Cytoplasm	enzyme	750.355	975.751	732.706
NM_001039645	aspartate beta-hydroxylase domain containing 1	unknown	other	3.35279	0	0
NM_001039646	guanylate binding protein family, member 6	Cytoplasm	enzyme	4.02335	2.2026	0
NM_001039647	guanylate binding protein family, member 6	Cytoplasm	enzyme	1.34112	0	0
NM_001039652	opioid receptor, mu 1	Plasma Membrane	G-protein coupled receptor	0	0.734199	0
NM_001039657	metallothionein-like 5, testis-specific (tesmin)	Cytoplasm	other	0.670559	5.87359	260.843
NM_001039658	metallothionein-like 5, testis-specific (tesmin)	Cytoplasm	other	0.670559	0.734199	0
NM_001039669	intermediate filament family orphan 1	unknown	other	70.4087	45.5204	93.7864
NM_001039676	solute carrier family 39 (zinc transporter), member 2	Plasma Membrane	transporter	0	3.671	0
NM_001039677	solute carrier family 30 (zinc transporter), member 2	Plasma Membrane	transporter	0	2.9368	0
NM_001039684	Meckel syndrome, type 1	Cytoplasm	other	22.799	15.4182	2.93082
NM_001039692	Rho GTPase activating protein 12	Cytoplasm	other	105.278	41.1152	123.095
NM_001039700	polycystic kidney disease 1-like 3	unknown	ion channel	15.4229	30.8364	0
NM_001039701	interleukin 1 receptor antagonist	Extracellular Space	cytokine	2.68224	0	2.93082
NM_001039710	coenzyme Q10 homolog B (S. cerevisiae)	Cytoplasm	other	37.5513	57.2675	378.076
NM_001039720	RIKEN cDNA 9030619P08 gene	unknown	other	12.0701	8.81039	20.5158
NM_001039723	transmembrane protein 120B	unknown	other	3.35279	4.4052	0
NM_001039824	ferredoxin 1-like	Cytoplasm	transporter	62.362	69.0147	99.648
NM_001039878	striatin, calmodulin binding protein 4	Cytoplasm	other	56.3269	41.8494	84.9939
NM_001039889	predicted gene 16050	unknown	kinase	0	1.4684	2.93082
NM_001039934	microtubule-associated protein 2	Cytoplasm	other	3.35279	0	0
NM_001039939	additional sex combs like 1 (Drosophila)	Nucleus	other	380.207	386.189	480.655
NM_001039951	zinc finger protein 606	Nucleus	other	22.1284	36.71	0
NM_001039959	AHNAK nucleoprotein	Nucleus	other	1.34112	7.34199	0
NM_001039965	zinc finger protein 866	unknown	other	225.308	240.083	422.039
NM_001039967	zinc finger protein 866	unknown	other	228.661	243.754	451.347
NM_001040026	SCO cytochrome oxidase deficient homolog 1 (yeast)	Cytoplasm	other	71.0792	65.3437	307.737
NM_001040072	NYN domain and retroviral integrase containing	unknown	other	134.782	157.119	712.19
NM_001040106	AP2 associated kinase 1	Cytoplasm	kinase	404.347	729.794	885.109
NM_001040111	ArfGAP with RhoGAP domain, ankyrin repeat and PH domain 1	Cytoplasm	other	99.2427	93.9775	571.511
NM_001040112	ArfGAP with RhoGAP domain, ankyrin repeat and PH domain 1	Cytoplasm	other	136.794	68.2805	486.517
NM_001040130	transmembrane protein 141	unknown	other	8.71726	5.87359	20.5158
NM_001040131	eukaryotic translation initiation factor 4 gamma, 2	Cytoplasm	translation regulator	5959.93	6220.87	6676.42
NM_001040136	PDZ domain containing 9	unknown	other	17.4345	11.7472	0
NM_001040137	PDZ domain containing 9	unknown	other	14.0817	7.34199	0
NM_001040187	DEAD (Asp-Glu-Ala-Asp) box polypeptide 17	Nucleus	enzyme	2426.08	3173.94	4621.91
NM_001040395	chromosome 5 open reading frame 33	Cytoplasm	other	420.44	393.531	339.976
NM_001040396	selenoprotein T	unknown	other	752.367	902.331	1002.34
NM_001040397	filamin A interacting protein 1-like	Nucleus	other	190.439	364.897	430.831
NM_001040399	La ribonucleoprotein domain family, member 1B	unknown	other	50.9625	51.394	219.812
NM_001040400	tet oncogene family member 2	unknown	other	1209.69	1635.8	2209.84
NM_001040403	flotillin 2	Plasma Membrane	other	168.31	158.587	407.385
NM_001040426	thrombospondin, type I, domain containing 4	unknown	other	0	0.734199	2.93082
NM_001040435	transforming, acidic coiled-coil containing protein 3	Nucleus	other	567.963	358.289	1984.17
NM_001040459	shroom family member 4	Plasma Membrane	other	3.35279	0	0
NM_001040461	dual endothelin 1/angiotensin II receptor 1 homolog (rat)	Plasma Membrane	G-protein coupled receptor	10.7289	5.1394	0
NM_001040611	paternally expressed 10	Nucleus	other	0.670559	2.9368	0
NM_001040682	calmin (calponin-like, transmembrane)	Cytoplasm	other	0	2.2026	55.6857
NM_001040683	mediator complex subunit 15	Nucleus	transcription regulator	136.794	124.814	120.164
NM_001040684	hydroxy-delta-5-steroid dehydrogenase, 3 beta- and steroid delta-isomerase 7	Cytoplasm	enzyme	32.8574	47.723	11.7233
NM_001040686	zinc finger protein 692	unknown	other	62.362	133.624	178.78
NM_001040690	RAP1, GTP-GDP dissociation stimulator 1	unknown	other	175.016	217.323	211.019
NM_001040691	uracil-DNA glycosylase	Nucleus	enzyme	698.052	723.186	1597.3
NM_001040695	UEV and lactate/malate dehyrogenase domains	Cytoplasm	enzyme	72.4203	115.269	35.1699
NM_001040696	NLR family, pyrin domain containing 1B	unknown	other	1.34112	47.723	0
NM_001040699	myotubularin related protein 7	Cytoplasm	phosphatase	142.829	46.2546	79.1322
NM_001040700	chromosome 11 open reading frame 16	unknown	other	0	0.734199	2.93082
NM_001042407	peroxisomal biogenesis factor 10	Cytoplasm	other	37.5513	13.9498	0
NM_001042408	thioredoxin-like 4A	Nucleus	enzyme	124.053	112.333	419.108
NM_001042411	leucine proline-enriched proteoglycan (leprecan) 1	Nucleus	enzyme	29.5046	35.9758	11.7233
NM_001042418	calcium binding tyrosine-(Y)-phosphorylation regulated	Cytoplasm	other	8.71726	21.2918	0
NM_001042419	calcium binding tyrosine-(Y)-phosphorylation regulated	Cytoplasm	other	7.37615	19.0892	0
NM_001042420	calcium binding tyrosine-(Y)-phosphorylation regulated	Cytoplasm	other	8.71726	21.2918	0
NM_001042421	kinetochore associated 1	Nucleus	other	625.631	582.22	404.454
NM_001042438	zinc fingers and homeoboxes 1	Nucleus	transcription regulator	1428.96	1792.18	1720.39
NM_001042451	synuclein, alpha (non A4 component of amyloid precursor)	Cytoplasm	other	6.70559	6.60779	0
NM_001042484	golgin A7	Cytoplasm	other	572.657	631.411	729.775
NM_001042485	transmembrane protein 183A	unknown	other	250.789	204.107	662.366
NM_001042487	discs, large (Drosophila) homolog-associated protein 4	Plasma Membrane	other	17.4345	38.9126	134.818
NM_001042488	discs, large (Drosophila) homolog-associated protein 4	Plasma Membrane	other	16.0934	30.8364	126.025
NM_001042489	hydrogen voltage-gated channel 1	unknown	ion channel	119.359	118.94	339.976
NM_001042491	anaphase promoting complex subunit 5	Nucleus	enzyme	1294.85	901.597	3971.27
NM_001042499	RAB, member of RAS oncogene family-like 3	unknown	enzyme	154.899	132.156	342.906
NM_001042501	family with sequence similarity 133, member B	unknown	other	620.267	640.956	791.322
NM_001042502	paired-like homeodomain 2	Nucleus	transcription regulator	0.670559	1.4684	0
NM_001042503	tripartite motif containing 71	unknown	other	0	0.734199	0
NM_001042504	paired-like homeodomain 2	Nucleus	transcription regulator	0.670559	1.4684	0
NM_001042513	thioredoxin reductase 1	Cytoplasm	enzyme	478.779	545.51	600.819
NM_001042514	thioredoxin reductase 1	Cytoplasm	enzyme	478.779	540.371	597.888
NM_001042523	thioredoxin reductase 1	Cytoplasm	enzyme	484.143	538.902	647.712
NM_001042527	Bloom syndrome, RecQ helicase-like	Nucleus	enzyme	438.545	398.67	410.315
NM_001042528	calcium channel, voltage-dependent, N type, alpha 1B subunit	Plasma Membrane	ion channel	1.34112	0.734199	0
NM_001042534	capping protein (actin filament), gelsolin-like	Nucleus	other	27.4929	38.1784	158.264
NM_001042541	A kinase (PRKA) anchor protein 1	Cytoplasm	other	72.4203	63.8753	175.849
NM_001042556	ribosome production factor 2 homolog (S. cerevisiae)	Nucleus	other	225.978	212.184	392.73
NM_001042557	mitogen-activated protein kinase kinase 7	Cytoplasm	kinase	143.5	102.054	627.196
NM_001042558	apoptotic peptidase activating factor 1	Cytoplasm	other	673.912	685.742	1163.54
NM_001042564	CD27 molecule	Plasma Membrane	transmembrane receptor	162.946	154.182	398.592
NM_001042565	WD repeat and SOCS box containing 1	unknown	other	1585.2	1914.06	2699.29
NM_001042580	CD63 molecule	Plasma Membrane	other	391.606	563.865	970.103
NM_001042591	arrestin domain containing 3	unknown	other	152.887	148.308	492.378
NM_001042592	arrestin domain containing 4	unknown	other	79.7965	40.381	11.7233
NM_001042593	HBS1-like (S. cerevisiae)	Cytoplasm	translation regulator	310.469	325.985	656.505
NM_001042605	CD74 molecule, major histocompatibility complex, class II invariant chain	Plasma Membrane	transmembrane receptor	40.2335	5.1394	0
NM_001042606	somatostatin receptor 2	Plasma Membrane	G-protein coupled receptor	4.69391	0	0
NM_001042607	RYK receptor-like tyrosine kinase	Plasma Membrane	kinase	2.68224	2.9368	0
NM_001042611	ceruloplasmin (ferroxidase)	Extracellular Space	enzyme	20.1168	39.6468	603.75
NM_001042613	selenoprotein P, plasma, 1	Extracellular Space	other	172.334	234.944	108.44
NM_001042614	selenoprotein P, plasma, 1	Extracellular Space	other	177.028	237.881	108.44
NM_001042620	DEAH (Asp-Glu-Ala-His) box polypeptide 15	Nucleus	enzyme	2725.15	2075.58	3643.01
NM_001042623	polyhomeotic homolog 1 (Drosophila)	Nucleus	other	65.7148	84.4329	73.2706
NM_001042630	lipocalin 5	Cytoplasm	enzyme	0	1.4684	11.7233
NM_001042634	CDC-like kinase 1	Nucleus	kinase	1938.59	2279.69	3053.92
NM_001042649	DCN1, defective in cullin neddylation 1, domain containing 2 (S. cerevisiae)	unknown	other	77.7848	55.065	17.5849
NM_001042650	DCN1, defective in cullin neddylation 1, domain containing 2 (S. cerevisiae)	unknown	other	72.4203	54.3308	17.5849
NM_001042651	DCN1, defective in cullin neddylation 1, domain containing 2 (S. cerevisiae)	unknown	other	72.4203	57.2675	17.5849
NM_001042652	nucleolar and spindle associated protein 1	Nucleus	other	160.934	184.284	463.07
NM_001042653	Opa interacting protein 5	Nucleus	other	40.9041	35.9758	11.7233
NM_001042655	TBC1 domain family, member 17	unknown	other	17.4345	27.1654	64.4781
NM_001042659	frizzled family receptor 5	Plasma Membrane	G-protein coupled receptor	24.1401	47.723	0
NM_001042660	SMAD family member 7	Nucleus	transcription regulator	53.6447	54.3308	79.1322
NM_001042670	mitochondrial transcription termination factor	Cytoplasm	transcription regulator	41.5746	53.5966	64.4781
NM_001042671	glycerophosphocholine phosphodiesterase GDE1 homolog (S. cerevisiae)	unknown	other	95.2193	186.487	143.61
NM_001042672	glycerophosphocholine phosphodiesterase GDE1 homolog (S. cerevisiae)	unknown	other	107.96	135.827	184.642
NM_001042673	Fanconi anemia, complementation group C	Nucleus	other	15.4229	24.9628	8.79247
NM_001042674	RNA binding protein gene with multiple splicing	unknown	transcription regulator	63.0325	107.927	32.2391
NM_001042675	RNA binding protein gene with multiple splicing	unknown	transcription regulator	26.1518	35.9758	0
NM_001042699	chromosome 14 open reading frame 49	Nucleus	other	61.0208	46.9888	240.328
NM_001042707	interleukin enhancer binding factor 3, 90kDa	Nucleus	transcription regulator	633.678	530.092	471.863
NM_001042708	interleukin enhancer binding factor 3, 90kDa	Nucleus	transcription regulator	533.094	399.404	337.045
NM_001042709	interleukin enhancer binding factor 3, 90kDa	Nucleus	transcription regulator	497.555	364.163	313.598
NM_001042710	protease, serine, 57	unknown	peptidase	396.971	411.886	1075.61
NM_001042714	ankyrin repeat and death domain containing 1B	unknown	other	4.69391	5.87359	32.2391
NM_001042715	coiled-coil domain containing 135	Cytoplasm	other	26.8224	8.07619	0
NM_001042719	DDHD domain containing 1	unknown	enzyme	162.946	251.83	199.296
NM_001042727	retinoic acid receptor, gamma	Nucleus	ligand-dependent nuclear receptor	2.01168	6.60779	2.93082
NM_001042743	microtubule associated serine/threonine kinase 2	Cytoplasm	kinase	122.712	95.4459	32.2391
NM_001042752	neogenin 1	Plasma Membrane	transcription regulator	4.02335	0	8.79247
NM_001042760	solute carrier family 22, member 18	Plasma Membrane	transporter	4.69391	2.2026	0
NM_001042779	sema domain, immunoglobulin domain (Ig), short basic domain, secreted, (semaphorin) 3B	Extracellular Space	other	4.69391	2.2026	0
NM_001043228	deoxynucleotidyltransferase, terminal	Nucleus	enzyme	9.38782	7.34199	26.3774
NM_001043317	CD22 molecule	Plasma Membrane	other	6.03503	1.4684	0
NM_001043322	formin 1	unknown	other	8.71726	6.60779	0
NM_001044371	RAD17 homolog (S. pombe)	Nucleus	other	131.43	177.676	249.12
NM_001044383	upstream binding transcription factor, RNA polymerase I	Nucleus	transcription regulator	465.368	283.401	2696.36
NM_001044386	zinc finger protein, X-linked	Nucleus	transcription regulator	468.05	749.618	468.932
NM_001044389	ClpX caseinolytic peptidase X homolog (E. coli)	Cytoplasm	enzyme	114.666	136.561	219.812
NM_001044697	zinc finger protein 2 homolog (mouse)	Nucleus	other	12.7406	16.8866	23.4466
NM_001044698	zinc finger protein 2 homolog (mouse)	Nucleus	other	12.7406	17.6208	23.4466
NM_001044699	zinc finger protein 2 homolog (mouse)	Nucleus	other	12.7406	16.8866	35.1699
NM_001044700	zinc finger protein 2 homolog (mouse)	Nucleus	other	12.7406	16.8866	29.3082
NM_001044703	zinc finger and SCAN domain containing 21	Nucleus	transcription regulator	60.3503	63.1411	29.3082
NM_001044704	zinc finger and SCAN domain containing 21	Nucleus	transcription regulator	61.0208	63.1411	29.3082
NM_001044705	zinc finger and SCAN domain containing 21	Nucleus	transcription regulator	60.3503	63.8753	29.3082
NM_001044718	zinc finger protein 41 homolog (mouse)	Nucleus	other	30.8457	33.039	23.4466
NM_001044719	chromosome 6 open reading frame 106	unknown	other	223.967	219.526	492.378
NM_001044720	ATP-binding cassette, sub-family C (CFTR/MRP), member 9	Plasma Membrane	ion channel	0.670559	0.734199	0
NM_001044740	solute carrier family 7 (cationic amino acid transporter, y+ system), member 2	Plasma Membrane	transporter	30.8457	26.4312	0
NM_001044741	calcium channel, voltage-dependent, beta 3 subunit	Plasma Membrane	ion channel	0	0.734199	0
NM_001044744	glutaryl-CoA dehydrogenase	Cytoplasm	enzyme	58.3386	63.1411	260.843
NM_001044747	zinc finger protein 68	Nucleus	other	195.803	208.513	64.4781
NM_001044751	hydroxysteroid (11-beta) dehydrogenase 1	Cytoplasm	enzyme	46.2686	110.13	64.4781
NM_001045481	interferon activated gene 203	Nucleus	other	228.661	615.993	351.699
NM_001045482	RB-associated KRAB zinc finger	Nucleus	transcription regulator	44.9274	57.2675	46.8932
NM_001045483	mitogen-activated protein kinase 1 interacting protein 1	Nucleus	other	20.7873	22.7602	2.93082
NM_001045486	zinc finger protein 180	Nucleus	transcription regulator	65.7148	100.585	284.29
NM_001045489	milk fat globule-EGF factor 8 protein	Extracellular Space	other	24.1401	25.697	5.86165
NM_001045513	Ras association (RalGDS/AF-6) and pleckstrin homology domains 1	Plasma Membrane	other	46.9391	43.3178	61.5473
NM_001045514	AT-hook transcription factor	Nucleus	other	305.775	181.347	2098.47
NM_001045515	synaptojanin 1	Cytoplasm	phosphatase	310.469	338.466	1055.1
NM_001045516	protein interacting with cyclin A1	unknown	other	2.01168	12.4814	8.79247
NM_001045520	clathrin interactor 1	Cytoplasm	other	1799.78	1873.68	3124.26
NM_001045523	bromo adjacent homology domain containing 1	Nucleus	other	36.2102	49.9256	87.9247
NM_001045524	KIAA1377	unknown	other	0.670559	7.34199	0
NM_001045525	cytochrome b5 domain containing 1	unknown	other	21.4579	24.9628	0
NM_001045526	chromosome 17 open reading frame 87	unknown	other	2.01168	0	0
NM_001045527	heat shock transcription factor family member 5	unknown	other	0	2.2026	0
NM_001045528	FK506 binding protein 15, 133kDa	Plasma Membrane	enzyme	224.637	206.31	682.882
NM_001045529	MORC family CW-type zinc finger 3	Nucleus	other	761.755	904.534	700.467
NM_001045530	cyclin J-like	unknown	other	17.4345	2.9368	2.93082
NM_001045533	membrane-associated ring finger (C3HC4) 4	Cytoplasm	enzyme	0.670559	1.4684	29.3082
NM_001045536	zinc finger, ZZ-type with EF-hand domain 1	unknown	other	358.749	455.938	679.951
NM_001045540	predicted gene 12185	unknown	other	13.4112	23.4944	11.7233
NM_001045542	predicted gene 12253	Plasma Membrane	transporter	0.670559	0	0
NM_001045543	chromosome 17 open reading frame 66	unknown	other	3.35279	2.9368	0
NM_001045553	zinc finger protein 868	unknown	other	159.593	97.6485	82.0631
NM_001045555	tubby like protein 2	unknown	enzyme	0	3.671	5.86165
NM_001045558	protein interacting with PRKCA 1	Cytoplasm	enzyme	20.7873	32.3048	149.472
NM_001045559	zinc finger protein 952	unknown	other	70.4087	69.0147	84.9939
NM_001045807	RNA binding motif protein 15	Nucleus	other	142.158	171.803	662.366
NM_001045863	RD RNA binding protein	Nucleus	other	104.607	63.1411	172.919
NM_001045864	RD RNA binding protein	Nucleus	other	111.983	61.6727	172.919
NM_001045959	misshapen-like kinase 1	Cytoplasm	kinase	107.96	74.8883	234.466
NM_001045964	misshapen-like kinase 1	Cytoplasm	kinase	103.937	71.9515	202.227
NM_001046637	small nuclear ribonucleoprotein polypeptide A	Nucleus	other	68.397	60.2043	131.887
NM_001047159	neuroepithelial cell transforming 1	Nucleus	other	258.836	181.347	885.109
NM_001047433	DPH3, KTI11 homolog (S. cerevisiae)	Cytoplasm	other	206.532	121.877	146.541
NM_001047435	par-6 partitioning defective 6 homolog alpha (C. elegans)	Plasma Membrane	other	12.0701	1.4684	14.6541
NM_001047436	par-6 partitioning defective 6 homolog alpha (C. elegans)	Plasma Membrane	other	15.4229	2.2026	14.6541
NM_001047604	tetratricopeptide repeat domain 21B	unknown	other	148.193	113.067	334.114
NM_001048005	chromosome 9 open reading frame 24	Cytoplasm	other	0	1.4684	0
NM_001048008	ATP/GTP binding protein 1	Nucleus	peptidase	199.827	204.842	471.863
NM_001048054	dual specificity phosphatase 16	Nucleus	phosphatase	16.764	13.9498	0
NM_001048057	ribosomal protein L38	Cytoplasm	other	280.964	177.676	331.183
NM_001048058	ribosomal protein L38	Cytoplasm	other	246.766	152.713	278.428
NM_001048060	chromosome 9 open reading frame 103	Cytoplasm	other	73.7615	91.0407	231.535
NM_001048061	heterogeneous nuclear ribonucleoprotein A/B	Nucleus	enzyme	2778.12	2865.58	4513.47
NM_001048143	MON1 homolog B (yeast)	unknown	other	175.686	155.65	674.089
NM_001048145	synaptonemal complex central element protein 1-like	unknown	other	1.34112	0	2.93082
NM_001048146	5-azacytidine induced 2	Cytoplasm	other	106.619	97.6485	82.0631
NM_001048148	zinc finger, CCCH-type with G patch domain	Nucleus	transcription regulator	12.0701	23.4944	26.3774
NM_001048168	nuclear transcription factor Y, gamma	Nucleus	transcription regulator	18.7756	49.1914	29.3082
NM_001048175	ADAM metallopeptidase domain 28	Plasma Membrane	peptidase	0.670559	0	2.93082
NM_001048176	ceramide kinase-like	Cytoplasm	other	32.1868	87.3697	49.824
NM_001048177	Janus kinase 2	Cytoplasm	kinase	536.447	658.577	269.636
NM_001048179	chemokine (C-C motif) ligand 27A	Extracellular Space	cytokine	6.70559	2.2026	23.4466
NM_001048192	ATP/GTP binding protein-like 5	Cytoplasm	peptidase	233.354	196.031	363.422
NM_001048204	regulator of sex limited protein 1	unknown	other	43.5863	69.7489	5.86165
NM_001048206	TNF receptor-associated factor 3	Cytoplasm	other	165.628	229.804	1113.71
NM_001048207	glycophorin C (Gerbich blood group)	Plasma Membrane	other	82.4787	89.5723	35.1699
NM_001048208	mediator complex subunit 14	Nucleus	transcription regulator	931.406	1019.8	1377.49
NM_001048227	dysbindin (dystrobrevin binding protein 1) domain containing 2	Cytoplasm	other	0	1.4684	0
NM_001048228	dysbindin (dystrobrevin binding protein 1) domain containing 2	Cytoplasm	other	0	1.4684	0
NM_001048229	dysbindin (dystrobrevin binding protein 1) domain containing 2	Cytoplasm	other	0	1.4684	0
NM_001048250	chromosome 5 open reading frame 43	unknown	other	183.733	207.044	275.497
NM_001048267	transportin 1	Nucleus	transporter	1353.86	1345.05	1213.36
NM_001076554	spectrin, alpha, non-erythrocytic 1 (alpha-fodrin)	Plasma Membrane	other	558.575	643.893	876.316
NM_001076676	ubiquitin specific peptidase 33	Cytoplasm	peptidase	475.426	453.735	583.234
NM_001076679	predicted gene 9733	unknown	other	2.68224	11.7472	0
NM_001076681	chromosome 17 open reading frame 108	unknown	other	163.616	217.323	46.8932
NM_001076789	chromobox homolog 5	Nucleus	transcription regulator	4524.26	4155.57	7754.96
NM_001076791	zinc finger protein 874b	unknown	other	49.6213	118.206	52.7548
NM_001077184	basigin (Ok blood group)	Plasma Membrane	transporter	225.308	206.31	565.649
NM_001077189	Fc fragment of IgG, low affinity IIb, receptor (CD32)	Plasma Membrane	transmembrane receptor	89.8549	167.397	20.5158
NM_001077190	abl-interactor 1	Cytoplasm	other	909.278	769.441	958.379
NM_001077192	abl-interactor 1	Cytoplasm	other	763.766	729.06	967.172
NM_001077193	abl-interactor 1	Cytoplasm	other	746.332	717.313	929.071
NM_001077202	heparan sulfate 6-O-sulfotransferase 2	Plasma Membrane	enzyme	0	22.7602	0
NM_001077237	chromosome 1 open reading frame 27	unknown	other	389.595	472.09	313.598
NM_001077264	adaptor-related protein complex 2, alpha 1 subunit	Cytoplasm	transporter	35.5396	26.4312	64.4781
NM_001077265	heterogeneous nuclear ribonucleoprotein D (AU-rich element RNA binding protein 1, 37kDa)	Nucleus	transcription regulator	6260.34	4571.86	9405.01
NM_001077266	heterogeneous nuclear ribonucleoprotein D (AU-rich element RNA binding protein 1, 37kDa)	Nucleus	transcription regulator	6226.14	4560.11	9270.2
NM_001077267	heterogeneous nuclear ribonucleoprotein D (AU-rich element RNA binding protein 1, 37kDa)	Nucleus	transcription regulator	5150.56	3505.8	7854.61
NM_001077348	perilipin 5	Plasma Membrane	other	0	5.87359	0
NM_001077353	glutathione S-transferase alpha 3	Cytoplasm	enzyme	6.03503	0	0
NM_001077359	G protein-coupled receptor kinase interacting ArfGAP 2	Nucleus	other	289.011	373.707	726.844
NM_001077360	G protein-coupled receptor kinase interacting ArfGAP 2	Nucleus	other	290.352	376.644	729.775
NM_001077361	four and a half LIM domains 1	Cytoplasm	other	13.4112	13.9498	67.4089
NM_001077362	four and a half LIM domains 1	Cytoplasm	other	12.0701	11.7472	0
NM_001077363	polypyrimidine tract binding protein 1	Nucleus	enzyme	365.455	385.455	369.284
NM_001077364	TSC22 domain family, member 3	Nucleus	other	67.7264	48.4572	202.227
NM_001077403	neuropilin 2	Plasma Membrane	kinase	36.8807	33.039	152.403
NM_001077404	neuropilin 2	Plasma Membrane	kinase	36.8807	33.039	152.403
NM_001077405	neuropilin 2	Plasma Membrane	kinase	36.8807	33.039	152.403
NM_001077406	neuropilin 2	Plasma Membrane	kinase	29.5046	13.9498	17.5849
NM_001077407	neuropilin 2	Plasma Membrane	kinase	28.834	13.9498	14.6541
NM_001077410	GTPase, IMAP family member 8	unknown	other	20.7873	20.5576	0
NM_001077411	glucosidase, beta, acid	Cytoplasm	enzyme	118.689	146.106	52.7548
NM_001077495	phosphoinositide-3-kinase, regulatory subunit 1 (alpha)	Cytoplasm	other	1072.22	1525.67	621.335
NM_001077496	ecotropic viral integration site 2B	Plasma Membrane	other	697.381	1165.91	495.309
NM_001077507	GNAS (guanine nucleotide binding protein, alpha stimulating) complex locus	Plasma Membrane	enzyme	982.369	1253.28	823.561
NM_001077508	tumor necrosis factor receptor superfamily, member 9	Plasma Membrane	other	2.68224	0.734199	0
NM_001077509	tumor necrosis factor receptor superfamily, member 9	Plasma Membrane	other	2.68224	0	0
NM_001077510	GNAS (guanine nucleotide binding protein, alpha stimulating) complex locus	Plasma Membrane	enzyme	985.721	1264.29	847.008
NM_001077514	solute carrier family 1 (glial high affinity glutamate transporter), member 2	Plasma Membrane	transporter	2.68224	0.734199	5.86165
NM_001077515	solute carrier family 1 (glial high affinity glutamate transporter), member 2	Plasma Membrane	transporter	2.68224	0.734199	5.86165
NM_001077529	non-metastatic cells 2, protein (NM23B) expressed in	Nucleus	kinase	522.365	298.085	383.938
NM_001077591	testis-specific serine kinase substrate	Cytoplasm	kinase	0	1.4684	0
NM_001077595	shroom family member 3	Cytoplasm	other	0	0.734199	0
NM_001077596	shroom family member 3	Cytoplasm	other	0	0.734199	0
NM_001077631	chromosome 15 open reading frame 44	Cytoplasm	other	229.331	287.072	357.561
NM_001077633	demilune cell and parotid protein 1	Extracellular Space	other	0	0.734199	0
NM_001077636	phosphatidylinositol glycan anchor biosynthesis, class W	Cytoplasm	enzyme	32.1868	63.8753	2.93082
NM_001077638	protein arginine methyltransferase 2	Nucleus	enzyme	2.68224	3.671	0
NM_001077661	upregulator of cell proliferation	Cytoplasm	other	10.7289	29.368	46.8932
NM_001077684	chromosome 2 open reading frame 77	unknown	other	20.7873	18.355	43.9624
NM_001077687	LPS-responsive vesicle trafficking, beach and anchor containing	Cytoplasm	other	373.501	353.15	682.882
NM_001077688	LPS-responsive vesicle trafficking, beach and anchor containing	Cytoplasm	other	378.866	353.884	697.536
NM_001077695	nuclear receptor coactivator 2	Nucleus	transcription regulator	651.783	748.883	219.812
NM_001077696	histone deacetylase 5	Nucleus	transcription regulator	53.6447	70.4831	246.189
NM_001077698	formin-like 1	Cytoplasm	other	166.299	140.966	375.145
NM_001077705	protein tyrosine phosphatase, non-receptor type 6	Cytoplasm	phosphatase	321.198	277.527	383.938
NM_001077707	SNF2 histone linker PHD RING helicase	Nucleus	transcription regulator	265.541	355.352	99.648
NM_001077709	solute carrier family 39 (zinc transporter), member 7	Plasma Membrane	transporter	195.803	152.713	630.127
NM_001077712	stromal antigen 2	Nucleus	other	1524.18	1938.29	1808.32
NM_001077713	ACN9 homolog (S. cerevisiae)	Cytoplasm	other	3.35279	11.013	0
NM_001078167	serine/arginine-rich splicing factor 1	Nucleus	other	5228.35	5483	7051.56
NM_001078649	transmembrane protein 134	unknown	kinase	28.834	22.7602	29.3082
NM_001079513	zinc finger and BTB domain containing 33	Nucleus	other	242.072	269.451	114.302
NM_001079686	spectrin repeat containing, nuclear envelope 1	Nucleus	other	209.214	454.469	304.806
NM_001079694	serine/arginine-rich splicing factor 5	Nucleus	other	4213.12	4744.4	10498.2
NM_001079695	serine/arginine-rich splicing factor 5	Nucleus	other	4274.14	4794.32	10548
NM_001079814	glyoxylate reductase 1 homolog (Arabidopsis)	unknown	other	224.637	268.717	134.818
NM_001079822	transcription factor 7-like 1 (T-cell specific, HMG-box)	Nucleus	transcription regulator	2.68224	5.1394	11.7233
NM_001079824	heterogeneous nuclear ribonucleoprotein H3 (2H9)	Nucleus	other	1099.05	1497.77	2412.07
NM_001079830	tripartite motif containing 33	Nucleus	transcription regulator	831.493	1087.35	480.655
NM_001079844	glypican 6	Plasma Membrane	transmembrane receptor	4.02335	0	23.4466
NM_001079847	G protein-coupled receptor 64	Plasma Membrane	G-protein coupled receptor	0.670559	0	0
NM_001079848	G protein-coupled receptor 64	Plasma Membrane	G-protein coupled receptor	0.670559	0	0
NM_001079849	poly(A) binding protein interacting protein 1	Cytoplasm	translation regulator	188.427	349.479	58.6165
NM_001079857	G protein-coupled receptor 64	Plasma Membrane	G-protein coupled receptor	0.670559	0	0
NM_001079869	homeobox B3	Nucleus	transcription regulator	11.3995	16.1524	0
NM_001079873	bromodomain, testis-specific	Nucleus	kinase	0.670559	0	0
NM_001079876	growth arrest-specific 2 like 3	unknown	other	438.545	527.155	539.272
NM_001079883	B-cell CLL/lymphoma 11B (zinc finger protein)	Nucleus	other	0.670559	0.734199	0
NM_001079901	replication initiator 1	Nucleus	other	87.1726	74.1541	99.648
NM_001079902	replication initiator 1	Nucleus	other	87.1726	73.4199	99.648
NM_001079903	replication initiator 1	Nucleus	other	87.8432	72.6857	99.648
NM_001079904	replication initiator 1	Nucleus	other	87.1726	72.6857	99.648
NM_001079905	replication initiator 1	Nucleus	other	87.1726	71.2173	99.648
NM_001079908	fibroblast growth factor receptor 1	Plasma Membrane	kinase	5.36447	5.87359	0
NM_001079909	fibroblast growth factor receptor 1	Plasma Membrane	kinase	4.69391	5.1394	0
NM_001079932	tripartite motif containing 72	Cytoplasm	other	0.670559	1.4684	0
NM_001080118	mediator complex subunit 1	Nucleus	transcription regulator	1072.89	917.749	773.737
NM_001080126	caspase 8, apoptosis-related cysteine peptidase	Nucleus	peptidase	645.078	740.073	1480.07
NM_001080127	RNA binding protein S1, serine-rich domain	Nucleus	other	166.299	143.903	609.611
NM_001080128	RNA binding protein S1, serine-rich domain	Nucleus	other	116.677	104.256	351.699
NM_001080129	thymopoietin	Nucleus	other	1088.99	1023.47	1368.69
NM_001080130	thymopoietin	Nucleus	other	846.916	841.392	888.04
NM_001080131	thymopoietin	Nucleus	other	670.559	743.744	753.222
NM_001080132	thymopoietin	Nucleus	other	543.153	649.032	621.335
NM_001080134	thymopoietin	Nucleus	other	145.511	129.953	366.353
NM_001080158	centromere protein M	Cytoplasm	other	18.7756	13.9498	17.5849
NM_001080381	family with sequence similarity 65, member B	unknown	other	195.133	154.182	360.491
NM_001080384	clathrin, light chain A	Plasma Membrane	other	379.536	391.328	671.159
NM_001080385	clathrin, light chain A	Plasma Membrane	other	388.924	396.468	656.505
NM_001080386	clathrin, light chain A	Plasma Membrane	other	377.525	395.733	697.536
NM_001080387	serine/arginine-rich splicing factor 10	Nucleus	other	559.246	671.792	923.21
NM_001080388	MAP/microtubule affinity-regulating kinase 2	Cytoplasm	kinase	285.658	299.553	545.133
NM_001080389	MAP/microtubule affinity-regulating kinase 2	Cytoplasm	kinase	308.457	314.237	539.272
NM_001080390	MAP/microtubule affinity-regulating kinase 2	Cytoplasm	kinase	282.305	300.288	550.995
NM_001080548	USP6 N-terminal like	Plasma Membrane	other	219.273	197.5	395.661
NM_001080549	highly divergent homeobox	unknown	other	8.71726	12.4814	0
NM_001080557	vesicle-associated membrane protein 1 (synaptobrevin 1)	Plasma Membrane	transporter	140.817	179.145	67.4089
NM_001080706	BTAF1 RNA polymerase II, B-TFIID transcription factor-associated, 170kDa (Mot1 homolog, S. cerevisiae)	Nucleus	transcription regulator	751.696	669.59	1169.4
NM_001080707	G protein-coupled receptor 155	Plasma Membrane	G-protein coupled receptor	2.68224	2.2026	0
NM_001080708	family with sequence similarity 65, member C	unknown	other	0	0.734199	0
NM_001080742	vesicle-associated membrane protein 5 (myobrevin)	Plasma Membrane	transporter	85.161	75.6225	169.988
NM_001080743	G protein-coupled receptor kinase 4	Plasma Membrane	kinase	18.1051	11.7472	23.4466
NM_001080746	general transcription factor IIi	Nucleus	transcription regulator	843.563	689.413	1480.07
NM_001080747	general transcription factor IIi	Nucleus	transcription regulator	840.21	673.995	1471.27
NM_001080748	general transcription factor IIi	Nucleus	transcription regulator	837.528	665.185	1468.34
NM_001080749	general transcription factor IIi	Nucleus	transcription regulator	837.528	672.527	1500.58
NM_001080754	autophagy/beclin-1 regulator 1	Cytoplasm	other	369.478	267.249	1075.61
NM_001080755	zinc finger, ZZ-type containing 3	unknown	other	510.966	602.778	553.926
NM_001080769	UHRF1 binding protein 1	unknown	other	174.345	124.08	117.233
NM_001080773	3-phosphoinositide dependent protein kinase-1	Cytoplasm	kinase	46.9391	84.4329	14.6541
NM_001080774	myosin IC	Cytoplasm	other	106.619	111.598	76.2014
NM_001080775	myosin IC	Cytoplasm	other	99.9133	111.598	84.9939
NM_001080776	predicted gene 1123	unknown	other	0	0.734199	0
NM_001080793	ash2 (absent, small, or homeotic)-like (Drosophila)	Nucleus	transcription regulator	514.319	451.533	1131.3
NM_001080794	GTPase activating protein (SH3 domain) binding protein 2	Nucleus	enzyme	1455.78	1640.2	1717.46
NM_001080795	GTPase activating protein (SH3 domain) binding protein 2	Nucleus	enzyme	1451.76	1636.53	1726.26
NM_001080796	GTPase activating protein (SH3 domain) binding protein 2	Nucleus	enzyme	1454.44	1638	1708.67
NM_001080797	GTPase activating protein (SH3 domain) binding protein 2	Nucleus	enzyme	1450.42	1637.26	1702.81
NM_001080798	AF4/FMR2 family, member 1	Nucleus	transcription regulator	1063.51	1595.42	1043.37
NM_001080810	zinc finger and SCAN domain containing 30	unknown	other	4.02335	7.34199	29.3082
NM_001080813	RAB11 family interacting protein 1 (class I)	Cytoplasm	other	122.712	55.065	108.44
NM_001080814	FAT tumor suppressor homolog 3 (Drosophila)	unknown	other	8.04671	0	0
NM_001080817	PR domain containing 10	Nucleus	transcription regulator	67.7264	94.7117	222.743
NM_001080818	CDC14 cell division cycle 14 homolog A (S. cerevisiae)	Nucleus	phosphatase	235.366	472.09	240.328
NM_001080819	AT rich interactive domain 1A (SWI-like)	Nucleus	transcription regulator	2270.51	1665.16	1890.38
NM_001080820	Cas scaffolding protein family member 4	unknown	other	2.01168	2.9368	0
NM_001080924	zinc and ring finger 3	unknown	other	78.4554	58.7359	43.9624
NM_001080925	Rap guanine nucleotide exchange factor (GEF)-like 1	unknown	other	10.0584	18.355	2.93082
NM_001080926	low density lipoprotein receptor-related protein 8, apolipoprotein e receptor	Plasma Membrane	transmembrane receptor	375.513	428.772	1567.99
NM_001080927	recombination signal binding protein for immunoglobulin kappa J region	Nucleus	transcription regulator	265.541	312.035	375.145
NM_001080928	recombination signal binding protein for immunoglobulin kappa J region	Nucleus	transcription regulator	256.824	305.427	334.114
NM_001080929	cerebellar degeneration-related protein 2-like	unknown	other	2.01168	5.1394	0
NM_001080930	ataxin 1-like	unknown	other	297.058	360.492	577.372
NM_001080931	mediator complex subunit 13	Nucleus	transcription regulator	2650.05	2955.15	3859.89
NM_001080932	forkhead box K2	Nucleus	transcription regulator	376.183	314.237	345.837
NM_001080935	RIKEN cDNA B230217C12 gene	unknown	other	18.1051	18.355	2.93082
NM_001080940	hepatocellular carcinoma-associated gene TD26	unknown	other	0.670559	0	0
NM_001080941	regulator of sex limited protein 1	unknown	other	11.3995	36.71	2.93082
NM_001080944	ATPase, class I, type 8B, member 4	unknown	transporter	5516.02	6817.04	7564.46
NM_001080948	La ribonucleoprotein domain family, member 4	unknown	other	1333.74	1469.13	1529.89
NM_001080949	tetratricopeptide repeat domain 5	unknown	other	101.254	127.016	114.302
NM_001080964	Sp2 transcription factor	Nucleus	transcription regulator	118.689	125.548	381.007
NM_001080967	thymosin beta 15b2	Cytoplasm	other	16.0934	13.9498	0
NM_001080968	golgin A2	Cytoplasm	other	74.432	82.9645	123.095
NM_001080969	tRNA-histidine guanylyltransferase 1-like (S. cerevisiae)	Cytoplasm	enzyme	38.8924	35.9758	96.7172
NM_001080971	tubulin, beta 1	Cytoplasm	other	2.01168	0.734199	0
NM_001080974	sorcin	Cytoplasm	transporter	337.291	446.393	442.554
NM_001080977	round spermatid basic protein 1-like	unknown	other	348.02	603.512	682.882
NM_001080981	DEAD (Asp-Glu-Ala-Asp) box polypeptide 23	Nucleus	enzyme	536.447	342.137	3212.18
NM_001080995	chromosome 11 open reading frame 82	Cytoplasm	other	89.8549	98.3827	2.93082
NM_001080999	TRM2 tRNA methyltransferase 2 homolog A (S. cerevisiae)	unknown	kinase	216.59	194.563	436.693
NM_001081000	TRM2 tRNA methyltransferase 2 homolog A (S. cerevisiae)	unknown	kinase	223.296	193.829	439.624
NM_001081001	breast cancer 2, early onset	Nucleus	transcription regulator	679.947	884.71	509.963
NM_001081005	RIKEN cDNA 1500012F01 gene	unknown	other	765.778	429.507	621.335
NM_001081006	KIAA1217	Cytoplasm	other	8.04671	69.7489	0
NM_001081007	zinc finger protein 382	Nucleus	transcription regulator	33.5279	27.8996	5.86165
NM_001081008	TAF1 RNA polymerase II, TATA box binding protein (TBP)-associated factor, 250kDa	Nucleus	transcription regulator	1696.51	1394.98	2183.46
NM_001081009	poly (ADP-ribose) polymerase family, member 8	unknown	other	1762.23	1973.53	5158.25
NM_001081011	SLIT-ROBO Rho GTPase activating protein 2	Cytoplasm	other	600.15	450.064	334.114
NM_001081012	chromosome 9 open reading frame 93	unknown	other	162.275	157.853	401.523
NM_001081013	rearranged L-myc fusion	Nucleus	transcription regulator	286.329	299.553	114.302
NM_001081014	DENN/MADD domain containing 4C	unknown	other	285.658	387.657	457.209
NM_001081016	zinc finger CCCH-type containing 7B	Nucleus	other	195.133	131.422	205.158
NM_001081017	KIAA1409	unknown	other	0.670559	0.734199	0
NM_001081019	predicted gene 12657	unknown	other	124.053	182.081	87.9247
NM_001081020	ADAM metallopeptidase with thrombospondin type 1 motif, 6	Extracellular Space	peptidase	32.1868	35.2416	5.86165
NM_001081021	zinc finger protein 780A	unknown	other	110.642	160.79	46.8932
NM_001081022	KIAA0556	Extracellular Space	other	32.1868	30.8364	5.86165
NM_001081024	SET domain, bifurcated 2	Nucleus	enzyme	154.899	162.992	64.4781
NM_001081028	signal-induced proliferation-associated 1 like 3	unknown	other	103.266	87.3697	152.403
NM_001081029	chromosome 7 open reading frame 23	unknown	other	69.0676	120.409	41.0315
NM_001081030	SET binding factor 1	Plasma Membrane	phosphatase	109.301	85.1671	275.497
NM_001081032	major histocompatibility complex, class I, B	Plasma Membrane	transmembrane receptor	22.1284	10.2788	14.6541
NM_001081033	phosphodiesterase 11A	Cytoplasm	enzyme	0	0.734199	0
NM_001081034	F-box protein 11	Cytoplasm	enzyme	547.176	848.734	635.989
NM_001081037	SLIT-ROBO Rho GTPase activating protein 1	Cytoplasm	other	6.03503	26.4312	8.79247
NM_001081038	BTB (POZ) domain containing 16	unknown	other	1.34112	1.4684	5.86165
NM_001081039	dedicator of cytokinesis 9	Cytoplasm	other	149.535	555.055	82.0631
NM_001081040	coenzyme Q10 homolog A (S. cerevisiae)	Cytoplasm	other	59.0092	35.9758	8.79247
NM_001081041	chromosome 11 open reading frame 2	unknown	other	22.1284	52.1282	52.7548
NM_001081043	protein tyrosine phosphatase, non-receptor type 23	Cytoplasm	phosphatase	49.6213	80.7619	43.9624
NM_001081045	KIAA1267	Nucleus	other	652.454	813.493	864.593
NM_001081048	solute carrier family 25 (mitochondrial carrier), member 18	Cytoplasm	transporter	0.670559	5.87359	0
NM_001081049	myeloid/lymphoid or mixed-lineage leukemia (trithorax homolog, Drosophila)	Nucleus	transcription regulator	2127.68	1854.59	3068.57
NM_001081050	par-3 partitioning defective 3 homolog B (C. elegans)	Plasma Membrane	other	74.432	82.2303	38.1007
NM_001081053	integrin, alpha 10	Plasma Membrane	other	16.0934	10.2788	0
NM_001081054	glutaminyl-tRNA synthase (glutamine-hydrolyzing)-like 1	unknown	enzyme	38.2219	38.9126	8.79247
NM_001081055	trafficking protein particle complex 10	Cytoplasm	transporter	480.791	479.432	914.417
NM_001081056	exportin, tRNA (nuclear export receptor for tRNAs)	Nucleus	other	765.778	551.384	1310.08
NM_001081057	tectonin beta-propeller repeat containing 2	unknown	other	73.0909	55.065	131.887
NM_001081058	cyclin-dependent kinase 13	Nucleus	kinase	720.18	827.443	594.957
NM_001081059	coiled-coil domain containing 90A	unknown	other	193.121	190.892	187.573
NM_001081061	B double prime 1, subunit of RNA polymerase III transcription initiation factor IIIB	Nucleus	transcription regulator	1563.74	1419.21	2356.38
NM_001081062	cyclin O	Nucleus	enzyme	0.670559	4.4052	5.86165
NM_001081064	PDZ domain containing 2	Plasma Membrane	other	48.2802	86.6355	290.152
NM_001081065	zinc finger protein 707	unknown	other	6.70559	11.7472	2.93082
NM_001081066	DENN/MADD domain containing 3	unknown	other	42.9158	38.9126	79.1322
NM_001081068	listerin E3 ubiquitin protein ligase 1	Nucleus	other	540.47	577.815	820.631
NM_001081069	regulator of G-protein signaling 11	Plasma Membrane	enzyme	0.670559	0	0
NM_001081070	protein disulfide isomerase family A, member 2	Cytoplasm	enzyme	0	0.734199	0
NM_001081071	lysocardiolipin acyltransferase 1	Cytoplasm	enzyme	159.593	190.158	178.78
NM_001081072	solute carrier family 27 (fatty acid transporter), member 6	Plasma Membrane	transporter	0.670559	1.4684	23.4466
NM_001081073	centrosomal protein 76kDa	Cytoplasm	other	138.135	209.247	175.849
NM_001081075	fragile site, folic acid type, rare, fra(10)(q23.3) or fra(10)(q24.2) candidate 1	Nucleus	other	147.523	126.282	128.956
NM_001081077	CWF19-like 1, cell cycle control (S. pombe)	unknown	other	120.701	97.6485	556.857
NM_001081078	lactase	Plasma Membrane	enzyme	0	0.734199	0
NM_001081079	opioid growth factor receptor-like 1	unknown	other	1223.1	1496.3	782.53
NM_001081080	PHD finger protein 3	Nucleus	other	1785.03	1800.26	2725.67
NM_001081081	glutaminase	Cytoplasm	enzyme	321.868	508.066	351.699
NM_001081083	armadillo repeat containing 3	unknown	other	10.0584	7.34199	14.6541
NM_001081084	cubilin (intrinsic factor-cobalamin receptor)	Plasma Membrane	transmembrane receptor	0.670559	8.81039	20.5158
NM_001081085	chromosome 9 open reading frame 140	unknown	other	10.7289	16.8866	193.434
NM_001081086	peptidylprolyl isomerase G (cyclophilin G)	Nucleus	enzyme	3977.75	3637.96	3854.03
NM_001081087	kelch repeat and BTB (POZ) domain containing 10	Cytoplasm	other	0.670559	0.734199	0
NM_001081088	low density lipoprotein receptor-related protein 2	Plasma Membrane	transporter	3.35279	0	0
NM_001081089	glycerol-3-phosphate acyltransferase 2, mitochondrial	Cytoplasm	enzyme	8.04671	6.60779	11.7233
NM_001081090	ESF1, nucleolar pre-rRNA processing protein, homolog (S. cerevisiae)	Nucleus	other	708.781	810.556	2083.82
NM_001081091	centrosomal protein 152kDa	Cytoplasm	other	195.803	208.513	1160.61
NM_001081092	TAF4 RNA polymerase II, TATA box binding protein (TBP)-associated factor, 135kDa	Nucleus	transcription regulator	272.247	283.401	310.667
NM_001081093	ADP-ribosylation factor interacting protein 1	Cytoplasm	other	276.941	255.501	401.523
NM_001081094	zinc finger, HIT-type containing 6	unknown	other	767.79	481.635	3689.91
NM_001081097	glutamate receptor, ionotropic, kainate 3	Plasma Membrane	ion channel	1.34112	2.9368	11.7233
NM_001081098	zinc finger protein 362	unknown	other	71.7498	87.3697	187.573
NM_001081099	chromosome 1 open reading frame 135	unknown	other	90.5254	30.8364	70.3398
NM_001081100	MORN repeat containing 1	unknown	other	5.36447	14.684	0
NM_001081101	KIAA1530	unknown	other	251.46	245.957	219.812
NM_001081102	Wolf-Hirschhorn syndrome candidate 1	Nucleus	enzyme	1076.92	1000.71	1732.12
NM_001081103	stromal interaction molecule 2	Plasma Membrane	transporter	136.123	202.639	29.3082
NM_001081105	ras homolog gene family, member H	Plasma Membrane	enzyme	119.359	122.611	202.227
NM_001081107	helicase, POLQ-like	Nucleus	enzyme	68.397	40.381	762.014
NM_001081108	chromosome 7 open reading frame 59	unknown	other	66.3853	71.9515	161.195
NM_001081109	lemur tyrosine kinase 2	Cytoplasm	kinase	142.158	178.41	11.7233
NM_001081110	CD8a molecule	Plasma Membrane	other	0	2.9368	0
NM_001081111	TATA element modulatory factor 1	Cytoplasm	transcription regulator	312.48	406.746	718.052
NM_001081112	ankyrin repeat domain 26	Nucleus	transcription regulator	314.492	280.464	439.624
NM_001081113	importin 8	Nucleus	transporter	260.847	292.946	688.744
NM_001081114	CAP-GLY domain containing linker protein 3	Cytoplasm	other	0	0.734199	0
NM_001081116	Rho guanine nucleotide exchange factor (GEF) 17	Cytoplasm	other	6.03503	2.2026	0
NM_001081117	antigen identified by monoclonal antibody Ki-67	Nucleus	other	6617.74	6408.83	9396.22
NM_001081118	PHD and ring finger domains 1	Nucleus	other	195.803	158.587	515.825
NM_001081119	abhydrolase domain containing 13	unknown	peptidase	136.123	199.702	498.24
NM_001081120	family with sequence similarity 89, member A	unknown	other	2.68224	5.1394	0
NM_001081122	centrosomal protein 63kDa	Cytoplasm	other	229.331	214.386	427.9
NM_001081124	MAP7 domain containing 2	unknown	other	10.7289	25.697	0
NM_001081126	G protein-coupled receptor 161	Plasma Membrane	G-protein coupled receptor	2.01168	2.9368	0
NM_001081128	5-methyltetrahydrofolate-homocysteine methyltransferase	Cytoplasm	enzyme	460.674	375.176	1204.57
NM_001081131	dehydrogenase E1 and transketolase domain containing 1	unknown	enzyme	1.34112	12.4814	2.93082
NM_001081132	UPF2 regulator of nonsense transcripts homolog (yeast)	Cytoplasm	other	817.411	806.151	1755.56
NM_001081133	kinesin family member 16B	Cytoplasm	enzyme	246.095	205.576	504.102
NM_001081134	potassium voltage-gated channel, subfamily G, member 1	Plasma Membrane	ion channel	2.01168	1.4684	0
NM_001081135	proline rich Gla (G-carboxyglutamic acid) 3 (transmembrane)	Plasma Membrane	other	0.670559	0.734199	0
NM_001081139	ankyrin repeat domain 35	unknown	other	0.670559	5.1394	0
NM_001081140	potassium voltage-gated channel, shaker-related subfamily, member 10	Plasma Membrane	ion channel	0.670559	0	0
NM_001081143	guanine nucleotide binding protein, alpha transducing 3	Plasma Membrane	enzyme	0	0.734199	0
NM_001081144	zinc finger protein 518B	unknown	other	114.666	109.396	41.0315
NM_001081145	tigger transposable element derived 2	unknown	other	91.196	107.193	252.051
NM_001081147	oxytocin receptor	Plasma Membrane	G-protein coupled receptor	0.670559	2.9368	0
NM_001081149	MYST histone acetyltransferase (monocytic leukemia) 3	Nucleus	enzyme	1398.12	1731.24	4161.77
NM_001081150	LON peptidase N-terminal domain and ring finger 1	unknown	other	337.962	280.464	1594.37
NM_001081151	gigaxonin	Cytoplasm	other	107.289	114.535	161.195
NM_001081152	nuclear protein, ataxia-telangiectasia locus	Nucleus	transcription regulator	388.924	383.986	108.44
NM_001081154	KIAA0430	unknown	other	841.551	1146.82	1198.71
NM_001081156	TMF1-regulated nuclear protein 1	unknown	other	0	4.4052	0
NM_001081157	leiomodin 3 (fetal)	unknown	other	0	2.9368	0
NM_001081158	KIAA0664	Cytoplasm	translation regulator	469.391	324.516	662.366
NM_001081160	MAM domain containing glycosylphosphatidylinositol anchor 1	Plasma Membrane	other	261.518	501.458	2054.51
NM_001081161	family with sequence similarity 171, member A1	unknown	other	10.0584	11.013	8.79247
NM_001081162	solute carrier family 4, sodium borate transporter, member 11	Plasma Membrane	transporter	0	4.4052	8.79247
NM_001081163	chondroitin sulfate synthase 1	Cytoplasm	enzyme	944.147	784.125	949.587
NM_001081164	OTU domain containing 4	unknown	other	1847.39	2398.63	2330
NM_001081166	PHD finger protein 21B	unknown	other	4.69391	0	0
NM_001081168	SAP30-like	unknown	other	18.1051	19.8234	14.6541
NM_001081170	phosphofurin acidic cluster sorting protein 2	Cytoplasm	other	109.972	103.522	298.944
NM_001081171	laminin, alpha 5	Extracellular Space	other	4.02335	1.4684	0
NM_001081172	FERM and PDZ domain containing 1	unknown	other	0	1.4684	0
NM_001081173	leucine-rich repeats and calponin homology (CH) domain containing 2	unknown	other	4.69391	2.2026	0
NM_001081174	REM2 and RAB-like small GTPase 1	Cytoplasm	other	2.68224	6.60779	0
NM_001081175	inositol-trisphosphate 3-kinase B	Cytoplasm	kinase	71.7498	74.1541	41.0315
NM_001081176	polymerase (RNA) III (DNA directed) polypeptide G (32kD)	Nucleus	enzyme	295.046	211.449	375.145
NM_001081177	kinesin family member 13B	Cytoplasm	other	163.616	179.879	120.164
NM_001081179	HEAT repeat containing 5B	unknown	other	142.158	184.284	152.403
NM_001081181	chromosome 2 open reading frame 47	unknown	other	61.6914	49.1914	32.2391
NM_001081182	ATPase, class I, type 8B, member 2	Plasma Membrane	transporter	71.0792	104.256	55.6857
NM_001081183	KIAA1429	Nucleus	other	511.636	615.259	1626.61
NM_001081184	KIAA1797	unknown	other	109.301	103.522	263.774
NM_001081186	chromosome 12 open reading frame 59	unknown	other	0	0	2.93082
NM_001081187	HtrA serine peptidase 4	unknown	other	0	1.4684	0
NM_001081188	exosome component 7	Nucleus	enzyme	187.086	136.561	161.195
NM_001081189	uracil phosphoribosyltransferase (FUR1) homolog (S. cerevisiae)	unknown	other	101.254	103.522	0
NM_001081191	echinoderm microtubule associated protein like 5	unknown	other	658.489	619.664	735.637
NM_001081193	LEM domain containing 3	Nucleus	other	227.319	291.477	137.749
NM_001081194	potassium voltage-gated channel, subfamily H (eag-related), member 4	Plasma Membrane	ion channel	7.37615	11.013	17.5849
NM_001081195	AT rich interactive domain 4A (RBP1-like)	Nucleus	transcription regulator	1416.22	1472.8	4786.04
NM_001081196	heterogeneous nuclear ribonucleoprotein U-like 2	Nucleus	other	4663.07	3993.31	11204.5
NM_001081199	MAM domain containing 4	Cytoplasm	other	16.0934	7.34199	38.1007
NM_001081201	dpy-19-like 4 (C. elegans)	unknown	other	185.745	256.236	354.63
NM_001081203	strawberry notch homolog 1 (Drosophila)	unknown	enzyme	2815.01	2826.67	3393.89
NM_001081204	beta 1,3-galactosyltransferase-like	unknown	other	149.535	136.561	11.7233
NM_001081205	NIPA-like domain containing 1	unknown	other	0.670559	0	0
NM_001081206	diacylglycerol kinase, iota	Cytoplasm	kinase	4.69391	0	0
NM_001081210	mitochondrial ribosomal protein L44	Cytoplasm	enzyme	116.007	93.2433	202.227
NM_001081211	platelet-activating factor receptor	Plasma Membrane	G-protein coupled receptor	27.4929	11.013	0
NM_001081212	insulin receptor substrate 2	Cytoplasm	other	7.37615	5.87359	26.3774
NM_001081213	endoplasmic reticulum metallopeptidase 1	Cytoplasm	other	818.752	1122.59	1400.93
NM_001081214	peroxisome proliferator-activated receptor gamma, coactivator-related 1	Extracellular Space	other	207.873	171.068	328.252
NM_001081215	DEAD (Asp-Glu-Ala-Asp) box polypeptide 60	unknown	enzyme	79.1259	149.777	90.8555
NM_001081216	pleckstrin homology domain interacting protein	Nucleus	other	1732.05	1719.49	2746.18
NM_001081217	zinc finger protein 174	Nucleus	transcription regulator	11.3995	35.9758	61.5473
NM_001081218	host cell factor C2	Nucleus	transcription regulator	63.0325	137.295	266.705
NM_001081219	myosin IA	Cytoplasm	peptidase	0	0	41.0315
NM_001081220	G protein-coupled receptor 179	Plasma Membrane	G-protein coupled receptor	0	0.734199	0
NM_001081221	excision repair cross-complementing rodent repair deficiency, complementation group 6	Nucleus	transcription regulator	634.349	765.77	1336.46
NM_001081222	establishment of cohesion 1 homolog 1 (S. cerevisiae)	Nucleus	other	416.417	489.711	190.504
NM_001081223	retinoblastoma binding protein 8	Nucleus	enzyme	391.606	505.129	430.831
NM_001081225	family with sequence similarity 178, member A	unknown	other	1286.13	1491.16	1696.95
NM_001081226	chromosome 1 open reading frame 53	unknown	other	3.35279	4.4052	2.93082
NM_001081227	chromosome 1 open reading frame 95	unknown	other	3.35279	14.684	0
NM_001081228	tetratricopeptide repeat domain 30A2	unknown	other	1.34112	2.2026	0
NM_001081229	TSC22 domain family, member 2	unknown	other	138.135	190.158	55.6857
NM_001081230	microtubule-associated protein 9	unknown	other	15.4229	5.1394	11.7233
NM_001081231	lipoma HMGIC fusion partner-like 3	unknown	other	2.68224	1.4684	0
NM_001081232	KIAA0232	unknown	other	248.107	234.944	243.258
NM_001081234	phosphatidylinositol glycan anchor biosynthesis, class G	Cytoplasm	enzyme	83.1493	83.6987	79.1322
NM_001081236	chromosome 12 open reading frame 49	unknown	other	7.37615	5.87359	0
NM_001081237	kelch domain containing 5	unknown	other	137.465	173.271	304.806
NM_001081238	partner and localizer of BRCA2	Nucleus	other	93.2077	112.333	102.579
NM_001081240	protein arginine methyltransferase 10 (putative)	unknown	other	73.0909	97.6485	32.2391
NM_001081241	family with sequence similarity 65, member A	Cytoplasm	other	549.858	387.657	439.624
NM_001081242	talin 2	Nucleus	other	7.37615	4.4052	11.7233
NM_001081243	filamin A interacting protein 1	Cytoplasm	other	6.70559	1.4684	293.082
NM_001081247	polymerase (RNA) III (DNA directed) polypeptide A, 155kDa	Nucleus	enzyme	113.324	135.093	146.541
NM_001081249	versican	Extracellular Space	other	2.68224	3.671	0
NM_001081251	polybromo 1	Nucleus	other	1679.75	1702.61	2118.99
NM_001081252	UDP-glucose glycoprotein glucosyltransferase 2	Cytoplasm	enzyme	26.1518	20.5576	23.4466
NM_001081255	leucine-rich repeats and calponin homology (CH) domain containing 3	unknown	other	405.017	582.954	864.593
NM_001081256	lysine (K)-specific demethylase 3B	Nucleus	other	1110.45	1114.51	2016.41
NM_001081258	kinesin family member 14	Cytoplasm	other	267.553	250.362	278.428
NM_001081259	feline leukemia virus subgroup C cellular receptor 1	Plasma Membrane	transporter	129.418	171.803	11.7233
NM_001081260	tankyrase 1 binding protein 1, 182kDa	Nucleus	other	8.71726	9.54459	73.2706
NM_001081262	family with sequence similarity 194, member A	unknown	other	4.69391	0	0
NM_001081264	asparagine-linked glycosylation 6, alpha-1,3-glucosyltransferase homolog (S. cerevisiae)	Cytoplasm	enzyme	73.0909	131.422	175.849
NM_001081265	HEAT repeat containing 2	unknown	other	16.0934	16.8866	5.86165
NM_001081266	coiled-coil domain containing 142	unknown	other	2.68224	5.1394	52.7548
NM_001081267	remodeling and spacing factor 1	Nucleus	transcription regulator	1198.29	1281.18	2236.22
NM_001081268	protease, serine, 53	unknown	other	19.4462	16.1524	35.1699
NM_001081269	Wolf-Hirschhorn syndrome candidate 1-like 1	Nucleus	enzyme	791.259	806.151	1688.15
NM_001081274	phosphogluconate dehydrogenase	Cytoplasm	enzyme	761.084	828.911	2072.09
NM_001081275	chromosome 1 open reading frame 192	unknown	other	3.35279	0.734199	0
NM_001081276	cytoplasmic linker associated protein 1	Cytoplasm	other	433.852	461.077	873.386
NM_001081277	adenylate kinase 5	Cytoplasm	kinase	4.02335	15.4182	0
NM_001081278	TBC1 domain family, member 4	Cytoplasm	other	136.794	109.396	11.7233
NM_001081279	malignant fibrous histiocytoma amplified sequence 1	Cytoplasm	other	12.0701	93.2433	5.86165
NM_001081280	NLR family, CARD domain containing 3	Cytoplasm	other	21.4579	33.7732	35.1699
NM_001081281	tripartite motif containing 55	Cytoplasm	other	0	0	14.6541
NM_001081282	inhibitor of Bruton agammaglobulinemia tyrosine kinase	Cytoplasm	other	876.42	1088.82	1588.51
NM_001081287	membrane protein, palmitoylated 7 (MAGUK p55 subfamily member 7)	Plasma Membrane	other	115.336	113.801	61.5473
NM_001081288	TAF2 RNA polymerase II, TATA box binding protein (TBP)-associated factor, 150kDa	Nucleus	transcription regulator	808.694	816.43	946.656
NM_001081289	chromosome 20 open reading frame 177	unknown	other	29.5046	22.026	87.9247
NM_001081290	proline-rich coiled-coil 2C	Cytoplasm	other	10765.2	9013.03	23481.8
NM_001081291	coiled-coil domain containing 88B	Nucleus	enzyme	36.8807	17.6208	90.8555
NM_001081292	mitogen-activated protein kinase kinase kinase 10	Cytoplasm	kinase	6.03503	2.9368	0
NM_001081293	regulation of nuclear pre-mRNA domain containing 2	unknown	other	801.988	751.82	539.272
NM_001081295	Rho guanine nucleotide exchange factor (GEF) 26	Plasma Membrane	other	0	28.6338	2.93082
NM_001081298	latrophilin 2	Plasma Membrane	G-protein coupled receptor	115.336	124.814	114.302
NM_001081300	teashirt zinc finger homeobox 1	Nucleus	transcription regulator	182.392	108.662	2.93082
NM_001081302	triple functional domain (PTPRF interacting)	Plasma Membrane	kinase	273.588	368.568	439.624
NM_001081304	activating transcription factor 6	Cytoplasm	transcription regulator	598.138	627.74	1509.37
NM_001081307	protein phosphatase 1, regulatory (inhibitor) subunit 12B	Cytoplasm	phosphatase	30.1751	19.8234	114.302
NM_001081308	TAO kinase 3	Cytoplasm	kinase	508.954	538.902	369.284
NM_001081309	phosphoinositide-3-kinase, regulatory subunit 4	Cytoplasm	other	148.193	156.384	134.818
NM_001081315	bromodomain and PHD finger containing, 3	Cytoplasm	other	58.3386	85.1671	140.68
NM_001081316	dermatan sulfate epimerase-like	unknown	enzyme	92.5371	48.4572	5.86165
NM_001081317	AN1, ubiquitin-like, homolog (Xenopus laevis)	unknown	other	105.278	107.193	90.8555
NM_001081319	KIAA1432	unknown	other	316.504	460.343	172.919
NM_001081320	cytochrome b-561 domain containing 1	unknown	other	39.563	39.6468	61.5473
NM_001081321	PDS5, regulator of cohesion maintenance, homolog A (S. cerevisiae)	Nucleus	other	1770.95	2022.72	3763.18
NM_001081322	myosin VC	unknown	other	0.670559	2.2026	0
NM_001081323	M-phase phosphoprotein 9	Cytoplasm	other	285.658	236.412	208.088
NM_001081324	neuropilin (NRP) and tolloid (TLL)-like 2	unknown	other	73.7615	206.31	140.68
NM_001081326	amylo-alpha-1, 6-glucosidase, 4-alpha-glucanotransferase	Cytoplasm	enzyme	225.978	218.791	319.46
NM_001081330	dynein, axonemal, heavy chain 2	unknown	other	0	0.734199	0
NM_001081332	solute carrier family 9 (sodium/hydrogen exchanger), member 5	Plasma Membrane	transporter	0.670559	2.9368	2.93082
NM_001081335	cullin 9	Cytoplasm	other	72.4203	66.0779	105.51
NM_001081336	diacylglycerol kinase, eta	Cytoplasm	kinase	17.4345	35.9758	17.5849
NM_001081337	signal-induced proliferation-associated 1 like 2	unknown	other	48.9508	12.4814	20.5158
NM_001081338	l(3)mbt-like 1 (Drosophila)	Nucleus	other	0	1.4684	0
NM_001081340	SET domain containing 2	Cytoplasm	enzyme	1698.53	1983.81	2535.16
NM_001081341	S-phase cyclin A-associated protein in the ER	unknown	other	470.732	422.165	1066.82
NM_001081342	G protein-coupled receptor 133	Plasma Membrane	G-protein coupled receptor	17.4345	40.381	0
NM_001081343	chromosome 9 open reading frame 72	unknown	other	8.04671	6.60779	0
NM_001081344	syntaxin binding protein 5 (tomosyn)	Plasma Membrane	other	925.371	1248.14	709.259
NM_001081345	chromodomain helicase DNA binding protein 2	Nucleus	enzyme	2335.56	2144.6	4018.16
NM_001081346	rhotekin 2	Plasma Membrane	other	29.5046	31.5706	26.3774
NM_001081347	Rho-related BTB domain containing 1	unknown	enzyme	11.3995	25.697	5.86165
NM_001081349	solute carrier family 43, member 1	Plasma Membrane	transporter	65.0442	47.723	43.9624
NM_001081350	nucleolar protein 8	Nucleus	other	801.988	770.909	1491.79
NM_001081351	chromosome 7 open reading frame 58	Cytoplasm	other	22.1284	9.54459	164.126
NM_001081352	tetratricopeptide repeat domain 37	unknown	other	362.102	339.934	1269.05
NM_001081353	KIAA0825	unknown	other	2.68224	6.60779	0
NM_001081354	mastermind-like domain containing 1	unknown	other	0.670559	0	0
NM_001081355	PR domain containing 2, with ZNF domain	Nucleus	transcription regulator	439.216	436.849	240.328
NM_001081356	VMA21 vacuolar H+-ATPase homolog (S. cerevisiae)	Cytoplasm	other	153.558	176.208	79.1322
NM_001081357	mitogen-activated protein kinase kinase kinase kinase 3	unknown	kinase	75.7731	139.498	17.5849
NM_001081359	ubiquitin protein ligase E3 component n-recognin 5	Nucleus	enzyme	1736.75	1694.53	2183.46
NM_001081360	calmodulin regulated spectrin-associated protein 1-like 1	unknown	other	160.934	139.498	600.819
NM_001081361	MOCO sulphurase C-terminal domain containing 1	Cytoplasm	other	0	1.4684	0
NM_001081362	transformation/transcription domain-associated protein	Nucleus	transcription regulator	609.538	591.765	677.02
NM_001081363	centromere protein F, 350/400kDa (mitosin)	Nucleus	other	799.306	621.133	1251.46
NM_001081364	Rho GTPase activating protein 21	Cytoplasm	other	382.889	412.62	281.359
NM_001081366	vacuolar protein sorting 8 homolog (S. cerevisiae)	unknown	other	136.123	127.751	128.956
NM_001081367	potassium channel tetramerisation domain containing 17	unknown	other	14.0817	4.4052	5.86165
NM_001081368	TBCC domain containing 1	Cytoplasm	other	65.0442	89.5723	32.2391
NM_001081371	Dmx-like 1	unknown	other	611.55	856.076	392.73
NM_001081373	centrosomal protein 164kDa	Cytoplasm	other	67.7264	40.381	260.843
NM_001081374	protease, serine, 36	Extracellular Space	peptidase	0	4.4052	0
NM_001081375	cornifelin	unknown	other	0	1.4684	0
NM_001081376	chromodomain helicase DNA binding protein 5	Nucleus	enzyme	8.71726	9.54459	2.93082
NM_001081378	kinase D-interacting substrate, 220kDa	Nucleus	transcription regulator	1072.89	1278.98	1632.47
NM_001081379	ankyrin repeat domain 11	Nucleus	other	1871.53	1671.77	4413.82
NM_001081381	chromosome 3 open reading frame 75	unknown	other	115.336	39.6468	70.3398
NM_001081382	zinc finger protein 777	unknown	other	69.7381	36.71	354.63
NM_001081383	myeloid/lymphoid or mixed-lineage leukemia 3	Nucleus	transcription regulator	1541.61	1834.76	2332.94
NM_001081387	CCCTC-binding factor (zinc finger protein)-like	Nucleus	transcription regulator	0.670559	0.734199	0
NM_001081388	RIMS binding protein 2	Plasma Membrane	other	0	0	8.79247
NM_001081389	NLR family, pyrin domain containing 6	Plasma Membrane	G-protein coupled receptor	0	0.734199	0
NM_001081390	palladin, cytoskeletal associated protein	Cytoplasm	other	0.670559	1.4684	0
NM_001081392	MDN1, midasin homolog (yeast)	Nucleus	other	3366.21	2447.09	5870.44
NM_001081393	armadillo repeat containing 4	unknown	other	4.02335	0	0
NM_001081394	chromosome 7 open reading frame 42	unknown	other	565.281	657.108	319.46
NM_001081395	angiomotin like 1	Plasma Membrane	other	1.34112	0	11.7233
NM_001081396	WD repeat domain 67	Cytoplasm	other	311.139	365.631	841.146
NM_001081399	protease, serine, 33	Extracellular Space	peptidase	0.670559	0	0
NM_001081400	chromosome 16 open reading frame 72	unknown	other	431.169	534.497	228.604
NM_001081401	ADAM metallopeptidase with thrombospondin type 1 motif, 3	Extracellular Space	peptidase	103.266	39.6468	35.1699
NM_001081402	WD repeat domain 70	unknown	other	155.57	132.89	128.956
NM_001081403	kelch-like 14 (Drosophila)	unknown	other	0.670559	0	0
NM_001081406	leucine rich repeat protein 1	unknown	enzyme	42.9158	94.7117	41.0315
NM_001081409	PHD finger protein 20-like 1	unknown	other	767.119	828.177	1184.05
NM_001081411	sodium channel and clathrin linker 1	Plasma Membrane	transporter	156.911	186.487	345.837
NM_001081412	breakpoint cluster region	Cytoplasm	kinase	203.85	181.347	375.145
NM_001081413	unc-13 homolog B (C. elegans)	Cytoplasm	other	4.02335	2.9368	0
NM_001081415	sterile alpha motif domain containing 1	unknown	other	34.8691	55.7992	46.8932
NM_001081417	chromodomain helicase DNA binding protein 7	Nucleus	enzyme	378.866	558.726	1301.29
NM_001081418	glioma tumor suppressor candidate region gene 1	unknown	other	32.1868	76.3567	99.648
NM_001081419	DIP2 disco-interacting protein 2 homolog A (Drosophila)	Nucleus	transcription regulator	21.4579	23.4944	29.3082
NM_001081420	chromosome 9 open reading frame 6	unknown	other	149.535	140.966	26.3774
NM_001081422	biorientation of chromosomes in cell division 1-like	unknown	other	1954.01	2094.67	3285.45
NM_001081423	tubulin tyrosine ligase-like family, member 5	Cytoplasm	enzyme	436.534	413.354	914.417
NM_001081425	RNA binding motif protein 24	unknown	other	0	5.1394	0
NM_001081426	DIP2 disco-interacting protein 2 homolog C (Drosophila)	unknown	other	20.1168	27.8996	0
NM_001081428	family with sequence similarity 184, member A	unknown	other	6.03503	19.0892	0
NM_001081429	coiled-coil domain containing 15	Cytoplasm	other	189.098	211.449	199.296
NM_001081430	N(alpha)-acetyltransferase 30, NatC catalytic subunit	unknown	other	332.597	439.051	322.391
NM_001081431	zinc finger protein 498	unknown	other	8.71726	5.87359	2.93082
NM_001081432	protein tyrosine phosphatase, receptor type, Q	unknown	other	0.670559	0	0
NM_001081433	ankyrin repeat domain 44	unknown	other	1284.12	1483.82	3171.15
NM_001081434	oxysterol binding protein-like 7	Cytoplasm	other	240.06	129.953	515.825
NM_001081435	F-box protein 47	unknown	other	1.34112	4.4052	0
NM_001081436	INO80 complex subunit D	unknown	other	1584.53	1861.93	2080.88
NM_001081441	WD repeat domain 86	unknown	other	0	1.4684	0
NM_001081445	neural cell adhesion molecule 1	Plasma Membrane	other	272.247	209.247	328.252
NM_001081446	IQ motif containing K	unknown	other	0	1.4684	0
NM_001081448	vomeronasal 2, receptor 14	unknown	other	4.02335	13.9498	0
NM_001081453	ninein (GSK3B interacting protein)	Cytoplasm	other	2179.99	1816.41	3921.44
NM_001081454	furin (paired basic amino acid cleaving enzyme)	Cytoplasm	peptidase	42.9158	67.5463	41.0315
NM_001081456	phospholipase C, delta 4	Cytoplasm	enzyme	6.70559	8.07619	0
NM_001081457	protein phosphatase 2, regulatory subunit B', gamma	Nucleus	peptidase	351.373	391.328	375.145
NM_001081458	protein phosphatase 2, regulatory subunit B', gamma	Nucleus	peptidase	425.805	439.051	788.392
NM_001081459	SH2B adaptor protein 1	Cytoplasm	other	133.441	138.029	773.737
NM_001081462	GTF2I repeat domain containing 1	Nucleus	transcription regulator	28.834	29.368	43.9624
NM_001081463	GTF2I repeat domain containing 1	Nucleus	transcription regulator	28.1635	29.368	43.9624
NM_001081464	GTF2I repeat domain containing 1	Nucleus	transcription regulator	34.1985	30.8364	43.9624
NM_001081465	GTF2I repeat domain containing 1	Nucleus	transcription regulator	34.8691	30.8364	43.9624
NM_001081466	GTF2I repeat domain containing 1	Nucleus	transcription regulator	34.1985	30.8364	46.8932
NM_001081467	GTF2I repeat domain containing 1	Nucleus	transcription regulator	28.834	27.8996	41.0315
NM_001081468	GTF2I repeat domain containing 1	Nucleus	transcription regulator	35.5396	30.1022	43.9624
NM_001081469	GTF2I repeat domain containing 1	Nucleus	transcription regulator	32.8574	29.368	46.8932
NM_001081470	GTF2I repeat domain containing 1	Nucleus	transcription regulator	32.8574	29.368	46.8932
NM_001081471	methyltransferase like 7A2	unknown	other	7.37615	9.54459	0
NM_001081473	zinc finger, X-linked, duplicated B	Nucleus	other	50.9625	42.5836	5.86165
NM_001081475	nuclear autoantigenic sperm protein (histone-binding)	Nucleus	other	1135.93	746.681	2250.87
NM_001081477	bromodomain and WD repeat domain containing 3	unknown	other	297.728	496.319	316.529
NM_001081490	F-box protein 9	Cytoplasm	enzyme	188.427	175.474	46.8932
NM_001081499	TBC1 domain family, member 8B (with GRAM domain)	unknown	other	166.299	342.137	521.687
NM_001081548	ubiquitin protein ligase E3 component n-recognin 3 (putative)	unknown	enzyme	665.865	848.734	345.837
NM_001081549	regulator of calcineurin 1	Nucleus	transcription regulator	37.5513	53.5966	2.93082
NM_001081557	calmodulin binding transcription activator 1	unknown	other	62.362	47.723	11.7233
NM_001081564	synovial sarcoma, X breakpoint 5	Nucleus	other	0	0	2.93082
NM_001081565	synovial sarcoma, X breakpoint 5	Nucleus	other	0	0.734199	0
NM_001081566	phosphoinositide-3-kinase, regulatory subunit 6	Cytoplasm	other	31.5163	19.8234	143.61
NM_001081567	mitogen-activated protein kinase 10	Cytoplasm	kinase	0	0	2.93082
NM_001081633	DiGeorge syndrome critical region gene 14	Nucleus	other	44.2569	44.7862	29.3082
NM_001081635	cyclin D3	Nucleus	other	176.357	101.32	559.787
NM_001081636	cyclin D3	Nucleus	other	177.028	101.32	559.787
NM_001081641	PITPNM family member 3	Cytoplasm	transporter	0	1.4684	0
NM_001081642	X-linked lymphocyte-regulated 4D, pseudogene	unknown	other	64.3736	16.1524	52.7548
NM_001081643	X-linked lymphocyte-regulated 3C	Nucleus	other	13.4112	2.2026	0
NM_001081650	regulator of G-protein signaling 3	Nucleus	other	5.36447	0	0
NM_001081652	NAC alpha domain containing	unknown	other	0	0.734199	0
NM_001081654	testis expressed 264	Extracellular Space	other	14.7523	10.2788	11.7233
NM_001081655	dapper, antagonist of beta-catenin, homolog 3 (Xenopus laevis)	unknown	other	0	1.4684	0
NM_001081656	neuralized homolog 1B (Drosophila)	unknown	other	56.9975	24.2286	11.7233
NM_001081671	RIKEN cDNA 1700042B14 gene	unknown	other	0.670559	0	0
NM_001081678	zinc finger protein 800	unknown	other	207.873	308.364	275.497
NM_001081679	leucine rich transmembrane and 0-methyltransferase domain containing	unknown	enzyme	11.3995	11.7472	0
NM_001081680	zinc finger protein 420-like	unknown	other	20.1168	24.2286	0
NM_001081682	guanine nucleotide binding protein (G protein), beta polypeptide 1-like	unknown	other	2.01168	3.671	2.93082
NM_001081684	zinc finger protein 295	Nucleus	other	63.0325	107.193	266.705
NM_001081685	zinc finger protein 295	Nucleus	other	65.7148	109.396	266.705
NM_001081687	predicted gene 5150	unknown	other	3.35279	0.734199	0
NM_001081688	transmembrane protease, serine 9	Plasma Membrane	other	0.670559	0.734199	0
NM_001081746	component of Sp100-rs	Plasma Membrane	G-protein coupled receptor	3.35279	10.2788	5.86165
NM_001081750	zinc finger protein 664	Nucleus	other	191.78	231.273	571.511
NM_001081756	NCK-associated protein 5	unknown	other	5.36447	7.34199	0
NM_001081956	A kinase (PRKA) anchor protein 17B	unknown	other	61.6914	96.1801	219.812
NM_001081957	predicted gene 11428	unknown	other	0.670559	0	0
NM_001081959	kinesin light chain 1	Cytoplasm	other	63.0325	33.039	178.78
NM_001081960	cytoplasmic linker associated protein 2	Cytoplasm	other	362.772	409.683	427.9
NM_001081962	Sin3A-associated protein, 25kDa	unknown	other	24.8107	26.4312	11.7233
NM_001081963	KIAA1462	unknown	other	65.7148	102.788	2.93082
NM_001081970	apolipoprotein L, 2	Cytoplasm	other	0	7.34199	0
NM_001081971	ankyrin repeat domain 63	unknown	other	14.7523	103.522	14.6541
NM_001081975	microfibrillar-associated protein 1	Extracellular Space	other	470.062	463.28	1304.22
NM_001081977	ring finger protein 144A	Nucleus	other	160.934	192.36	202.227
NM_001081978	amelogenin, X-linked	Extracellular Space	other	10.0584	19.0892	76.2014
NM_001081979	methyl CpG binding protein 2 (Rett syndrome)	Nucleus	transcription regulator	415.076	465.482	131.887
NM_001081981	nuclear factor I/X (CCAAT-binding transcription factor)	Nucleus	transcription regulator	191.78	227.602	357.561
NM_001081982	nuclear factor I/X (CCAAT-binding transcription factor)	Nucleus	transcription regulator	75.7731	100.585	79.1322
NM_001081983	thymosin beta 15b1	unknown	other	5.36447	5.1394	0
NM_001081984	popeye domain containing 2	unknown	other	0	4.4052	0
NM_001082412	mitochondrial carrier triple repeat 6	unknown	other	17.4345	7.34199	0
NM_001082414	SH3 domain containing 19	Plasma Membrane	other	127.406	82.9645	184.642
NM_001082476	NADPH dependent diflavin oxidoreductase 1	Cytoplasm	enzyme	154.229	161.524	105.51
NM_001082483	EFR3 homolog B (S. cerevisiae)	unknown	other	7.37615	8.81039	211.019
NM_001082484	sorting nexin family member 27	unknown	other	231.343	285.604	134.818
NM_001082485	zinc finger protein 266	Nucleus	other	468.05	532.295	791.322
NM_001082532	phosphatidylinositol glycan anchor biosynthesis, class Y-like	unknown	other	7.37615	13.9498	20.5158
NM_001082536	megakaryoblastic leukemia (translocation) 1	Nucleus	transcription regulator	86.5021	63.1411	128.956
NM_001082548	serine peptidase inhibitor, Kunitz type, 2	Extracellular Space	other	122.712	97.6485	773.737
NM_001082552	tripartite motif containing 21	Nucleus	enzyme	187.086	190.892	146.541
NM_001082553	RAB27B, member RAS oncogene family	Cytoplasm	enzyme	41.5746	85.9013	5.86165
NM_001082960	integrin, alpha M (complement component 3 receptor 3 subunit)	Plasma Membrane	other	364.113	348.01	759.083
NM_001082974	neuralized homolog 2 (Drosophila)	Cytoplasm	other	2.68224	2.9368	0
NM_001082975	short chain dehydrogenase/reductase family 39U, member 1	unknown	other	39.563	86.6355	58.6165
NM_001083110	praja ring finger 1	Cytoplasm	enzyme	107.96	69.7489	99.648
NM_001083114	periphilin 1	Nucleus	other	639.043	702.629	618.404
NM_001083118	telomeric repeat binding factor 2	Nucleus	other	121.371	140.966	322.391
NM_001083119	protein tyrosine phosphatase, receptor type, U	Plasma Membrane	phosphatase	65.0442	31.5706	70.3398
NM_001083120	enabled homolog (Drosophila)	Plasma Membrane	other	9.38782	18.355	0
NM_001083121	enabled homolog (Drosophila)	Plasma Membrane	other	8.71726	4.4052	0
NM_001083125	LIM homeobox 6	Nucleus	transcription regulator	0	0	2.93082
NM_001083126	LIM homeobox 6	Nucleus	transcription regulator	0	0	2.93082
NM_001083127	LIM homeobox 6	Nucleus	transcription regulator	0	0	2.93082
NM_001083188	ligase I, DNA, ATP-dependent	Nucleus	enzyme	1139.95	885.444	1943.14
NM_001083312	guanylate binding protein 7	Cytoplasm	enzyme	354.055	455.204	193.434
NM_001083315	suppression of tumorigenicity 7	unknown	other	124.053	119.674	26.3774
NM_001083317	solute carrier family 35, member A4	unknown	transporter	307.786	249.628	386.869
NM_001083318	ets variant 3	Nucleus	transcription regulator	117.348	140.232	287.221
NM_001083319	upstream binding protein 1 (LBP-1a)	Cytoplasm	transcription regulator	823.446	664.45	791.322
NM_001083320	membrane associated guanylate kinase, WW and PDZ domain containing 1	Plasma Membrane	kinase	0.670559	0.734199	128.956
NM_001083321	membrane associated guanylate kinase, WW and PDZ domain containing 1	Plasma Membrane	kinase	0.670559	0	117.233
NM_001083322	killer cell lectin-like receptor subfamily K, member 1	Plasma Membrane	transmembrane receptor	8.04671	8.07619	0
NM_001083328	GTP binding protein 5 (putative)	Cytoplasm	other	8.04671	13.2156	93.7864
NM_001083329	GTP binding protein 5 (putative)	Cytoplasm	other	7.37615	11.013	46.8932
NM_001083331	nucleoporin 88kDa	Nucleus	transporter	492.861	486.774	870.455
NM_001083334	bridging integrator 1	Nucleus	other	62.362	60.2043	205.158
NM_001083341	membrane bound O-acyltransferase domain containing 2	unknown	other	8.71726	11.7472	0
NM_001083587	tensin 3	unknown	phosphatase	297.058	277.527	219.812
NM_001083616	calcium channel, voltage-dependent, L type, alpha 1D subunit	Plasma Membrane	ion channel	89.1843	46.9888	20.5158
NM_001083618	tubulin tyrosine ligase-like family, member 9	unknown	other	0	0.734199	0
NM_001083628	growth regulation by estrogen in breast cancer-like	unknown	other	20.7873	1.4684	17.5849
NM_001083806	glutamate receptor, ionotropic, AMPA 2	Plasma Membrane	ion channel	0	0.734199	2.93082
NM_001083807	RUN and SH3 domain containing 1	unknown	other	44.2569	33.7732	52.7548
NM_001083808	RUN and SH3 domain containing 1	unknown	other	44.9274	33.7732	52.7548
[truncated: 17,643 more rows]
