# Supplementary material for: Instruction of haematopoietic lineage choices, evolution of transcriptional landscapes and cancer stem cell hierarchies derived from an AML1-ETO mouse model
Source: EMBO Mol Med. 2013 Oct 4;5(12):1804–20. doi: 10.1002/emmm.201302661 (PMC3914523; doi:10.1002/emmm.201302661)
Supplement: Supplementary file 5 [file emmm0005-1804-sd5.xls]

## Sheet: Specifically increased in L-GMP
Supplemental Table 3: List of transcripts specifically increased, specifically decreased, shut-down or newly expressed in L-GMP
List of transcripts that are specifically increased only in L-GMP
For each transcript the RefSeq identicfication number, the transcript description, the subcellular localization, the family identiy and the normalized RPKM (number of reads which map per kilobase of exon model per million mapped reads) value in Ctrl-, ST- and L-GMP are indicated.
RefSeq ID	Description	Location	Family	Normalized RPKM value in Ctrl-GMP	Normalized RPKM value in ST-GMP	Normalized RPKM value in L-GMP
NM_001001489	cDNA sequence BC021785	Cytoplasm	transporter	0.670559	0	2.93082
NM_001001491	tropomyosin 4	Cytoplasm	other	498.225	299.553	2327.07
NM_001001602	DAB2 interacting protein	Plasma Membrane	other	75.1026	52.8624	76.2014
NM_001001981	UTP14, U3 small nucleolar ribonucleoprotein, homolog B (yeast)	Nucleus	other	211.897	117.472	246.189
NM_001001983	phosphatidylinositol 4-kinase, catalytic, alpha	Cytoplasm	kinase	514.989	451.533	1324.73
NM_001001984	lysine (K)-specific demethylase 2A	Nucleus	other	1191.58	1168.11	3906.79
NM_001002764	Smg-6 homolog, nonsense mediated mRNA decay factor (C. elegans)	Nucleus	enzyme	604.844	581.486	1263.19
NM_001002846	F-box and leucine-rich repeat protein 12	Cytoplasm	other	128.077	108.662	345.837
NM_001002897	ATG9 autophagy related 9 homolog B (S. cerevisiae)	Cytoplasm	other	19.4462	11.7472	93.7864
NM_001002898	signal-regulatory protein beta 1	Plasma Membrane	other	0.670559	0	2.93082
NM_001002929	nucleoporin 85kDa	Cytoplasm	other	320.527	256.236	378.076
NM_001003898	TAR DNA binding protein	Nucleus	transcription regulator	2625.91	2560.15	5527.53
NM_001003899	TAR DNA binding protein	Nucleus	transcription regulator	2624.57	2555.75	5521.67
NM_001003912	Rho guanine nucleotide exchange factor (GEF) 11	Cytoplasm	other	61.0208	58.7359	64.4781
NM_001003916	zinc finger, C4H2 domain containing	unknown	other	45.598	38.1784	90.8555
NM_001003918	ubiquitin specific peptidase 7 (herpes virus-associated)	Nucleus	peptidase	1328.38	1312.75	2927.89
NM_001003919	DEAD/H (Asp-Glu-Ala-Asp/His) box polypeptide 11	Nucleus	enzyme	228.661	143.903	451.347
NM_001003933	reticulon 3	Cytoplasm	other	1271.38	1247.4	1711.6
NM_001003950	RAB3A interacting protein (rabin3)	Cytoplasm	other	116.007	55.065	213.95
NM_001004140	cytoskeleton associated protein 2	Cytoplasm	other	187.086	160.055	896.832
NM_001004164	N-acetylglucosamine-1-phosphate transferase, alpha and beta subunits	unknown	enzyme	1001.14	921.42	1280.77
NM_001004177	cadherin, EGF LAG seven-pass G-type receptor 2 (flamingo homolog, Drosophila)	Plasma Membrane	G-protein coupled receptor	25.4812	18.355	99.648
NM_001004182	transmembrane protein 178-like	unknown	other	3.35279	1.4684	11.7233
NM_001004359	G protein-coupled receptor associated sorting protein 1	Cytoplasm	transporter	317.174	292.211	527.548
NM_001004361	chromosome 18 open reading frame 10	Nucleus	other	69.7381	55.7992	175.849
NM_001004435	phosphoinositide-3-kinase, regulatory subunit 6	Cytoplasm	other	30.1751	22.026	143.61
NM_001005331	eukaryotic translation initiation factor 4 gamma, 1	Cytoplasm	translation regulator	1404.82	861.216	3516.99
NM_001005385	G protein-coupled receptor associated sorting protein 1	Cytoplasm	transporter	322.539	292.211	550.995
NM_001005507	Smg-7 homolog, nonsense mediated mRNA decay factor (C. elegans)	Nucleus	other	1023.27	899.394	3763.18
NM_001005508	Rho GTPase activating protein 30	Cytoplasm	other	2459.61	1540.35	8654.72
NM_001005523	arginine/serine-rich coiled-coil 2	unknown	other	1146.66	1095.43	1702.81
NM_001005525	arginine/serine-rich coiled-coil 2	unknown	other	1237.85	1146.82	1878.66
NM_001005740	phosphatase and actin regulator 1	Cytoplasm	other	4.02335	0	5.86165
NM_001005748	phosphatase and actin regulator 1	Cytoplasm	other	0.670559	0	2.93082
NM_001005858	interferon-induced protein with tetratricopeptide repeats 3	Cytoplasm	other	2.68224	0.734199	2.93082
NM_001005860	C-type lectin domain family 4, member A	Plasma Membrane	transmembrane receptor	8.71726	7.34199	17.5849
NM_001007567	solute carrier family 7, member 6 opposite strand	unknown	other	209.214	167.397	313.598
NM_001008233	pleckstrin homology domain containing, family N member 1	unknown	other	38.2219	30.8364	76.2014
NM_001008421	nucleolar protein 10	Nucleus	other	240.731	193.829	278.428
NM_001008422	SR-related CTD-associated factor 1	Nucleus	other	51.633	38.1784	90.8555
NM_001008502	Bardet-Biedl syndrome 12	unknown	other	38.8924	35.9758	70.3398
NM_001008506	zinc finger CCCH-type containing 14	Nucleus	other	466.038	434.646	674.089
NM_001008545	TAR DNA binding protein	Nucleus	transcription regulator	2629.93	2560.15	5524.6
NM_001008546	TAR DNA binding protein	Nucleus	transcription regulator	2613.17	2530.05	5515.81
NM_001008549	zinc finger protein 658	unknown	other	3.35279	2.9368	82.0631
NM_001008700	interleukin 4 receptor	Plasma Membrane	transmembrane receptor	59.6797	47.723	172.919
NM_001009573	unc-13 homolog D (C. elegans)	Cytoplasm	other	75.1026	69.0147	205.158
NM_001009951	centrosomal protein 44kDa	Cytoplasm	other	99.2427	69.0147	149.472
NM_001012273	baculoviral IAP repeat containing 5	Cytoplasm	other	571.316	320.845	1538.68
NM_001012309	nuclear speckle splicing regulatory protein 1	Nucleus	other	708.781	607.917	1225.08
NM_001012311	piggyBac transposable element derived 1	unknown	enzyme	23.4696	8.81039	243.258
NM_001012517	fucosyltransferase 10 (alpha (1,3) fucosyltransferase)	Cytoplasm	enzyme	18.7756	17.6208	190.504
NM_001012518	euchromatic histone-lysine N-methyltransferase 1	Nucleus	transcription regulator	455.309	375.176	1101.99
NM_001013022	outer dense fiber of sperm tails 3B	unknown	enzyme	7.37615	0.734199	23.4466
NM_001013380	dynein, cytoplasmic 1, light intermediate chain 2	Cytoplasm	other	545.835	523.484	1650.05
NM_001013389	MRS2 magnesium homeostasis factor homolog (S. cerevisiae)	Cytoplasm	transporter	85.161	80.0277	117.233
NM_001013405	chromosome 3 open reading frame 23	Cytoplasm	other	50.9625	38.1784	99.648
NM_001013411	Na+/K+ transporting ATPase interacting 2	unknown	other	1.34112	0	2.93082
NM_001013414	neuralized homolog 4 (Drosophila)	unknown	other	69.0676	69.0147	345.837
NM_001013441	resistance to inhibitors of cholinesterase 8 homolog B (C. elegans)	unknown	other	128.747	118.206	445.485
NM_001013578	THO complex 7 homolog (Drosophila)	Nucleus	other	244.754	182.816	495.309
NM_001013749	transmembrane protein 151B	unknown	other	1.34112	0.734199	2.93082
NM_001013780	solute carrier family 25, member 34	Cytoplasm	other	2.68224	0.734199	20.5158
NM_001013792	family with sequence similarity 105, member B	Cytoplasm	other	150.205	99.8511	161.195
NM_001013806	ankyrin repeat domain 13C	Cytoplasm	other	154.229	114.535	184.642
NM_001014288	protein tyrosine phosphatase, receptor type, D	unknown	phosphatase	1.34112	0.734199	2.93082
NM_001014836	chromosome 19 open reading frame 71	unknown	other	10.0584	9.54459	41.0315
NM_001014995	family with sequence similarity 189, member B	unknown	other	50.2919	30.8364	52.7548
NM_001015507	Vpr (HIV-1) binding protein	Nucleus	other	826.128	752.554	2036.92
NM_001017955	zinc finger and SCAN domain containing 18	unknown	other	15.4229	8.07619	76.2014
NM_001017983	FAD-dependent oxidoreductase domain containing 2	Cytoplasm	other	112.654	102.054	269.636
NM_001024458	adducin 1 (alpha)	Cytoplasm	other	309.798	308.364	351.699
NM_001024508	bromodomain containing 9	unknown	other	164.287	140.966	1280.77
NM_001024616	chromosome 9 open reading frame 86	unknown	other	187.756	151.979	735.637
NM_001024622	PEST proteolytic signal containing nuclear protein	Nucleus	other	476.097	471.356	753.222
NM_001024849	zinc finger protein 440	Nucleus	other	100.584	82.2303	111.371
NM_001024853	translocase of inner mitochondrial membrane 9 homolog (yeast)	Cytoplasm	transporter	103.937	52.8624	117.233
NM_001024854	translocase of inner mitochondrial membrane 9 homolog (yeast)	Cytoplasm	transporter	99.2427	47.723	114.302
NM_001024922	DEAD (Asp-Glu-Ala-Asp) box polypeptide 49	Nucleus	enzyme	79.1259	63.1411	79.1322
NM_001024932	paired immunoglobin-like type 2 receptor beta	Plasma Membrane	other	4.69391	4.4052	26.3774
NM_001024945	quiescin Q6 sulfhydryl oxidase 1	Cytoplasm	enzyme	79.7965	49.9256	196.365
NM_001025106	transmembrane protein 201	unknown	other	91.8666	74.8883	146.541
NM_001025246	tumor protein p53 inducible protein 11	unknown	other	5.36447	0	5.86165
NM_001025261	tumor protein D52	Cytoplasm	other	98.5721	91.7749	111.371
NM_001025262	tumor protein D52	Cytoplasm	other	96.5605	91.0407	108.44
NM_001025263	tumor protein D52	Cytoplasm	other	96.5605	91.7749	111.371
NM_001025264	tumor protein D52	Cytoplasm	other	97.231	91.7749	108.44
NM_001025286	Na+/K+ transporting ATPase interacting 2	unknown	other	1.34112	0	2.93082
NM_001025360	kinesin light chain 1	Cytoplasm	other	63.0325	33.7732	184.642
NM_001025365	migration and invasion inhibitory protein	unknown	other	23.4696	18.355	43.9624
NM_001025371	serine incorporator 4	unknown	other	204.52	132.89	436.693
NM_001025375	WD repeat domain 61	unknown	other	238.048	140.966	254.982
NM_001025392	BCL2-associated transcription factor 1	Nucleus	transcription regulator	6703.58	5801.64	7916.16
NM_001025393	BCL2-associated transcription factor 1	Nucleus	transcription regulator	6554.04	5592.4	7708.07
NM_001025427	high mobility group AT-hook 1	Nucleus	transcription regulator	194.462	139.498	202.227
NM_001025428	sperm associated antigen 9	Plasma Membrane	other	917.324	761.365	1691.09
NM_001025429	sperm associated antigen 9	Plasma Membrane	other	918.666	763.567	1685.22
NM_001025430	sperm associated antigen 9	Plasma Membrane	other	917.995	764.302	1682.29
NM_001025561	pseudouridylate synthase 1	Nucleus	enzyme	53.6447	19.8234	181.711
NM_001025562	pseudouridylate synthase 1	Nucleus	enzyme	47.6097	20.5576	175.849
NM_001025573	RIKEN cDNA 2010107G12 gene	unknown	other	10.7289	0	49.824
NM_001025599	tripartite motif containing 26	Cytoplasm	other	132.1	96.9143	785.461
NM_001025608	chromosome 1 open reading frame 144	unknown	other	299.74	227.602	521.687
NM_001025617	calcium activated nucleotidase 1	Extracellular Space	enzyme	45.598	23.4944	87.9247
NM_001025618	calcium activated nucleotidase 1	Extracellular Space	enzyme	46.2686	23.4944	87.9247
NM_001025779	cell division cycle 6 homolog (S. cerevisiae)	Nucleus	other	449.945	356.087	1014.07
NM_001026211	DnaJ (Hsp40) homolog, subfamily C, member 19	Cytoplasm	other	61.6914	52.8624	304.806
NM_001029837	phosphoinositide-3-kinase, catalytic, delta polypeptide	Cytoplasm	kinase	421.111	321.579	1770.22
NM_001029844	vaccinia related kinase 1	Nucleus	kinase	740.297	729.794	990.618
NM_001029895	arginyltransferase 1	Nucleus	enzyme	172.334	158.587	225.673
NM_001029912	zinc finger, SWIM-type containing 5	unknown	other	22.1284	8.81039	32.2391
NM_001029936	sperm antigen with calponin homology and coiled-coil domains 1	Nucleus	other	225.308	208.513	249.12
NM_001029979	scaffold attachment factor B2	Cytoplasm	other	493.531	378.113	2341.73
NM_001029983	mannosidase, alpha, class 1B, member 1	Cytoplasm	enzyme	159.593	111.598	383.938
NM_001029990	methyltransferase like 17	Nucleus	other	50.2919	42.5836	164.126
NM_001029993	zinc finger CCCH-type containing 18	unknown	other	435.193	292.211	2517.58
NM_001029994	zinc finger CCCH-type containing 18	unknown	other	424.464	295.148	2499.99
NM_001030274	NADH dehydrogenase (ubiquinone) Fe-S protein 5, 15kDa (NADH-coenzyme Q reductase)	Cytoplasm	enzyme	34.1985	20.5576	213.95
NM_001031772	lin-28 homolog B (C. elegans)	unknown	other	5.36447	0	8.79247
NM_001033126	CD27 molecule	Plasma Membrane	transmembrane receptor	265.541	209.247	424.969
NM_001033135	ring finger protein 149	unknown	other	243.413	181.347	334.114
NM_001033163	epoxide hydrolase 3	unknown	enzyme	0.670559	0	11.7233
NM_001033164	chromosome 22 open reading frame 39	unknown	other	14.0817	8.81039	61.5473
NM_001033168	RIKEN cDNA 1700066B19 gene	unknown	other	4.69391	0	11.7233
NM_001033172	RAB11 family interacting protein 2 (class I)	Cytoplasm	other	103.266	86.6355	345.837
NM_001033174	oxysterol binding protein	Cytoplasm	other	454.639	361.96	890.97
NM_001033175	ceroid-lipofuscinosis, neuronal 6, late infantile, variant	Cytoplasm	other	136.794	132.89	381.007
NM_001033178	transmembrane protein 181	unknown	other	28.834	19.0892	46.8932
NM_001033196	zinc finger, NFX1-type containing 1	Nucleus	transcription regulator	175.016	126.282	313.598
NM_001033201	nuclear cap binding protein subunit 1, 80kDa	Nucleus	other	494.202	397.202	2028.13
NM_001033202	ubiquitin specific peptidase 30	unknown	peptidase	31.5163	24.2286	149.472
NM_001033204	RNA pseudouridylate synthase domain containing 3	unknown	other	2.68224	1.4684	5.86165
NM_001033206	PWWP domain containing 2B	unknown	other	6.70559	5.1394	11.7233
NM_001033207	NLR family, CARD domain containing 5	Cytoplasm	other	146.852	137.295	401.523
NM_001033223	lin-7 homolog A (C. elegans)	Cytoplasm	other	0.670559	0	14.6541
NM_001033228	integrin, alpha 1	Plasma Membrane	other	102.595	88.8381	260.843
NM_001033231	family with sequence similarity 195, member B	unknown	other	42.2452	16.8866	161.195
NM_001033244	Fanconi anemia, complementation group D2	Nucleus	other	166.969	129.219	199.296
NM_001033251	G protein-coupled receptor 174	Plasma Membrane	G-protein coupled receptor	7.37615	5.87359	11.7233
NM_001033258	KIAA1244	Cytoplasm	other	22.1284	16.8866	35.1699
NM_001033263	ArfGAP with GTPase domain, ankyrin repeat and PH domain 2	Nucleus	enzyme	43.5863	42.5836	93.7864
NM_001033274	bromodomain containing 1	Nucleus	other	776.507	660.045	1737.98
NM_001033277	SPRY domain containing 3	unknown	other	43.5863	35.2416	172.919
NM_001033293	UDP-N-acteylglucosamine pyrophosphorylase 1-like 1	unknown	other	86.5021	76.3567	134.818
NM_001033297	hypothetical LOC388789	Cytoplasm	other	16.0934	8.07619	41.0315
NM_001033311	V-set and immunoglobulin domain containing 10	unknown	other	10.7289	5.1394	11.7233
NM_001033314	coiled-coil domain containing 61	Cytoplasm	other	46.9391	31.5706	64.4781
NM_001033318	component of oligomeric golgi complex 7	Cytoplasm	transporter	89.1843	62.4069	155.334
NM_001033319	protein tyrosine phosphatase, receptor type, f polypeptide (PTPRF), interacting protein (liprin), alpha 1	Plasma Membrane	phosphatase	539.129	356.087	838.216
NM_001033320	RGD motif, leucine rich repeats, tropomodulin domain and proline-rich containing	unknown	other	10.7289	5.87359	20.5158
NM_001033324	zinc finger and BTB domain containing 16	Nucleus	transcription regulator	218.602	171.803	278.428
NM_001033342	CDC42 binding protein kinase gamma (DMPK-like)	Cytoplasm	kinase	48.9508	31.5706	82.0631
NM_001033355	zinc finger protein 568	unknown	other	417.088	322.314	606.681
NM_001033378	RIKEN cDNA A430078G23 gene	unknown	other	50.9625	41.8494	114.302
NM_001033391	interaction protein for cytohesin exchange factors 1	Cytoplasm	enzyme	6.03503	0.734199	8.79247
NM_001033435	predicted gene 885	Plasma Membrane	other	247.436	155.65	1104.92
NM_001033448	DKFZp761E198 protein	unknown	other	12.7406	8.81039	20.5158
NM_001033449	transmembrane protein 237	unknown	other	24.8107	17.6208	61.5473
NM_001033457	nucleolar protein with MIF4G domain 1	Nucleus	other	266.212	242.286	287.221
NM_001033463	TatD DNase domain containing 2	Nucleus	other	254.812	164.461	454.278
NM_001033464	EF-hand calcium binding domain 4B	Cytoplasm	other	45.598	19.8234	93.7864
NM_001033472	chromosome X open reading frame 23	unknown	other	317.174	270.185	896.832
NM_001033488	major facilitator superfamily domain containing 2B	unknown	other	118.689	61.6727	137.749
NM_001033528	ubiquitin specific peptidase 36	Nucleus	peptidase	223.296	104.256	1125.44
NM_001033573	zinc finger, DHHC-type containing 6	Nucleus	other	265.541	256.97	401.523
NM_001033606	acyl-CoA synthetase long-chain family member 3	Cytoplasm	enzyme	135.453	92.5091	149.472
NM_001033630	chromosome 6 open reading frame 136	Cytoplasm	other	38.8924	24.9628	152.403
NM_001033783	predicted gene 5615	unknown	other	1.34112	0.734199	14.6541
NM_001033865	ribosomal protein S27A	Cytoplasm	other	341.314	262.843	548.064
NM_001033908	mediator complex subunit 22	Cytoplasm	other	44.9274	24.2286	158.264
NM_001033966	adenylate kinase 2	Cytoplasm	kinase	303.093	185.018	735.637
NM_001034881	predicted gene 5464	unknown	other	8.04671	7.34199	8.79247
NM_001034893	zinc finger protein 440	Nucleus	other	14.0817	13.9498	99.648
NM_001035122	golgi membrane protein 1	Cytoplasm	other	147.523	65.3437	257.912
NM_001035123	SET domain containing 6	Nucleus	enzyme	323.209	316.44	770.807
NM_001037279	chromosome 11 open reading frame 31	Nucleus	other	192.45	116.003	202.227
NM_001037298	family with sequence similarity 38, member A	unknown	other	340.644	276.793	932.002
NM_001037741	glutathione peroxidase 4 (phospholipid hydroperoxidase)	Cytoplasm	enzyme	63.7031	48.4572	143.61
NM_001037747	caspase recruitment domain family, member 9	Cytoplasm	other	54.3153	38.1784	140.68
NM_001037754	BAI1-associated protein 2	Plasma Membrane	kinase	20.7873	15.4182	46.8932
NM_001037756	breast cancer metastasis-suppressor 1-like	unknown	other	225.978	202.639	342.906
NM_001037759	serum/glucocorticoid regulated kinase family, member 3	Cytoplasm	kinase	407.7	401.607	603.75
NM_001037761	capping protein (actin filament) muscle Z-line, beta	Cytoplasm	other	1322.34	1104.24	2822.38
NM_001037762	zinc finger, DHHC-type containing 12	unknown	other	18.7756	16.1524	35.1699
NM_001037764	retinoic acid induced 1	Cytoplasm	other	85.8315	85.1671	96.7172
NM_001037812	transmembrane protein 237	unknown	other	21.4579	17.6208	61.5473
NM_001037877	transcription factor 25 (basic helix-loop-helix)	Nucleus	transcription regulator	822.776	651.969	1184.05
NM_001037878	transcription factor 25 (basic helix-loop-helix)	Nucleus	transcription regulator	795.283	648.298	1280.77
NM_001037909	RIKEN cDNA C130026I21 gene	unknown	other	32.1868	19.8234	61.5473
NM_001037925	2-cell-stage, variable group, member 3	unknown	other	2.01168	1.4684	2.93082
NM_001037938	dehydrogenase/reductase (SDR family) member 4	Cytoplasm	enzyme	229.331	206.31	477.724
NM_001037940	DnaJ (Hsp40) homolog, subfamily B, member 6	Nucleus	transcription regulator	437.875	354.618	1441.97
NM_001037999	diazepam binding inhibitor (GABA receptor modulator, acyl-CoA binding protein)	Cytoplasm	other	336.621	240.083	404.454
NM_001038010	K(lysine) acetyltransferase 2A	Cytoplasm	enzyme	160.934	157.853	272.567
NM_001038230	anaphase promoting complex subunit 11	Cytoplasm	enzyme	59.6797	57.2675	202.227
NM_001038231	barrier to autointegration factor 1	Nucleus	other	389.595	316.44	864.593
NM_001038608	thioredoxin-like 4A	Nucleus	enzyme	123.383	112.333	424.969
NM_001038621	RAB GTPase activating protein 1-like	Cytoplasm	other	721.521	707.034	838.216
NM_001038700	formin binding protein 1	Nucleus	enzyme	1088.32	1004.38	1749.7
NM_001038708	CDC42 small effector 1	Plasma Membrane	other	173.004	157.119	1324.73
NM_001038845	purinergic receptor P2X, ligand-gated ion channel, 7	Plasma Membrane	ion channel	7.37615	6.60779	32.2391
NM_001038846	RCSD domain containing 1	unknown	other	387.583	291.477	644.781
NM_001038998	coiled-coil domain containing 23	unknown	other	10.7289	7.34199	23.4466
NM_001039047	tripartite motif containing 58	unknown	other	7.37615	4.4052	49.824
NM_001039084	mitochondrial ribosomal protein L1	Cytoplasm	other	42.2452	38.1784	43.9624
NM_001039092	target of myb1-like 2 (chicken)	unknown	transporter	47.6097	46.2546	61.5473
NM_001039129	heterogeneous nuclear ribonucleoprotein A1	Nucleus	other	1394.09	1305.41	6371.61
NM_001039147	mortality factor 4 like 1	Nucleus	other	873.738	763.567	1192.85
NM_001039157	ubiquitin-conjugating enzyme E2, J2	Cytoplasm	enzyme	82.4787	71.9515	398.592
NM_001039158	ubiquitin-conjugating enzyme E2, J2	Cytoplasm	enzyme	82.4787	70.4831	398.592
NM_001039159	ubiquitin-conjugating enzyme E2, J2	Cytoplasm	enzyme	83.1493	70.4831	398.592
NM_001039175	ELOVL fatty acid elongase 1	Cytoplasm	enzyme	120.701	118.206	184.642
NM_001039192	glia maturation factor, gamma	Cytoplasm	growth factor	223.296	221.728	445.485
NM_001039194	apoptosis-inducing factor, mitochondrion-associated, 2	Cytoplasm	enzyme	6.70559	5.1394	11.7233
NM_001039198	zinc finger homeobox 2	Nucleus	other	25.4812	18.355	43.9624
NM_001039200	KIAA0090	Plasma Membrane	other	1042.72	787.062	5864.58
NM_001039201	haloacid dehalogenase-like hydrolase domain containing 2	unknown	other	86.5021	74.1541	108.44
NM_001039223	chromosome 15 open reading frame 62	unknown	other	2.01168	0.734199	17.5849
NM_001039356	high mobility group AT-hook 1	Nucleus	transcription regulator	193.791	140.232	199.296
NM_001039368	polymerase (RNA) II (DNA directed) polypeptide K, 7.0kDa	Nucleus	enzyme	36.2102	24.9628	38.1007
NM_001039376	phosphodiesterase 4D interacting protein	Cytoplasm	enzyme	24.8107	15.4182	26.3774
NM_001039387	nasal embryonic LHRH factor	Extracellular Space	other	5.36447	4.4052	5.86165
NM_001039389	WD repeat domain 37	unknown	other	381.548	352.416	902.694
NM_001039390	protein kinase (cAMP-dependent, catalytic) inhibitor gamma	unknown	other	300.41	241.552	1828.83
NM_001039391	protein kinase (cAMP-dependent, catalytic) inhibitor gamma	unknown	other	301.081	241.552	1828.83
NM_001039474	transcription elongation regulator 1	Nucleus	transcription regulator	2519.96	1925.07	3953.68
NM_001039485	family with sequence similarity 38, member B	unknown	other	0.670559	0	5.86165
NM_001039507	lipase, hormone-sensitive	Cytoplasm	enzyme	34.8691	26.4312	199.296
NM_001039511	influenza virus NS1A binding protein	Nucleus	other	651.113	649.766	1365.76
NM_001039512	influenza virus NS1A binding protein	Nucleus	other	5959.26	5758.33	7681.69
NM_001039514	deoxyhypusine synthase	Cytoplasm	enzyme	57.6681	39.6468	76.2014
NM_001039518	RIKEN cDNA B020018G12 gene	unknown	other	229.331	140.232	495.309
NM_001039520	dynamin 2	Plasma Membrane	enzyme	484.143	468.419	873.386
NM_001039521	RRN3 RNA polymerase I transcription factor homolog (S. cerevisiae)	Nucleus	transcription regulator	443.239	432.443	609.611
NM_001039522	Leo1, Paf1/RNA polymerase II complex component, homolog (S. cerevisiae)	Nucleus	other	254.812	196.765	586.165
NM_001039530	poly (ADP-ribose) polymerase family, member 14	Cytoplasm	other	360.761	307.63	463.07
NM_001039556	RAD54 homolog B (S. cerevisiae)	Nucleus	enzyme	177.698	104.991	222.743
NM_001039578	ecotropic viral integration site 5-like	unknown	other	12.0701	11.013	55.6857
NM_001039669	intermediate filament family orphan 1	unknown	other	70.4087	45.5204	93.7864
NM_001039692	Rho GTPase activating protein 12	Cytoplasm	other	105.278	41.1152	123.095
NM_001039701	interleukin 1 receptor antagonist	Extracellular Space	cytokine	2.68224	0	2.93082
NM_001039720	RIKEN cDNA 9030619P08 gene	unknown	other	12.0701	8.81039	20.5158
NM_001039878	striatin, calmodulin binding protein 4	Cytoplasm	other	56.3269	41.8494	84.9939
NM_001040026	SCO cytochrome oxidase deficient homolog 1 (yeast)	Cytoplasm	other	71.0792	65.3437	307.737
NM_001040111	ArfGAP with RhoGAP domain, ankyrin repeat and PH domain 1	Cytoplasm	other	99.2427	93.9775	571.511
NM_001040112	ArfGAP with RhoGAP domain, ankyrin repeat and PH domain 1	Cytoplasm	other	136.794	68.2805	486.517
NM_001040130	transmembrane protein 141	unknown	other	8.71726	5.87359	20.5158
NM_001040403	flotillin 2	Plasma Membrane	other	168.31	158.587	407.385
NM_001040435	transforming, acidic coiled-coil containing protein 3	Nucleus	other	567.963	358.289	1984.17
NM_001042408	thioredoxin-like 4A	Nucleus	enzyme	124.053	112.333	419.108
NM_001042485	transmembrane protein 183A	unknown	other	250.789	204.107	662.366
NM_001042489	hydrogen voltage-gated channel 1	unknown	ion channel	119.359	118.94	339.976
NM_001042491	anaphase promoting complex subunit 5	Nucleus	enzyme	1294.85	901.597	3971.27
NM_001042499	RAB, member of RAS oncogene family-like 3	unknown	enzyme	154.899	132.156	342.906
NM_001042541	A kinase (PRKA) anchor protein 1	Cytoplasm	other	72.4203	63.8753	175.849
NM_001042556	ribosome production factor 2 homolog (S. cerevisiae)	Nucleus	other	225.978	212.184	392.73
NM_001042557	mitogen-activated protein kinase kinase 7	Cytoplasm	kinase	143.5	102.054	627.196
NM_001042564	CD27 molecule	Plasma Membrane	transmembrane receptor	162.946	154.182	398.592
NM_001042591	arrestin domain containing 3	unknown	other	152.887	148.308	492.378
NM_001042620	DEAH (Asp-Glu-Ala-His) box polypeptide 15	Nucleus	enzyme	2725.15	2075.58	3643.01
NM_001042699	chromosome 14 open reading frame 49	Nucleus	other	61.0208	46.9888	240.328
NM_001042752	neogenin 1	Plasma Membrane	transcription regulator	4.02335	0	8.79247
NM_001043228	deoxynucleotidyltransferase, terminal	Nucleus	enzyme	9.38782	7.34199	26.3774
NM_001044383	upstream binding transcription factor, RNA polymerase I	Nucleus	transcription regulator	465.368	283.401	2696.36
NM_001044719	chromosome 6 open reading frame 106	unknown	other	223.967	219.526	492.378
NM_001045513	Ras association (RalGDS/AF-6) and pleckstrin homology domains 1	Plasma Membrane	other	46.9391	43.3178	61.5473
NM_001045514	AT-hook transcription factor	Nucleus	other	305.775	181.347	2098.47
NM_001045528	FK506 binding protein 15, 133kDa	Plasma Membrane	enzyme	224.637	206.31	682.882
NM_001045559	zinc finger protein 952	unknown	other	70.4087	69.0147	84.9939
NM_001045863	RD RNA binding protein	Nucleus	other	104.607	63.1411	172.919
NM_001045864	RD RNA binding protein	Nucleus	other	111.983	61.6727	172.919
NM_001045959	misshapen-like kinase 1	Cytoplasm	kinase	107.96	74.8883	234.466
NM_001045964	misshapen-like kinase 1	Cytoplasm	kinase	103.937	71.9515	202.227
NM_001046637	small nuclear ribonucleoprotein polypeptide A	Nucleus	other	68.397	60.2043	131.887
NM_001047159	neuroepithelial cell transforming 1	Nucleus	other	258.836	181.347	885.109
NM_001047435	par-6 partitioning defective 6 homolog alpha (C. elegans)	Plasma Membrane	other	12.0701	1.4684	14.6541
NM_001047604	tetratricopeptide repeat domain 21B	unknown	other	148.193	113.067	334.114
NM_001048057	ribosomal protein L38	Cytoplasm	other	280.964	177.676	331.183
NM_001048058	ribosomal protein L38	Cytoplasm	other	246.766	152.713	278.428
NM_001048143	MON1 homolog B (yeast)	unknown	other	175.686	155.65	674.089
NM_001048145	synaptonemal complex central element protein 1-like	unknown	other	1.34112	0	2.93082
NM_001048175	ADAM metallopeptidase domain 28	Plasma Membrane	peptidase	0.670559	0	2.93082
NM_001048179	chemokine (C-C motif) ligand 27A	Extracellular Space	cytokine	6.70559	2.2026	23.4466
NM_001048192	ATP/GTP binding protein-like 5	Cytoplasm	peptidase	233.354	196.031	363.422
NM_001076676	ubiquitin specific peptidase 33	Cytoplasm	peptidase	475.426	453.735	583.234
NM_001076789	chromobox homolog 5	Nucleus	transcription regulator	4524.26	4155.57	7754.96
NM_001077184	basigin (Ok blood group)	Plasma Membrane	transporter	225.308	206.31	565.649
NM_001077190	abl-interactor 1	Cytoplasm	other	909.278	769.441	958.379
NM_001077192	abl-interactor 1	Cytoplasm	other	763.766	729.06	967.172
NM_001077193	abl-interactor 1	Cytoplasm	other	746.332	717.313	929.071
NM_001077264	adaptor-related protein complex 2, alpha 1 subunit	Cytoplasm	transporter	35.5396	26.4312	64.4781
NM_001077265	heterogeneous nuclear ribonucleoprotein D (AU-rich element RNA binding protein 1, 37kDa)	Nucleus	transcription regulator	6260.34	4571.86	9405.01
NM_001077266	heterogeneous nuclear ribonucleoprotein D (AU-rich element RNA binding protein 1, 37kDa)	Nucleus	transcription regulator	6226.14	4560.11	9270.2
NM_001077267	heterogeneous nuclear ribonucleoprotein D (AU-rich element RNA binding protein 1, 37kDa)	Nucleus	transcription regulator	5150.56	3505.8	7854.61
NM_001077364	TSC22 domain family, member 3	Nucleus	other	67.7264	48.4572	202.227
NM_001077403	neuropilin 2	Plasma Membrane	kinase	36.8807	33.039	152.403
NM_001077404	neuropilin 2	Plasma Membrane	kinase	36.8807	33.039	152.403
NM_001077405	neuropilin 2	Plasma Membrane	kinase	36.8807	33.039	152.403
NM_001077514	solute carrier family 1 (glial high affinity glutamate transporter), member 2	Plasma Membrane	transporter	2.68224	0.734199	5.86165
NM_001077515	solute carrier family 1 (glial high affinity glutamate transporter), member 2	Plasma Membrane	transporter	2.68224	0.734199	5.86165
NM_001077684	chromosome 2 open reading frame 77	unknown	other	20.7873	18.355	43.9624
NM_001077687	LPS-responsive vesicle trafficking, beach and anchor containing	Cytoplasm	other	373.501	353.15	682.882
NM_001077688	LPS-responsive vesicle trafficking, beach and anchor containing	Cytoplasm	other	378.866	353.884	697.536
NM_001077698	formin-like 1	Cytoplasm	other	166.299	140.966	375.145
NM_001077705	protein tyrosine phosphatase, non-receptor type 6	Cytoplasm	phosphatase	321.198	277.527	383.938
NM_001077709	solute carrier family 39 (zinc transporter), member 7	Plasma Membrane	transporter	195.803	152.713	630.127
NM_001078649	transmembrane protein 134	unknown	kinase	28.834	22.7602	29.3082
NM_001079844	glypican 6	Plasma Membrane	transmembrane receptor	4.02335	0	23.4466
NM_001079901	replication initiator 1	Nucleus	other	87.1726	74.1541	99.648
NM_001079902	replication initiator 1	Nucleus	other	87.1726	73.4199	99.648
NM_001079903	replication initiator 1	Nucleus	other	87.8432	72.6857	99.648
NM_001079904	replication initiator 1	Nucleus	other	87.1726	72.6857	99.648
NM_001079905	replication initiator 1	Nucleus	other	87.1726	71.2173	99.648
NM_001080127	RNA binding protein S1, serine-rich domain	Nucleus	other	166.299	143.903	609.611
NM_001080128	RNA binding protein S1, serine-rich domain	Nucleus	other	116.677	104.256	351.699
NM_001080129	thymopoietin	Nucleus	other	1088.99	1023.47	1368.69
NM_001080130	thymopoietin	Nucleus	other	846.916	841.392	888.04
NM_001080134	thymopoietin	Nucleus	other	145.511	129.953	366.353
NM_001080381	family with sequence similarity 65, member B	unknown	other	195.133	154.182	360.491
NM_001080548	USP6 N-terminal like	Plasma Membrane	other	219.273	197.5	395.661
NM_001080706	BTAF1 RNA polymerase II, B-TFIID transcription factor-associated, 170kDa (Mot1 homolog, S. cerevisiae)	Nucleus	transcription regulator	751.696	669.59	1169.4
NM_001080742	vesicle-associated membrane protein 5 (myobrevin)	Plasma Membrane	transporter	85.161	75.6225	169.988
NM_001080743	G protein-coupled receptor kinase 4	Plasma Membrane	kinase	18.1051	11.7472	23.4466
NM_001080746	general transcription factor IIi	Nucleus	transcription regulator	843.563	689.413	1480.07
NM_001080747	general transcription factor IIi	Nucleus	transcription regulator	840.21	673.995	1471.27
NM_001080748	general transcription factor IIi	Nucleus	transcription regulator	837.528	665.185	1468.34
NM_001080749	general transcription factor IIi	Nucleus	transcription regulator	837.528	672.527	1500.58
NM_001080754	autophagy/beclin-1 regulator 1	Cytoplasm	other	369.478	267.249	1075.61
NM_001080793	ash2 (absent, small, or homeotic)-like (Drosophila)	Nucleus	transcription regulator	514.319	451.533	1131.3
NM_001080969	tRNA-histidine guanylyltransferase 1-like (S. cerevisiae)	Cytoplasm	enzyme	38.8924	35.9758	96.7172
NM_001080981	DEAD (Asp-Glu-Ala-Asp) box polypeptide 23	Nucleus	enzyme	536.447	342.137	3212.18
NM_001080999	TRM2 tRNA methyltransferase 2 homolog A (S. cerevisiae)	unknown	kinase	216.59	194.563	436.693
NM_001081000	TRM2 tRNA methyltransferase 2 homolog A (S. cerevisiae)	unknown	kinase	223.296	193.829	439.624
NM_001081008	TAF1 RNA polymerase II, TATA box binding protein (TBP)-associated factor, 250kDa	Nucleus	transcription regulator	1696.51	1394.98	2183.46
NM_001081012	chromosome 9 open reading frame 93	unknown	other	162.275	157.853	401.523
NM_001081016	zinc finger CCCH-type containing 7B	Nucleus	other	195.133	131.422	205.158
NM_001081028	signal-induced proliferation-associated 1 like 3	unknown	other	103.266	87.3697	152.403
NM_001081030	SET binding factor 1	Plasma Membrane	phosphatase	109.301	85.1671	275.497
NM_001081049	myeloid/lymphoid or mixed-lineage leukemia (trithorax homolog, Drosophila)	Nucleus	transcription regulator	2127.68	1854.59	3068.57
NM_001081055	trafficking protein particle complex 10	Cytoplasm	transporter	480.791	479.432	914.417
NM_001081056	exportin, tRNA (nuclear export receptor for tRNAs)	Nucleus	other	765.778	551.384	1310.08
NM_001081057	tectonin beta-propeller repeat containing 2	unknown	other	73.0909	55.065	131.887
NM_001081061	B double prime 1, subunit of RNA polymerase III transcription initiation factor IIIB	Nucleus	transcription regulator	1563.74	1419.21	2356.38
NM_001081066	DENN/MADD domain containing 3	unknown	other	42.9158	38.9126	79.1322
NM_001081077	CWF19-like 1, cell cycle control (S. pombe)	unknown	other	120.701	97.6485	556.857
NM_001081083	armadillo repeat containing 3	unknown	other	10.0584	7.34199	14.6541
NM_001081089	glycerol-3-phosphate acyltransferase 2, mitochondrial	Cytoplasm	enzyme	8.04671	6.60779	11.7233
NM_001081093	ADP-ribosylation factor interacting protein 1	Cytoplasm	other	276.941	255.501	401.523
NM_001081094	zinc finger, HIT-type containing 6	unknown	other	767.79	481.635	3689.91
NM_001081102	Wolf-Hirschhorn syndrome candidate 1	Nucleus	enzyme	1076.92	1000.71	1732.12
NM_001081107	helicase, POLQ-like	Nucleus	enzyme	68.397	40.381	762.014
NM_001081112	ankyrin repeat domain 26	Nucleus	transcription regulator	314.492	280.464	439.624
NM_001081117	antigen identified by monoclonal antibody Ki-67	Nucleus	other	6617.74	6408.83	9396.22
NM_001081118	PHD and ring finger domains 1	Nucleus	other	195.803	158.587	515.825
NM_001081122	centrosomal protein 63kDa	Cytoplasm	other	229.331	214.386	427.9
NM_001081128	5-methyltetrahydrofolate-homocysteine methyltransferase	Cytoplasm	enzyme	460.674	375.176	1204.57
NM_001081132	UPF2 regulator of nonsense transcripts homolog (yeast)	Cytoplasm	other	817.411	806.151	1755.56
NM_001081133	kinesin family member 16B	Cytoplasm	enzyme	246.095	205.576	504.102
NM_001081150	LON peptidase N-terminal domain and ring finger 1	unknown	other	337.962	280.464	1594.37
NM_001081158	KIAA0664	Cytoplasm	translation regulator	469.391	324.516	662.366
NM_001081163	chondroitin sulfate synthase 1	Cytoplasm	enzyme	944.147	784.125	949.587
NM_001081170	phosphofurin acidic cluster sorting protein 2	Cytoplasm	other	109.972	103.522	298.944
NM_001081176	polymerase (RNA) III (DNA directed) polypeptide G (32kD)	Nucleus	enzyme	295.046	211.449	375.145
NM_001081184	KIAA1797	unknown	other	109.301	103.522	263.774
NM_001081191	echinoderm microtubule associated protein like 5	unknown	other	658.489	619.664	735.637
NM_001081196	heterogeneous nuclear ribonucleoprotein U-like 2	Nucleus	other	4663.07	3993.31	11204.5
NM_001081199	MAM domain containing 4	Cytoplasm	other	16.0934	7.34199	38.1007
NM_001081210	mitochondrial ribosomal protein L44	Cytoplasm	enzyme	116.007	93.2433	202.227
NM_001081212	insulin receptor substrate 2	Cytoplasm	other	7.37615	5.87359	26.3774
NM_001081214	peroxisome proliferator-activated receptor gamma, coactivator-related 1	Extracellular Space	other	207.873	171.068	328.252
NM_001081216	pleckstrin homology domain interacting protein	Nucleus	other	1732.05	1719.49	2746.18
NM_001081242	talin 2	Nucleus	other	7.37615	4.4052	11.7233
NM_001081243	filamin A interacting protein 1	Cytoplasm	other	6.70559	1.4684	293.082
NM_001081258	kinesin family member 14	Cytoplasm	other	267.553	250.362	278.428
NM_001081268	protease, serine, 53	unknown	other	19.4462	16.1524	35.1699
NM_001081289	chromosome 20 open reading frame 177	unknown	other	29.5046	22.026	87.9247
NM_001081290	proline-rich coiled-coil 2C	Cytoplasm	other	10765.2	9013.03	23481.8
NM_001081291	coiled-coil domain containing 88B	Nucleus	enzyme	36.8807	17.6208	90.8555
NM_001081307	protein phosphatase 1, regulatory (inhibitor) subunit 12B	Cytoplasm	phosphatase	30.1751	19.8234	114.302
NM_001081326	amylo-alpha-1, 6-glucosidase, 4-alpha-glucanotransferase	Cytoplasm	enzyme	225.978	218.791	319.46
NM_001081335	cullin 9	Cytoplasm	other	72.4203	66.0779	105.51
NM_001081341	S-phase cyclin A-associated protein in the ER	unknown	other	470.732	422.165	1066.82
NM_001081345	chromodomain helicase DNA binding protein 2	Nucleus	enzyme	2335.56	2144.6	4018.16
NM_001081350	nucleolar protein 8	Nucleus	other	801.988	770.909	1491.79
NM_001081351	chromosome 7 open reading frame 58	Cytoplasm	other	22.1284	9.54459	164.126
NM_001081352	tetratricopeptide repeat domain 37	unknown	other	362.102	339.934	1269.05
NM_001081359	ubiquitin protein ligase E3 component n-recognin 5	Nucleus	enzyme	1736.75	1694.53	2183.46
NM_001081360	calmodulin regulated spectrin-associated protein 1-like 1	unknown	other	160.934	139.498	600.819
NM_001081362	transformation/transcription domain-associated protein	Nucleus	transcription regulator	609.538	591.765	677.02
NM_001081363	centromere protein F, 350/400kDa (mitosin)	Nucleus	other	799.306	621.133	1251.46
NM_001081373	centrosomal protein 164kDa	Cytoplasm	other	67.7264	40.381	260.843
NM_001081379	ankyrin repeat domain 11	Nucleus	other	1871.53	1671.77	4413.82
NM_001081382	zinc finger protein 777	unknown	other	69.7381	36.71	354.63
NM_001081392	MDN1, midasin homolog (yeast)	Nucleus	other	3366.21	2447.09	5870.44
NM_001081395	angiomotin like 1	Plasma Membrane	other	1.34112	0	11.7233
NM_001081412	breakpoint cluster region	Cytoplasm	kinase	203.85	181.347	375.145
NM_001081423	tubulin tyrosine ligase-like family, member 5	Cytoplasm	enzyme	436.534	413.354	914.417
NM_001081434	oxysterol binding protein-like 7	Cytoplasm	other	240.06	129.953	515.825
NM_001081445	neural cell adhesion molecule 1	Plasma Membrane	other	272.247	209.247	328.252
NM_001081453	ninein (GSK3B interacting protein)	Cytoplasm	other	2179.99	1816.41	3921.44
NM_001081464	GTF2I repeat domain containing 1	Nucleus	transcription regulator	34.1985	30.8364	43.9624
NM_001081465	GTF2I repeat domain containing 1	Nucleus	transcription regulator	34.8691	30.8364	43.9624
NM_001081466	GTF2I repeat domain containing 1	Nucleus	transcription regulator	34.1985	30.8364	46.8932
NM_001081467	GTF2I repeat domain containing 1	Nucleus	transcription regulator	28.834	27.8996	41.0315
NM_001081468	GTF2I repeat domain containing 1	Nucleus	transcription regulator	35.5396	30.1022	43.9624
NM_001081469	GTF2I repeat domain containing 1	Nucleus	transcription regulator	32.8574	29.368	46.8932
NM_001081470	GTF2I repeat domain containing 1	Nucleus	transcription regulator	32.8574	29.368	46.8932
NM_001081475	nuclear autoantigenic sperm protein (histone-binding)	Nucleus	other	1135.93	746.681	2250.87
NM_001081566	phosphoinositide-3-kinase, regulatory subunit 6	Cytoplasm	other	31.5163	19.8234	143.61
NM_001081635	cyclin D3	Nucleus	other	176.357	101.32	559.787
NM_001081636	cyclin D3	Nucleus	other	177.028	101.32	559.787
NM_001081959	kinesin light chain 1	Cytoplasm	other	63.0325	33.039	178.78
NM_001081975	microfibrillar-associated protein 1	Extracellular Space	other	470.062	463.28	1304.22
NM_001082414	SH3 domain containing 19	Plasma Membrane	other	127.406	82.9645	184.642
NM_001082536	megakaryoblastic leukemia (translocation) 1	Nucleus	transcription regulator	86.5021	63.1411	128.956
NM_001082548	serine peptidase inhibitor, Kunitz type, 2	Extracellular Space	other	122.712	97.6485	773.737
NM_001082960	integrin, alpha M (complement component 3 receptor 3 subunit)	Plasma Membrane	other	364.113	348.01	759.083
NM_001083119	protein tyrosine phosphatase, receptor type, U	Plasma Membrane	phosphatase	65.0442	31.5706	70.3398
NM_001083188	ligase I, DNA, ATP-dependent	Nucleus	enzyme	1139.95	885.444	1943.14
NM_001083317	solute carrier family 35, member A4	unknown	transporter	307.786	249.628	386.869
NM_001083321	membrane associated guanylate kinase, WW and PDZ domain containing 1	Plasma Membrane	kinase	0.670559	0	117.233
NM_001083331	nucleoporin 88kDa	Nucleus	transporter	492.861	486.774	870.455
NM_001083334	bridging integrator 1	Nucleus	other	62.362	60.2043	205.158
NM_001083807	RUN and SH3 domain containing 1	unknown	other	44.2569	33.7732	52.7548
NM_001083808	RUN and SH3 domain containing 1	unknown	other	44.9274	33.7732	52.7548
NM_001083887	prolyl-tRNA synthetase 2, mitochondrial (putative)	Cytoplasm	enzyme	32.8574	32.3048	190.504
NM_001083921	RanBP-type and C3HC4-type zinc finger containing 1	Cytoplasm	transcription regulator	70.4087	32.3048	143.61
NM_001083927	transducin-like enhancer of split 3 (E(sp1) homolog, Drosophila)	Nucleus	other	170.322	126.282	296.013
NM_001083928	transducin-like enhancer of split 3 (E(sp1) homolog, Drosophila)	Nucleus	other	169.651	129.219	298.944
NM_001083938	ribonuclease T2	Cytoplasm	enzyme	299.069	265.046	577.372
NM_001085385	chromosome 19 open reading frame 12	unknown	other	170.992	109.396	345.837
NM_001085440	Smith-Magenis syndrome chromosome region, candidate 8	unknown	other	546.505	519.079	1201.64
NM_001085472	apoptotic chromatin condensation inducer 1	Nucleus	enzyme	690.676	474.293	2599.64
NM_001085473	apoptotic chromatin condensation inducer 1	Nucleus	enzyme	2706.38	1881.75	10811.8
NM_001085492	arginine-glutamic acid dipeptide (RE) repeats	Nucleus	other	679.276	554.321	1207.5
NM_001085493	chromosome 8 open reading frame 38	Cytoplasm	other	19.4462	19.0892	58.6165
NM_001085495	ADP-ribosylation factor guanine nucleotide-exchange factor 2 (brefeldin A-inhibited)	Cytoplasm	other	364.113	326.719	501.171
NM_001085515	KIAA1161	Nucleus	other	1.34112	0	2.93082
NM_001085518	predicted gene 14085	unknown	other	268.894	257.704	498.24
NM_001093752	serine/arginine-rich splicing factor 11	Nucleus	other	1221.09	1073.4	2473.62
NM_001093753	serine/arginine-rich splicing factor 11	Nucleus	other	1229.13	1070.46	2482.41
NM_001093757	2-oxoglutarate and iron-dependent oxygenase domain containing 1	unknown	other	246.095	187.955	495.309
NM_001098476	G-rich RNA sequence binding factor 1	Cytoplasm	other	455.309	436.114	738.568
NM_001098636	PWWP domain containing 2B	unknown	other	6.70559	5.87359	8.79247
NM_001098836	ataxin 7-like 3	Nucleus	transcription regulator	136.794	96.1801	225.673
NM_001098837	ataxin 7-like 3	Nucleus	transcription regulator	141.488	102.788	246.189
NM_001098840	interferon zeta	Extracellular Space	cytokine	0.670559	0	2.93082
NM_001098841	interferon zeta	Extracellular Space	cytokine	2.68224	1.4684	2.93082
NM_001099217	lymphocyte antigen 6 complex, locus A	Plasma Membrane	other	869.044	791.467	1289.56
NM_001099348	interleukin 11 receptor, alpha	Plasma Membrane	transmembrane receptor	28.1635	24.2286	184.642
NM_001099628	ATPase family, AAA domain containing 2B	unknown	other	1569.11	1187.93	2280.18
NM_001099631	SH2 domain containing 5	unknown	other	232.013	171.068	398.592
NM_001099675	translocase of outer mitochondrial membrane 5 homolog (yeast)	Cytoplasm	other	77.1143	60.9385	102.579
NM_001099792	tRNA methyltransferase 61 homolog A (S. cerevisiae)	unknown	enzyme	274.929	178.41	597.888
NM_001099793	tRNA methyltransferase 61 homolog A (S. cerevisiae)	unknown	enzyme	274.929	179.145	597.888
NM_001100109	signal recognition particle 54B	unknown	other	270.235	265.78	427.9
NM_001100415	zinc finger protein 440	Nucleus	other	342.656	274.591	398.592
NM_001100449	TAF4b RNA polymerase II, TATA box binding protein (TBP)-associated factor, 105kDa	Nucleus	transcription regulator	85.8315	69.0147	231.535
NM_001100596	predicted gene 2002	unknown	other	29.5046	25.697	184.642
NM_001101482	melanocortin 2 receptor accessory protein 2	Cytoplasm	other	2.01168	0.734199	5.86165
NM_001101598	isochorismatase domain containing 2	Cytoplasm	enzyme	24.1401	11.013	79.1322
NM_001101804	zinc finger protein 440	Nucleus	other	343.326	273.122	392.73
NM_001102407	RNA binding motif protein 8A	Nucleus	other	480.791	347.276	1661.78
NM_001102423	syntaxin 16	Cytoplasm	transporter	1184.21	1176.92	1292.49
NM_001102424	syntaxin 16	Cytoplasm	transporter	1179.51	1176.92	1301.29
NM_001102425	syntaxin 16	Cytoplasm	transporter	1178.84	1175.45	1307.15
NM_001103156	six transmembrane epithelial antigen of the prostate 2	Plasma Membrane	transporter	2.01168	0.734199	2.93082
NM_001103157	six transmembrane epithelial antigen of the prostate 2	Plasma Membrane	transporter	2.01168	0.734199	2.93082
NM_001103179	bromodomain and WD repeat domain containing 1	Nucleus	transcription regulator	596.127	525.687	1022.86
NM_001105557	zinc finger protein 119a	unknown	other	30.8457	26.4312	35.1699
NM_001105667	deoxythymidylate kinase (thymidylate kinase)	Cytoplasm	kinase	336.621	320.845	656.505
NM_001109657	growth arrest-specific 7	Cytoplasm	transcription regulator	265.541	124.08	735.637
NM_001109686	euchromatic histone-lysine N-methyltransferase 1	Nucleus	transcription regulator	441.898	372.973	1081.47
NM_001109687	euchromatic histone-lysine N-methyltransferase 1	Nucleus	transcription regulator	438.545	369.302	1099.06
NM_001109750	DiGeorge syndrome critical region gene 2	Plasma Membrane	other	90.5254	73.4199	193.434
NM_001109873	core-binding factor, runt domain, alpha subunit 2; translocated to, 3	Nucleus	transcription regulator	177.028	149.042	422.039
NM_001109905	staufen, RNA binding protein, homolog 1 (Drosophila)	Cytoplasm	transporter	252.801	227.602	618.404
NM_001109906	staufen, RNA binding protein, homolog 1 (Drosophila)	Cytoplasm	transporter	252.13	230.539	597.888
NM_001109909	serrate RNA effector molecule homolog (Arabidopsis)	Nucleus	other	1172.14	648.298	4636.56
NM_001109910	serrate RNA effector molecule homolog (Arabidopsis)	Nucleus	other	1157.38	618.196	4677.59
NM_001109913	heterogeneous nuclear ribonucleoprotein M	Nucleus	other	3605.59	3117.41	8722.13
NM_001109985	nitric oxide synthase 1 (neuronal) adaptor protein	Cytoplasm	other	17.4345	11.7472	76.2014
NM_001109992	protein tyrosine phosphatase, non-receptor type 11	Cytoplasm	phosphatase	411.053	368.568	583.234
NM_001109993	transmembrane protein 141	unknown	other	13.4112	5.87359	26.3774
NM_001109995	elongation factor Tu GTP binding domain containing 2	Nucleus	enzyme	643.066	422.899	858.731
NM_001110015	WD repeat domain 36	unknown	other	425.805	317.908	577.372
NM_001110016	WD repeat domain 36	unknown	other	419.099	302.49	539.272
NM_001110020	predicted gene 6900	unknown	other	134.782	77.0909	228.604
NM_001110131	capicua homolog (Drosophila)	unknown	other	154.229	127.016	401.523
NM_001110132	capicua homolog (Drosophila)	unknown	other	158.252	124.08	392.73
NM_001110140	ATPase, Ca++ transporting, cardiac muscle, slow twitch 2	Cytoplasm	transporter	1911.09	1789.98	2716.87
NM_001110145	Sjogren syndrome antigen B (autoantigen La)	Nucleus	enzyme	3346.76	2982.32	6002.33
NM_001110146	proteoglycan 4	Extracellular Space	other	132.771	107.193	146.541
NM_001110148	mannosyl (alpha-1,3-)-glycoprotein beta-1,2-N-acetylglucosaminyltransferase	Cytoplasm	enzyme	73.7615	63.8753	254.982
NM_001110149	mannosyl (alpha-1,3-)-glycoprotein beta-1,2-N-acetylglucosaminyltransferase	Cytoplasm	enzyme	71.7498	57.2675	254.982
NM_001110150	mannosyl (alpha-1,3-)-glycoprotein beta-1,2-N-acetylglucosaminyltransferase	Cytoplasm	enzyme	72.4203	63.1411	254.982
NM_001110162	cell division cycle associated 2	Nucleus	other	270.906	217.323	650.643
NM_001110163	phosphodiesterase 4D interacting protein	Cytoplasm	enzyme	24.8107	16.1524	29.3082
NM_001110205	activin A receptor, type I	Plasma Membrane	kinase	20.1168	18.355	140.68
NM_001110208	v-akt murine thymoma viral oncogene homolog 2	Cytoplasm	kinase	187.756	123.345	527.548
NM_001110209	KIAA1715	unknown	other	668.547	621.867	811.838
NM_001110211	annexin A6	Plasma Membrane	other	213.238	205.576	518.756
NM_001110212	GRB10 interacting GYF protein 2	unknown	other	1327.71	1195.28	4973.61
NM_001110216	chromobox homolog 5	Nucleus	transcription regulator	4506.15	4138.68	7810.65
NM_001110222	doublecortin	Cytoplasm	other	1.34112	0.734199	2.93082
NM_001110223	doublecortin	Cytoplasm	other	1.34112	0.734199	2.93082
NM_001110224	doublecortin	Cytoplasm	other	1.34112	0.734199	2.93082
NM_001110233	nerve growth factor receptor (TNFRSF16) associated protein 1	Plasma Membrane	other	449.274	404.544	914.417
NM_001110234	nerve growth factor receptor (TNFRSF16) associated protein 1	Plasma Membrane	other	444.58	406.012	914.417
NM_001110242	chromosome 17 open reading frame 89	Cytoplasm	other	20.1168	14.684	55.6857
NM_001110305	kelch-like ECH-associated protein 1	Cytoplasm	transcription regulator	137.465	80.0277	155.334
NM_001110306	kelch-like ECH-associated protein 1	Cytoplasm	transcription regulator	137.465	78.5593	155.334
NM_001110307	kelch-like ECH-associated protein 1	Cytoplasm	transcription regulator	134.782	79.2935	155.334
NM_001110311	sorting nexin 12	unknown	transporter	44.2569	19.8234	67.4089
NM_001110328	FLT3-interacting zinc finger 1	Nucleus	other	111.313	104.991	263.774
NM_001110329	FLT3-interacting zinc finger 1	Nucleus	other	109.972	104.256	263.774
NM_001110330	FLT3-interacting zinc finger 1	Nucleus	other	116.007	106.459	263.774
NM_001110499	calnexin	Cytoplasm	other	7261.48	6847.88	18059.7
NM_001110500	calnexin	Cytoplasm	other	7311.1	6835.4	18068.5
NM_001110778	ADAM metallopeptidase domain 11	Plasma Membrane	peptidase	2.01168	0	2.93082
NM_001110783	ankyrin 1, erythrocytic	Plasma Membrane	other	6.03503	4.4052	131.887
NM_001110791	splicing factor 1	Nucleus	transcription regulator	1844.04	1390.57	2042.78
NM_001110809	G patch domain containing 4	unknown	other	604.844	297.351	893.901
NM_001110826	DEAD (Asp-Glu-Ala-Asp) box polypeptide 6	Nucleus	enzyme	1514.12	1317.15	2919.1
NM_001111060	CD59a antigen	Plasma Membrane	other	31.5163	26.4312	49.824
NM_001111078	ubiquitin-like with PHD and ring finger domains 1	Nucleus	transcription regulator	915.313	469.153	2265.53
NM_001111079	ubiquitin-like with PHD and ring finger domains 1	Nucleus	transcription regulator	920.677	470.622	2303.63
NM_001111080	ubiquitin-like with PHD and ring finger domains 1	Nucleus	transcription regulator	913.972	475.027	2247.94
NM_001111141	chromosome 1 open reading frame 124	Nucleus	other	73.0909	55.7992	337.045
NM_001111277	eukaryotic translation initiation factor 2B, subunit 3 gamma, 58kDa	Cytoplasm	translation regulator	83.1493	77.8251	84.9939
NM_001112668	HIG1 domain family, member 1A	Cytoplasm	other	41.5746	22.7602	96.7172
NM_001112697	cholinergic receptor, muscarinic 1	Plasma Membrane	G-protein coupled receptor	1.34112	0.734199	11.7233
NM_001112721	ubiquitin protein ligase E3 component n-recognin 5	Nucleus	enzyme	1722.67	1722.43	2162.95
NM_001112722	Rho guanine nucleotide exchange factor (GEF) 10-like	Cytoplasm	enzyme	8.04671	4.4052	46.8932
NM_001112723	Rho guanine nucleotide exchange factor (GEF) 10-like	Cytoplasm	enzyme	8.04671	4.4052	46.8932
NM_001112731	zinc finger protein 60	Nucleus	other	26.8224	19.8234	41.0315
NM_001113179	budding uninhibited by benzimidazoles 1 homolog (yeast)	Nucleus	kinase	274.929	260.641	512.894
NM_001113188	fragile X mental retardation, autosomal homolog 1	Cytoplasm	other	957.558	936.838	3027.54
NM_001113189	fragile X mental retardation, autosomal homolog 1	Cytoplasm	other	946.829	935.37	3004.09
NM_001113199	nascent polypeptide-associated complex alpha polypeptide	Nucleus	transcription regulator	2672.18	1845.78	3118.4
NM_001113204	neural cell adhesion molecule 1	Plasma Membrane	other	270.906	210.715	325.321
NM_001113211	transmembrane protein 194A	unknown	other	396.971	334.061	536.341
NM_001113213	outer dense fiber of sperm tails 2	Cytoplasm	other	370.819	265.046	782.53
NM_001113214	outer dense fiber of sperm tails 2	Cytoplasm	other	241.401	171.068	524.617
NM_001113354	PHD finger protein 8	Nucleus	enzyme	521.695	519.079	858.731
NM_001113460	tec protein tyrosine kinase	Cytoplasm	kinase	407.029	391.328	460.139
NM_001113461	tec protein tyrosine kinase	Cytoplasm	kinase	397.641	394.999	463.07
NM_001113478	ferric-chelate reductase 1	Plasma Membrane	transmembrane receptor	978.345	566.802	999.411
NM_001113518	Rho guanine nucleotide exchange factor (GEF) 7	Cytoplasm	other	141.488	119.674	152.403
NM_001113530	colony stimulating factor 1 (macrophage)	Extracellular Space	cytokine	18.7756	2.9368	216.881
NM_001113554	NudC domain containing 1	unknown	other	179.039	157.119	354.63
NM_001113560	glyoxalase I	Cytoplasm	enzyme	54.3153	38.1784	73.2706
NM_001113564	SERPINE1 mRNA binding protein 1	Nucleus	other	13300.5	11446.9	23355.7
NM_001113565	SERPINE1 mRNA binding protein 1	Nucleus	other	13816.9	11689.2	23534.5
NM_001113566	SERPINE1 mRNA binding protein 1	Nucleus	other	13867.8	11789	24158.8
NM_001114085	nudE nuclear distribution gene E homolog 1 (A. nidulans)	Nucleus	other	183.733	132.89	685.813
NM_001114096	SWI/SNF related, matrix associated, actin dependent regulator of chromatin, subfamily c, member 2	Nucleus	transcription regulator	1064.18	859.747	6632.45
NM_001114097	SWI/SNF related, matrix associated, actin dependent regulator of chromatin, subfamily c, member 2	Nucleus	transcription regulator	1054.79	862.684	6570.91
NM_001114124	DAB2 interacting protein	Plasma Membrane	other	74.432	51.394	93.7864
NM_001114125	DAB2 interacting protein	Plasma Membrane	other	77.1143	53.5966	84.9939
NM_001114131	protein phosphatase 4, regulatory subunit 1	unknown	phosphatase	246.766	201.905	319.46
NM_001114595	EH domain binding protein 1-like 1	Cytoplasm	other	115.336	81.4961	360.491
NM_001114596	EH domain binding protein 1-like 1	Cytoplasm	other	116.677	81.4961	345.837
NM_001114597	EH domain binding protein 1-like 1	Cytoplasm	other	184.404	140.232	641.85
NM_001115009	synergin, gamma	Cytoplasm	other	148.864	77.8251	257.912
NM_001115018	suppressor of variegation 4-20 homolog 2 (Drosophila)	Nucleus	enzyme	120.701	96.9143	615.473
NM_001115076	calmodulin regulated spectrin-associated protein 1	unknown	other	132.771	110.864	287.221
NM_001122594	PH domain and leucine rich repeat protein phosphatase 2	Cytoplasm	enzyme	113.324	90.3065	216.881
NM_001122604	DAZ associated protein 1	Cytoplasm	other	174.345	122.611	471.863
NM_001122605	DAZ associated protein 1	Cytoplasm	other	169.651	118.94	483.586
NM_001122640	Rho GTPase activating protein 17	Cytoplasm	other	270.235	264.312	706.329
NM_001122641	Rho GTPase activating protein 17	Cytoplasm	other	264.871	261.375	700.467
NM_001122642	Rho GTPase activating protein 17	Cytoplasm	other	262.188	261.375	706.329
NM_001122643	Rho GTPase activating protein 17	Cytoplasm	other	268.894	262.843	688.744
NM_001122662	predicted pseudogene 2035	unknown	other	1.34112	0.734199	8.79247
NM_001122666	suppressor of defective silencing 3 homolog (S. cerevisiae)	Nucleus	other	202.509	123.345	565.649
NM_001122683	3-hydroxybutyrate dehydrogenase, type 1	Cytoplasm	enzyme	4.02335	2.2026	155.334
NM_001122730	trinucleotide repeat containing 18	unknown	other	218.602	183.55	298.944
NM_001122818	patatin-like phospholipase domain containing 6	Cytoplasm	enzyme	74.432	67.5463	196.365
NM_001122832	epidermal growth factor receptor pathway substrate 15-like 1	Plasma Membrane	other	215.92	212.184	536.341
NM_001122843	transportin 2	Nucleus	transporter	244.754	223.931	383.938
NM_001122892	FYN oncogene related to SRC, FGR, YES	Plasma Membrane	kinase	69.7381	66.0779	70.3398
NM_001122958	RAD54-like (S. cerevisiae)	Nucleus	enzyme	224.637	192.36	345.837
NM_001122959	RAD54-like (S. cerevisiae)	Nucleus	enzyme	193.791	176.942	316.529
NM_001123382	interleukin 1 receptor, type I	Plasma Membrane	transmembrane receptor	59.0092	57.2675	64.4781
NM_001127367	DnaJ (Hsp40) homolog, subfamily B, member 6	Nucleus	transcription regulator	370.148	349.479	468.932
NM_001127382	RNA binding motif protein 47	unknown	other	63.0325	34.5074	105.51
NM_001128080	tetraspanin 32	Plasma Membrane	other	189.768	181.347	369.284
NM_001128081	tetraspanin 32	Plasma Membrane	other	184.404	174.005	351.699
NM_001128082	tetraspanin 32	Plasma Membrane	other	181.051	168.132	375.145
NM_001128151	cat eye syndrome chromosome region, candidate 2	Nucleus	other	15.4229	0	52.7548
NM_001128597	G patch domain and ankyrin repeats 1	Nucleus	transcription regulator	18.1051	17.6208	70.3398
NM_001128605	presenilin 2 (Alzheimer disease 4)	Cytoplasm	peptidase	125.394	107.193	671.159
NM_001128606	erythrocyte membrane protein band 4.1 (elliptocytosis 1, RH-linked)	Plasma Membrane	other	618.255	596.904	882.178
NM_001128607	erythrocyte membrane protein band 4.1 (elliptocytosis 1, RH-linked)	Plasma Membrane	other	614.232	592.499	876.316
NM_001129999	centrosomal protein 250kDa	Nucleus	other	216.59	147.574	823.561
NM_001130000	centrosomal protein 250kDa	Nucleus	other	215.249	151.979	844.077
NM_001130149	drosha, ribonuclease type III	Nucleus	enzyme	567.963	353.884	1277.84
NM_001130187	SWI/SNF related, matrix associated, actin dependent regulator of chromatin, subfamily d, member 2	Nucleus	transcription regulator	193.791	172.537	762.014
NM_001130408	ADP-ribosylation factor 1	Cytoplasm	enzyme	842.892	745.212	1055.1
NM_001130419	hippocalcin	Cytoplasm	other	0.670559	0	2.93082
NM_001130450	nuclear factor (erythroid-derived 2)-like 1	Nucleus	transcription regulator	476.767	387.657	1119.57
NM_001130451	nuclear factor (erythroid-derived 2)-like 1	Nucleus	transcription regulator	409.041	347.276	999.411
NM_001130452	nuclear factor (erythroid-derived 2)-like 1	Nucleus	transcription regulator	410.382	345.074	987.688
NM_001130453	nuclear factor (erythroid-derived 2)-like 1	Nucleus	transcription regulator	411.723	349.479	996.48
NM_001130454	nuclear factor (erythroid-derived 2)-like 1	Nucleus	transcription regulator	411.723	346.542	999.411
NM_001130457	transforming growth factor beta regulator 4	Cytoplasm	other	115.336	72.6857	615.473
NM_001130868	lysyl-tRNA synthetase	Cytoplasm	enzyme	408.37	299.553	729.775
NM_001131054	pituitary tumor-transforming 1	Nucleus	transcription regulator	130.088	90.3065	175.849
NM_001134383	IQ motif and Sec7 domain 1	Cytoplasm	other	58.3386	50.6598	73.2706
NM_001134426	CDV3 homolog (mouse)	unknown	other	683.299	600.575	1222.15
NM_001134427	CDV3 homolog (mouse)	unknown	other	686.652	596.904	1315.94
NM_001134646	translocase of outer mitochondrial membrane 5 homolog (yeast)	Cytoplasm	other	78.4554	60.9385	108.44
NM_001134717	chromosome 12 open reading frame 65	unknown	other	139.476	125.548	293.082
NM_001135151	solute carrier family 39 (zinc transporter), member 14	Plasma Membrane	transporter	35.5396	26.4312	70.3398
NM_001135152	solute carrier family 39 (zinc transporter), member 14	Plasma Membrane	transporter	34.8691	26.4312	64.4781
NM_001136055	CD82 molecule	Plasma Membrane	other	50.2919	41.8494	126.025
NM_001136066	heme oxygenase (decycling) 2	Cytoplasm	enzyme	192.45	169.6	328.252
NM_001136069	lactate dehydrogenase A	Cytoplasm	enzyme	774.495	678.4	1151.81
NM_001136071	lymphocyte-specific protein 1	Cytoplasm	other	118.018	43.3178	290.152
NM_001136073	nuclear factor of activated T-cells, cytoplasmic, calcineurin-dependent 2	Nucleus	transcription regulator	22.799	5.87359	489.448
NM_001136081	structure specific recognition protein 1	Nucleus	other	1283.45	1112.31	2804.8
NM_001136085	ubiquitin-like modifier activating enzyme 1	Cytoplasm	enzyme	1791.73	1504.37	2121.92
NM_001136088	SH3-domain binding protein 2	Cytoplasm	other	77.7848	63.1411	178.78
NM_001136091	T-cell, immune regulator 1, ATPase, H+ transporting, lysosomal V0 subunit A3	Plasma Membrane	enzyme	277.611	215.855	671.159
NM_001136104	v-abl Abelson murine leukemia viral oncogene homolog 2	Cytoplasm	kinase	329.244	224.665	653.574
NM_001136222	acyl-CoA synthetase long-chain family member 3	Cytoplasm	enzyme	132.1	90.3065	149.472
NM_001136226	UTP14, U3 small nucleolar ribonucleoprotein, homolog B (yeast)	Nucleus	other	209.885	117.472	246.189
NM_001136240	choline dehydrogenase	Cytoplasm	enzyme	553.211	312.769	855.801
NM_001136259	target of myb1 (chicken)	Cytoplasm	transporter	28.1635	22.7602	187.573
NM_001136270	proline rich 24	unknown	other	50.2919	37.4442	152.403
NM_001136471	coiled-coil domain containing 9	unknown	other	46.9391	44.052	290.152
NM_001139504	DNL-type zinc finger	Cytoplasm	other	37.5513	36.71	249.12
NM_001139516	retinoblastoma-like 1 (p107)	Nucleus	other	309.128	288.54	893.901
NM_001139520	SAM domain and HD domain 1	Nucleus	enzyme	540.47	464.748	659.435
NM_001141948	N-myc (and STAT) interactor	Cytoplasm	transcription regulator	75.7731	52.1282	208.088
NM_001141949	N-myc (and STAT) interactor	Cytoplasm	transcription regulator	75.7731	50.6598	205.158
NM_001141950	transmembrane protein 80	unknown	other	6.03503	4.4052	79.1322
NM_001141975	TPX2, microtubule-associated, homolog (Xenopus laevis)	Nucleus	other	544.494	447.862	1313.01
NM_001141976	TPX2, microtubule-associated, homolog (Xenopus laevis)	Nucleus	other	544.494	439.051	1318.87
NM_001141977	TPX2, microtubule-associated, homolog (Xenopus laevis)	Nucleus	other	546.505	450.064	1310.08
NM_001141978	TPX2, microtubule-associated, homolog (Xenopus laevis)	Nucleus	other	546.505	448.596	1307.15
NM_001142322	myosin IXB	Cytoplasm	enzyme	350.702	234.21	424.969
NM_001142323	myosin IXB	Cytoplasm	enzyme	360.09	229.07	436.693
NM_001142681	chitinase domain containing 1	Extracellular Space	other	49.6213	47.723	208.088
NM_001142697	chromosome 18 open reading frame 10	Nucleus	other	69.0676	56.5334	178.78
NM_001142698	chromosome 18 open reading frame 10	Nucleus	other	26.1518	20.5576	175.849
NM_001142701	histocompatibility (minor) HA-1	Cytoplasm	transporter	716.157	487.508	1752.63
NM_001142948	pogo transposable element with KRAB domain	Nucleus	other	193.791	174.739	231.535
NM_001142950	asparaginyl-tRNA synthetase	Cytoplasm	enzyme	2542.09	1804.66	6336.44
NM_001142963	predicted gene 10778	unknown	other	62.362	49.9256	184.642
NM_001143755	leucine rich repeat containing 27	unknown	other	10.0584	4.4052	29.3082
NM_001144855	protein tyrosine phosphatase, receptor type, f polypeptide (PTPRF), interacting protein (liprin), alpha 4	Plasma Membrane	phosphatase	6.70559	3.671	52.7548
NM_001145198	chromosome 12 open reading frame 75	unknown	other	0.670559	0	2.93082
NM_001145209	HBS1-like (S. cerevisiae)	Cytoplasm	translation regulator	85.8315	63.8753	269.636
NM_001145858	SH3-domain binding protein 2	Cytoplasm	other	79.7965	71.9515	184.642
NM_001145859	SH3-domain binding protein 2	Cytoplasm	other	79.1259	63.8753	178.78
NM_001145947	beta-site APP-cleaving enzyme 1	Cytoplasm	peptidase	121.371	109.396	386.869
NM_001145949	discs, large (Drosophila) homolog-associated protein 5	Nucleus	phosphatase	225.308	222.462	468.932
NM_001145953	lectin, galactoside-binding, soluble, 3	Extracellular Space	other	2.68224	2.2026	2.93082
NM_001145958	ciliary rootlet coiled-coil, rootletin	Plasma Membrane	other	4.02335	1.4684	23.4466
NM_001145970	MAP7 domain containing 1	unknown	other	120.701	88.8381	782.53
NM_001145999	zinc finger protein 710	Nucleus	other	128.077	127.016	427.9
NM_001146000	zinc finger protein 710	Nucleus	other	128.747	128.485	430.831
NM_001146012	R3H domain and coiled-coil containing 1	unknown	other	162.946	77.0909	1717.46
NM_001146022	WD repeat and FYVE domain containing 4	unknown	other	428.487	428.038	550.995
NM_001146023	family with sequence similarity 98, member C	unknown	other	44.2569	35.2416	164.126
NM_001146043	G elongation factor, mitochondrial 2	Cytoplasm	translation regulator	111.313	104.991	117.233
NM_001146046	leucine rich repeat containing 49	unknown	other	18.7756	15.4182	26.3774
NM_001146048	leucine rich repeat containing 1	Cytoplasm	other	109.301	85.9013	111.371
NM_001146050	HIV-1 Tat interactive protein 2, 30kDa	Nucleus	transcription regulator	14.0817	13.9498	117.233
NM_001146052	HIV-1 Tat interactive protein 2, 30kDa	Nucleus	transcription regulator	14.0817	13.2156	120.164
NM_001146053	HIV-1 Tat interactive protein 2, 30kDa	Nucleus	transcription regulator	14.0817	13.9498	120.164
NM_001146057	acyl-CoA thioesterase 7	Cytoplasm	enzyme	162.275	135.827	211.019
NM_001146058	acyl-CoA thioesterase 7	Cytoplasm	enzyme	163.616	135.093	211.019
NM_001146081	Fanconi anemia, complementation group B	Nucleus	other	46.2686	41.1152	296.013
NM_001146084	FAST kinase domains 5	Cytoplasm	other	192.45	171.068	263.774
NM_001146120	prosaposin	Extracellular Space	other	638.372	492.648	1758.49
NM_001146121	prosaposin	Extracellular Space	other	647.76	493.382	1735.05
NM_001146122	prosaposin	Extracellular Space	other	646.419	497.787	1726.26
NM_001146123	prosaposin	Extracellular Space	other	642.395	494.85	1737.98
NM_001146124	prosaposin	Extracellular Space	other	641.054	488.977	1740.91
NM_001146153	homer homolog 3 (Drosophila)	Plasma Membrane	other	39.563	30.8364	52.7548
NM_001146161	solute carrier family 11 (proton-coupled divalent metal ion transporters), member 2	Plasma Membrane	transporter	133.441	127.016	202.227
NM_001146174	chondroadherin-like	Nucleus	other	504.26	367.834	1365.76
NM_001146180	metastasis suppressor 1	Cytoplasm	other	84.4904	82.2303	123.095
NM_001146211	mitochondrial ribosomal protein S10	Cytoplasm	other	75.1026	40.381	76.2014
NM_001146215	mutS homolog 5 (E. coli)	Nucleus	enzyme	13.4112	11.7472	175.849
NM_001146222	dpy-30 homolog (C. elegans)	Nucleus	other	379.536	314.237	630.127
NM_001146223	dpy-30 homolog (C. elegans)	Nucleus	other	375.513	317.174	624.265
NM_001146224	dpy-30 homolog (C. elegans)	Nucleus	other	367.466	312.769	618.404
NM_001146292	CUGBP, Elav-like family member 4	Nucleus	translation regulator	14.7523	13.2156	82.0631
NM_001146293	CUGBP, Elav-like family member 4	Nucleus	translation regulator	14.7523	13.2156	82.0631
NM_001146294	CUGBP, Elav-like family member 4	Nucleus	translation regulator	14.7523	13.2156	82.0631
NM_001146295	CUGBP, Elav-like family member 4	Nucleus	translation regulator	4.02335	0.734199	82.0631
NM_001146308	drebrin-like	Cytoplasm	other	170.992	143.169	213.95
NM_001146309	drebrin-like	Cytoplasm	other	181.051	140.232	190.504
NM_001146311	ceroid-lipofuscinosis, neuronal 3	Cytoplasm	other	63.0325	55.065	202.227
NM_001146318	2',3'-cyclic nucleotide 3' phosphodiesterase	Cytoplasm	enzyme	74.432	74.1541	84.9939
NM_001146325	T cell immunoreceptor with Ig and ITIM domains	Plasma Membrane	other	2.68224	1.4684	5.86165
NM_001146687	phosphatidylinositol-4-phosphate 5-kinase, type I, gamma	Plasma Membrane	kinase	87.8432	71.9515	134.818
NM_001146707	nucleosome assembly protein 1-like 1	Nucleus	other	2893.46	2820.79	5298.93
NM_001146710	KIAA1949	unknown	other	131.43	74.1541	260.843
NM_001146711	KIAA1949	unknown	other	132.1	74.8883	257.912
NM_001159284	smoothelin	Extracellular Space	other	29.5046	29.368	79.1322
NM_001159288	MORC family CW-type zinc finger 2	unknown	other	760.414	649.032	1884.52
NM_001159301	lectin, galactoside-binding, soluble, 9B	Cytoplasm	other	310.469	271.654	424.969
NM_001159319	calcium channel, voltage-dependent, beta 1 subunit	Plasma Membrane	ion channel	4.02335	0	5.86165
NM_001159328	hepatocyte growth factor-regulated tyrosine kinase substrate	Cytoplasm	other	44.2569	40.381	105.51
NM_001159349	forty-two-three domain containing 1	Nucleus	other	423.793	383.986	1063.89
NM_001159367	period homolog 1 (Drosophila)	Nucleus	other	31.5163	18.355	55.6857
NM_001159375	eukaryotic translation initiation factor 4A1	Cytoplasm	translation regulator	937.441	793.67	2394.48
NM_001159410	guanylate kinase 1	Cytoplasm	kinase	46.9391	44.052	234.466
NM_001159492	G patch domain containing 8	unknown	other	917.995	865.621	2297.77
NM_001159496	protein phosphatase, Mg2+/Mn2+ dependent, 1B	unknown	phosphatase	390.936	383.986	732.706
NM_001159497	protein phosphatase, Mg2+/Mn2+ dependent, 1B	unknown	phosphatase	205.191	196.031	515.825
NM_001159498	protein phosphatase, Mg2+/Mn2+ dependent, 1B	unknown	phosphatase	207.873	201.905	509.963
NM_001159502	DEAD (Asp-Glu-Ala-Asp) box polypeptide 24	Nucleus	enzyme	207.873	145.371	512.894
NM_001159509	protein kinase C and casein kinase substrate in neurons 2	Cytoplasm	transporter	223.967	196.031	709.259
NM_001159510	protein kinase C and casein kinase substrate in neurons 2	Cytoplasm	transporter	224.637	198.968	706.329
NM_001159513	H2A histone family, member Y	Nucleus	other	3466.12	2784.08	10480.6
NM_001159514	H2A histone family, member Y	Nucleus	other	3382.3	2744.44	10249.1
NM_001159515	H2A histone family, member Y	Nucleus	other	3375.59	2749.58	10281.3
NM_001159519	phosphoribosylformylglycinamidine synthase	Cytoplasm	enzyme	820.764	714.376	1913.83
NM_001159521	plexin B2	Plasma Membrane	other	79.7965	43.3178	117.233
NM_001159529	cytochrome c oxidase subunit VIIa polypeptide 2 like	Cytoplasm	enzyme	597.468	561.663	967.172
NM_001159538	FYVE, RhoGEF and PH domain containing 2	Cytoplasm	other	30.1751	10.2788	108.44
NM_001159548	nuclear receptor subfamily 6, group A, member 1	Nucleus	ligand-dependent nuclear receptor	17.4345	13.2156	61.5473
NM_001159549	nuclear receptor subfamily 6, group A, member 1	Nucleus	ligand-dependent nuclear receptor	17.4345	12.4814	61.5473
NM_001159552	histocompatibility (minor) 13	Cytoplasm	peptidase	26.8224	25.697	41.0315
NM_001159562	interleukin 1 receptor antagonist	Extracellular Space	cytokine	2.68224	0	2.93082
NM_001159572	chromosome 10 open reading frame 54	unknown	other	213.238	143.903	328.252
NM_001159573	FIP1 like 1 (S. cerevisiae)	Nucleus	other	1117.82	599.107	2746.18
NM_001159574	FIP1 like 1 (S. cerevisiae)	Nucleus	other	1085.63	584.423	2649.46
NM_001159591	casein kinase 1, gamma 2	Cytoplasm	kinase	155.57	104.991	243.258
NM_001159598	axin 1	Cytoplasm	other	168.31	143.169	219.812
NM_001159599	nucleolar protein 9	Nucleus	other	217.932	171.803	369.284
NM_001159603	pumilio homolog 1 (Drosophila)	Cytoplasm	other	555.893	466.951	1225.08
NM_001159604	pumilio homolog 1 (Drosophila)	Cytoplasm	other	561.928	469.888	1233.88
NM_001159605	pumilio homolog 1 (Drosophila)	Cytoplasm	other	508.954	431.709	1110.78
NM_001159606	pumilio homolog 1 (Drosophila)	Cytoplasm	other	427.816	353.884	1008.2
NM_001159624	arginyl aminopeptidase (aminopeptidase B)	Cytoplasm	peptidase	129.418	93.9775	137.749
NM_001159636	WD repeat, sterile alpha motif and U-box domain containing 1	unknown	other	11.3995	10.2788	84.9939
NM_001159640	taspase, threonine aspartase, 1	Nucleus	peptidase	76.4437	61.6727	117.233
NM_001159641	taspase, threonine aspartase, 1	Nucleus	peptidase	76.4437	59.4701	114.302
NM_001159649	lymphocyte transmembrane adaptor 1	Cytoplasm	other	16.0934	5.1394	38.1007
NM_001159714	PRP31 pre-mRNA processing factor 31 homolog (S. cerevisiae)	Nucleus	other	401.665	256.97	940.794
NM_001159774	inhibitor of kappa light polypeptide gene enhancer in B-cells, kinase beta	Cytoplasm	kinase	201.168	146.84	483.586
NM_001159864	potassium channel tetramerisation domain containing 18	unknown	other	199.827	156.384	940.794
NM_001159865	potassium channel tetramerisation domain containing 18	unknown	other	183.063	143.903	934.933
NM_001159887	OCIA domain containing 1	Cytoplasm	other	225.308	211.449	263.774
NM_001159888	OCIA domain containing 1	Cytoplasm	other	229.331	220.26	266.705
NM_001159905	zinc finger, AN1-type domain 2B	unknown	other	8.71726	7.34199	8.79247
NM_001160038	NADH dehydrogenase (ubiquinone) Fe-S protein 1, 75kDa (NADH-coenzyme Q reductase)	Cytoplasm	enzyme	328.574	306.161	507.033
NM_001160039	NADH dehydrogenase (ubiquinone) Fe-S protein 1, 75kDa (NADH-coenzyme Q reductase)	Cytoplasm	enzyme	321.198	306.895	521.687
NM_001160040	NADH dehydrogenase (ubiquinone) Fe-S protein 1, 75kDa (NADH-coenzyme Q reductase)	Cytoplasm	enzyme	318.515	306.895	515.825
NM_001160107	zinc finger CCCH-type containing 14	Nucleus	other	458.662	425.101	647.712
NM_001160256	Smg-7 homolog, nonsense mediated mRNA decay factor (C. elegans)	Nucleus	other	875.079	821.569	3068.57
NM_001160257	Smg-7 homolog, nonsense mediated mRNA decay factor (C. elegans)	Nucleus	other	878.432	825.974	3074.43
NM_001160316	neurofascin	Plasma Membrane	other	0.670559	0	2.93082
NM_001160317	neurofascin	Plasma Membrane	other	0.670559	0	2.93082
NM_001160318	neurofascin	Plasma Membrane	other	0.670559	0	2.93082
NM_001160356	chromosome 11 open reading frame 83	Extracellular Space	other	26.8224	20.5576	64.4781
NM_001160368	ring finger protein 152	Cytoplasm	enzyme	0.670559	0	8.79247
NM_001160400	multiple EGF-like-domains 8	unknown	other	69.0676	43.3178	205.158
NM_001160404	UDP-N-acetyl-alpha-D-galactosamine:polypeptide N-acetylgalactosaminyltransferase 1 (GalNAc-T1)	Cytoplasm	enzyme	1936.57	1837.7	3470.1
NM_001161338	SH3-binding domain protein 5-like	unknown	other	24.8107	20.5576	161.195
NM_001161369	synovial sarcoma translocation, chromosome 18	Nucleus	transcription regulator	655.806	624.069	1585.58
NM_001161370	synovial sarcoma translocation, chromosome 18	Nucleus	transcription regulator	687.993	641.69	1641.26
NM_001161371	synovial sarcoma translocation, chromosome 18	Nucleus	transcription regulator	651.113	618.93	1585.58
NM_001161410	tetratricopeptide repeat domain 15	unknown	other	93.2077	80.7619	190.504
NM_001161411	tetratricopeptide repeat domain 15	unknown	other	49.6213	41.8494	172.919
NM_001161428	unc-93 homolog B1 (C. elegans)	Cytoplasm	other	143.5	105.725	152.403
NM_001161623	cell division cycle 45 homolog (S. cerevisiae)	Nucleus	other	166.969	159.321	583.234
NM_001161722	transcription factor EB	Nucleus	transcription regulator	5.36447	5.1394	5.86165
NM_001161724	integrin-linked kinase	Plasma Membrane	kinase	261.518	217.323	328.252
NM_001161731	angiogenin, ribonuclease, RNase A family, 5	Extracellular Space	enzyme	6.03503	2.9368	23.4466
NM_001161737	SIVA1, apoptosis-inducing factor	Cytoplasm	other	83.1493	77.8251	307.737
NM_001161747	paralemmin	Plasma Membrane	other	171.663	104.991	422.039
NM_001161767	UDP-N-acetyl-alpha-D-galactosamine:polypeptide N-acetylgalactosaminyltransferase 6 (GalNAc-T6)	Cytoplasm	enzyme	335.279	231.273	586.165
NM_001161768	UDP-N-acetyl-alpha-D-galactosamine:polypeptide N-acetylgalactosaminyltransferase 6 (GalNAc-T6)	Cytoplasm	enzyme	335.95	233.475	592.026
NM_001161782	tripartite motif containing 32	Nucleus	transcription regulator	47.6097	42.5836	58.6165
NM_001161790	Mediterranean fever	Nucleus	other	146.182	114.535	287.221
NM_001161791	Mediterranean fever	Nucleus	other	145.511	106.459	281.359
NM_001161816	predicted gene 15455	unknown	other	35.5396	27.8996	46.8932
NM_001161823	lysine (K)-specific demethylase 4A	Nucleus	transcription regulator	181.721	129.219	205.158
NM_001162375	family with sequence similarity 73, member A	unknown	other	185.745	177.676	211.019
NM_001162387	peroxisomal biogenesis factor 11 beta	Cytoplasm	other	77.1143	61.6727	404.454
NM_001162410	conserved helix-loop-helix ubiquitous kinase	Cytoplasm	kinase	327.233	325.25	433.762
NM_001162412	cysteinyl leukotriene receptor 2	Plasma Membrane	G-protein coupled receptor	13.4112	5.1394	102.579
NM_001162485	arrestin domain containing 1	unknown	other	55.6564	52.8624	213.95
NM_001162489	HEAT repeat containing 7A	unknown	other	22.799	16.8866	32.2391
NM_001162500	parvin, gamma	Cytoplasm	other	1400.13	1331.84	2582.06
NM_001162855	non-SMC element 4 homolog A (S. cerevisiae)	Nucleus	other	188.427	154.182	413.246
NM_001162918	coiled-coil domain containing 90B	Cytoplasm	other	69.7381	64.6095	424.969
NM_001162919	piggyBac transposable element derived 1	unknown	enzyme	22.799	7.34199	243.258
NM_001162920	piggyBac transposable element derived 1	unknown	enzyme	23.4696	8.81039	243.258
NM_001162932	RMI2, RecQ mediated genome instability 2, homolog (S. cerevisiae)	unknown	other	185.745	167.397	600.819
NM_001162938	pyrin domain containing 3	unknown	other	4.02335	2.2026	14.6541
NM_001162945	metaxin 3	unknown	other	1780.33	1320.82	12453.1
NM_001162955	G protein-coupled receptor 15	Plasma Membrane	G-protein coupled receptor	26.8224	0	55.6857
NM_001162965	small G protein signaling modulator 1	unknown	other	6.70559	6.60779	29.3082
NM_001162989	phosphorylated adaptor for RNA export	Cytoplasm	other	291.693	206.31	454.278
NM_001162996	echinoderm microtubule associated protein like 2	Cytoplasm	other	20.1168	19.8234	29.3082
NM_001163019	chromosome 1 open reading frame 174	unknown	other	26.1518	23.4944	38.1007
NM_001163042	HAUS augmin-like complex, subunit 8	Cytoplasm	other	40.9041	32.3048	126.025
NM_001163098	trichohyalin	unknown	other	0.670559	0	5.86165
NM_001163159	phosphate cytidylyltransferase 1, choline, alpha	Cytoplasm	enzyme	533.094	493.382	785.461
NM_001163160	phosphate cytidylyltransferase 1, choline, alpha	Cytoplasm	enzyme	529.741	491.914	779.599
NM_001163170	Lix1 homolog (mouse)-like	unknown	other	31.5163	29.368	52.7548
NM_001163243	fission 1 (mitochondrial outer membrane) homolog (S. cerevisiae)	Cytoplasm	other	110.642	96.9143	424.969
NM_001163263	ring finger protein 20	Nucleus	enzyme	655.806	640.222	1400.93
NM_001163276	mediator complex subunit 16	Nucleus	transcription regulator	42.2452	30.1022	49.824
NM_001163283	zinc finger and BTB domain containing 5	Nucleus	other	78.4554	77.8251	96.7172
NM_001163284	zinc finger and BTB domain containing 5	Nucleus	other	89.8549	81.4961	96.7172
NM_001163288	sushi domain containing 1	unknown	other	572.657	553.586	1793.66
NM_001163300	scaffold attachment factor B	Nucleus	other	656.477	470.622	2227.43
NM_001163311	serine racemase	Cytoplasm	enzyme	265.541	251.83	275.497
NM_001163319	tubulin, gamma complex associated protein 6	Cytoplasm	other	146.852	112.333	410.315
NM_001163336	ATPase, Ca++ transporting, ubiquitous	Cytoplasm	transporter	244.083	157.119	463.07
NM_001163337	ATPase, Ca++ transporting, ubiquitous	Cytoplasm	transporter	246.095	156.384	466.001
NM_001163359	fidgetin-like 1	unknown	enzyme	362.772	305.427	826.492
NM_001163360	fidgetin-like 1	unknown	enzyme	362.102	300.288	826.492
NM_001163379	1-acylglycerol-3-phosphate O-acyltransferase 1 (lysophosphatidic acid acyltransferase, alpha)	Cytoplasm	enzyme	48.9508	41.1152	102.579
NM_001163388	chromosome 14 open reading frame 153	Cytoplasm	other	27.4929	11.013	58.6165
NM_001163394	Enah/Vasp-like	Cytoplasm	other	17.4345	16.1524	140.68
NM_001163395	Enah/Vasp-like	Cytoplasm	other	17.4345	14.684	114.302
NM_001163396	Enah/Vasp-like	Cytoplasm	other	20.1168	17.6208	131.887
NM_001163401	interleukin 11 receptor, alpha	Plasma Membrane	transmembrane receptor	99.9133	83.6987	975.964
NM_001163425	myeloma overexpressed 2	unknown	other	455.309	336.998	958.379
NM_001163440	Mov10, Moloney leukemia virus 10, homolog (mouse)	Nucleus	enzyme	28.834	16.1524	111.371
NM_001163441	Mov10, Moloney leukemia virus 10, homolog (mouse)	Nucleus	enzyme	28.834	18.355	120.164
NM_001163452	transient receptor potential cation channel, subfamily C, member 4 associated protein	Cytoplasm	transporter	197.815	173.271	228.604
NM_001163461	RNA polymerase II associated protein 2	unknown	other	95.2193	59.4701	193.434
NM_001163462	RNA polymerase II associated protein 2	unknown	other	94.5488	59.4701	196.365
NM_001163467	putative homeodomain transcription factor 1	Nucleus	transcription regulator	311.139	278.262	407.385
NM_001163468	putative homeodomain transcription factor 1	Nucleus	transcription regulator	306.445	275.325	401.523
NM_001163469	putative homeodomain transcription factor 1	Nucleus	transcription regulator	286.999	258.438	372.215
NM_001163470	TRAF-type zinc finger domain containing 1	unknown	other	265.541	233.475	322.391
NM_001163476	GINS complex subunit 1 (Psf1 homolog)	Nucleus	other	30.8457	30.8364	114.302
NM_001163485	ribosomal protein L30	Cytoplasm	other	313.151	289.275	354.63
NM_001163489	sema domain, immunoglobulin domain (Ig), transmembrane domain (TM) and short cytoplasmic domain, (semaphorin) 4A	Plasma Membrane	other	62.362	45.5204	278.428
NM_001163490	sema domain, immunoglobulin domain (Ig), transmembrane domain (TM) and short cytoplasmic domain, (semaphorin) 4A	Plasma Membrane	other	65.0442	46.9888	269.636
NM_001163491	sema domain, immunoglobulin domain (Ig), transmembrane domain (TM) and short cytoplasmic domain, (semaphorin) 4A	Plasma Membrane	other	63.0325	44.7862	278.428
NM_001163495	Rho GTPase activating protein 19	Cytoplasm	other	950.182	599.107	8291.3
NM_001163514	exostoses (multiple)-like 2	Cytoplasm	enzyme	96.5605	75.6225	105.51
NM_001163515	exostoses (multiple)-like 2	Cytoplasm	enzyme	95.8899	72.6857	105.51
NM_001163538	phosphoglycerate mutase family member 5	Cytoplasm	enzyme	303.093	251.83	480.655
NM_001163564	nuclear assembly factor 1 homolog (S. cerevisiae)	unknown	other	188.427	111.598	219.812
NM_001163570	exosome component 8	Nucleus	enzyme	410.382	403.075	791.322
NM_001163571	SUMO1/sentrin/SMT3 specific peptidase 3	Nucleus	peptidase	170.322	167.397	337.045
NM_001163610	NHS-like 2	unknown	other	604.173	405.278	1453.69
NM_001163617	threonyl-tRNA synthetase 2, mitochondrial (putative)	Cytoplasm	enzyme	40.9041	36.71	190.504
NM_001163618	threonyl-tRNA synthetase 2, mitochondrial (putative)	Cytoplasm	enzyme	32.1868	31.5706	190.504
NM_001163635	tankyrase, TRF1-interacting ankyrin-related ADP-ribose polymerase 2	Nucleus	enzyme	2410.66	2203.33	3177.01
NM_001163645	oxysterol binding protein-like 3	Cytoplasm	other	155.57	151.245	879.247
NM_001163688	protein tyrosine phosphatase, receptor type, A	Plasma Membrane	phosphatase	280.964	240.083	706.329
NM_001163689	patatin-like phospholipase domain containing 2	Cytoplasm	enzyme	114.666	110.13	167.057
NM_001163701	RNA polymerase II associated protein 1	unknown	other	64.3736	50.6598	252.051
NM_001163713	Tu translation elongation factor, mitochondrial	Cytoplasm	translation regulator	39.563	31.5706	73.2706
NM_001163734	ribosomal RNA processing 1 homolog B (S. cerevisiae)	Nucleus	other	392.947	248.894	515.825
NM_001163747	transmembrane protein 192	unknown	other	30.8457	18.355	64.4781
NM_001163754	RAB3 GTPase activating protein subunit 2 (non-catalytic)	Cytoplasm	enzyme	606.856	549.915	1119.57
NM_001163760	KIAA0513	unknown	other	6.70559	1.4684	8.79247
NM_001163761	KIAA0513	unknown	other	6.70559	2.2026	8.79247
NM_001163766	WD repeat domain 90	unknown	other	110.642	102.788	146.541
NM_001163769	U2 small nuclear RNA auxiliary factor 1	Nucleus	other	300.41	158.587	401.523
NM_001163770	dom-3 homolog Z (C. elegans)	unknown	other	18.7756	13.9498	67.4089
NM_001163774	TAO kinase 2	Cytoplasm	kinase	152.217	134.358	316.529
NM_001163775	TAO kinase 2	Cytoplasm	kinase	256.824	190.158	436.693
NM_001163776	transmembrane protease, serine 3	Plasma Membrane	peptidase	16.0934	13.2156	41.0315
NM_001163793	KIAA1211	unknown	other	33.5279	19.0892	389.8
NM_001163815	vav 1 guanine nucleotide exchange factor	Nucleus	transcription regulator	473.414	468.419	937.864
NM_001163816	vav 1 guanine nucleotide exchange factor	Nucleus	transcription regulator	449.945	410.417	779.599
NM_001163820	Fanconi anemia, complementation group E	Nucleus	other	19.4462	18.355	32.2391
NM_001163836	poly(A) binding protein, cytoplasmic 6	unknown	other	74.432	73.4199	84.9939
NM_001164036	lymphocyte antigen 6 complex, locus E	Plasma Membrane	other	1709.25	1404.52	3174.08
NM_001164037	lymphocyte antigen 6 complex, locus E	Plasma Membrane	other	1705.9	1397.92	3177.01
NM_001164038	lymphocyte antigen 6 complex, locus E	Plasma Membrane	other	1707.91	1403.05	3179.94
NM_001164039	lymphocyte antigen 6 complex, locus E	Plasma Membrane	other	1703.89	1403.05	3171.15
NM_001164040	lymphocyte antigen 6 complex, locus E	Plasma Membrane	other	1694.5	1389.11	3171.15
NM_001164049	phosphoinositide-3-kinase, catalytic, delta polypeptide	Cytoplasm	kinase	422.452	322.314	1764.36
NM_001164050	phosphoinositide-3-kinase, catalytic, delta polypeptide	Cytoplasm	kinase	427.816	317.908	1761.43
NM_001164051	phosphoinositide-3-kinase, catalytic, delta polypeptide	Cytoplasm	kinase	428.487	319.377	1749.7
NM_001164052	phosphoinositide-3-kinase, catalytic, delta polypeptide	Cytoplasm	kinase	419.77	314.972	1749.7
NM_001164053	protein kinase (cAMP-dependent, catalytic) inhibitor gamma	unknown	other	300.41	241.552	1828.83
NM_001164055	protein kinase (cAMP-dependent, catalytic) inhibitor gamma	unknown	other	300.41	241.552	1828.83
NM_001164057	polymerase (DNA directed), alpha 2 (70kD subunit)	Nucleus	enzyme	233.354	125.548	345.837
NM_001164062	signal transducer and activator of transcription 5A	Nucleus	transcription regulator	150.876	124.08	225.673
NM_001164071	TRAF family member-associated NFKB activator	Cytoplasm	other	272.247	240.817	442.554
NM_001164072	TRAF family member-associated NFKB activator	Cytoplasm	other	252.13	219.526	460.139
NM_001164082	polymerase (RNA) III (DNA directed) polypeptide D, 44kDa	Nucleus	transcription regulator	37.5513	25.697	152.403
NM_001164096	polymerase (RNA) III (DNA directed) polypeptide E (80kD)	Nucleus	transcription regulator	166.299	109.396	240.328
NM_001164147	transcription factor 3 (E2A immunoglobulin enhancer binding factors E12/E47)	Nucleus	transcription regulator	51.633	41.1152	146.541
NM_001164148	transcription factor 3 (E2A immunoglobulin enhancer binding factors E12/E47)	Nucleus	transcription regulator	52.3036	40.381	140.68
NM_001164149	transcription factor 3 (E2A immunoglobulin enhancer binding factors E12/E47)	Nucleus	transcription regulator	50.9625	40.381	146.541
NM_001164150	transcription factor 3 (E2A immunoglobulin enhancer binding factors E12/E47)	Nucleus	transcription regulator	51.633	39.6468	140.68
NM_001164151	transcription factor 3 (E2A immunoglobulin enhancer binding factors E12/E47)	Nucleus	transcription regulator	50.9625	40.381	143.61
NM_001164152	transcription factor 3 (E2A immunoglobulin enhancer binding factors E12/E47)	Nucleus	transcription regulator	51.633	40.381	143.61
NM_001164153	transcription factor 3 (E2A immunoglobulin enhancer binding factors E12/E47)	Nucleus	transcription regulator	50.9625	39.6468	140.68
NM_001164156	microspherule protein 1	Nucleus	other	28.834	24.2286	105.51
NM_001164172	mitogen-activated protein kinase kinase 7	Cytoplasm	kinase	282.305	256.236	838.216
NM_001164173	cleavage and polyadenylation specific factor 1, 160kDa	Nucleus	other	225.978	169.6	685.813
NM_001164187	N-acetylglucosamine kinase	Cytoplasm	kinase	38.8924	29.368	93.7864
NM_001164208	transmembrane protein 176B	unknown	other	185.074	185.018	266.705
NM_001164209	transmembrane protein 176B	unknown	other	193.121	189.423	254.982
NM_001164215	reactive oxygen species modulator 1	Cytoplasm	other	50.2919	30.8364	99.648
NM_001164216	reactive oxygen species modulator 1	Cytoplasm	other	52.3036	32.3048	108.44
NM_001164217	reactive oxygen species modulator 1	Cytoplasm	other	50.9625	33.039	99.648
NM_001164223	replication protein A1, 70kDa	Nucleus	other	317.845	267.249	1017
NM_001164226	nuclear respiratory factor 1	Nucleus	transcription regulator	183.063	157.853	199.296
NM_001164231	PWWP domain containing 2A	unknown	other	440.557	425.101	1019.93
NM_001164237	ring finger protein 41	Cytoplasm	enzyme	175.686	147.574	360.491
NM_001164242	phosphoribosyl pyrophosphate synthetase-associated protein 2	unknown	other	121.371	102.788	137.749
NM_001164243	phosphoribosyl pyrophosphate synthetase-associated protein 2	unknown	other	120.701	99.8511	123.095
NM_001164244	phosphoribosyl pyrophosphate synthetase-associated protein 2	unknown	other	119.359	100.585	123.095
NM_001164248	tropomyosin 1 (alpha)	Cytoplasm	other	155.57	133.624	331.183
NM_001164249	tropomyosin 1 (alpha)	Cytoplasm	other	266.882	243.754	527.548
NM_001164250	tropomyosin 1 (alpha)	Cytoplasm	other	312.48	261.375	512.894
NM_001164251	tropomyosin 1 (alpha)	Cytoplasm	other	197.144	156.384	328.252
NM_001164252	tropomyosin 1 (alpha)	Cytoplasm	other	268.894	240.817	536.341
NM_001164253	tropomyosin 1 (alpha)	Cytoplasm	other	302.422	265.78	521.687
NM_001164254	tropomyosin 1 (alpha)	Cytoplasm	other	158.922	128.485	334.114
NM_001164255	tropomyosin 1 (alpha)	Cytoplasm	other	151.546	138.029	319.46
NM_001164256	tropomyosin 1 (alpha)	Cytoplasm	other	154.229	133.624	316.529
NM_001164290	CUE domain containing 2	Extracellular Space	other	175.016	132.156	190.504
NM_001164291	CUE domain containing 2	Extracellular Space	other	174.345	133.624	196.365
NM_001164292	CUE domain containing 2	Extracellular Space	other	177.028	130.687	199.296
NM_001164293	CUE domain containing 2	Extracellular Space	other	177.698	129.953	184.642
NM_001164294	CUE domain containing 2	Extracellular Space	other	175.016	131.422	190.504
NM_001164295	CUE domain containing 2	Extracellular Space	other	175.686	129.219	190.504
NM_001164355	spindle and kinetochore associated complex subunit 1	Nucleus	other	130.088	93.9775	419.108
NM_001164357	solute carrier family 25 (mitochondrial carrier; phosphate carrier), member 25	Cytoplasm	transporter	58.3386	44.052	114.302
NM_001164358	solute carrier family 25 (mitochondrial carrier; phosphate carrier), member 25	Cytoplasm	transporter	58.3386	48.4572	131.887
NM_001164363	5'-nucleotidase, cytosolic II	Cytoplasm	phosphatase	291.023	218.057	413.246
NM_001164365	5'-nucleotidase, cytosolic II	Cytoplasm	phosphatase	282.976	216.589	416.177
NM_001164366	ATPase type 13A2	unknown	transporter	58.3386	17.6208	120.164
NM_001164367	RAB11 family interacting protein 2 (class I)	Cytoplasm	other	142.158	129.953	348.768
NM_001164433	microtubule associated monoxygenase, calponin and LIM domain containing 1	Cytoplasm	enzyme	153.558	108.662	430.831
NM_001164472	nuclear import 7 homolog (S. cerevisiae)	Nucleus	other	232.684	195.297	392.73
NM_001164480	signal-induced proliferation-associated 1	Cytoplasm	other	56.9975	39.6468	175.849
NM_001164481	signal-induced proliferation-associated 1	Cytoplasm	other	59.6797	44.7862	175.849
NM_001164482	signal-induced proliferation-associated 1	Cytoplasm	other	57.6681	38.1784	175.849
NM_001164533	death associated protein 3	Cytoplasm	other	103.937	82.9645	208.088
NM_001164559	TRM1 tRNA methyltransferase 1 homolog (S. cerevisiae)	unknown	enzyme	48.9508	40.381	128.956
NM_001164560	TRM1 tRNA methyltransferase 1 homolog (S. cerevisiae)	unknown	enzyme	48.9508	39.6468	134.818
NM_001164568	signal-induced proliferation-associated 1	Cytoplasm	other	56.3269	41.1152	172.919
NM_001164572	SNF related kinase	Cytoplasm	kinase	108.631	92.5091	131.887
NM_001164578	TSR2, 20S rRNA accumulation, homolog (S. cerevisiae)	unknown	other	138.806	89.5723	205.158
NM_001164597	zinc finger protein 512B	Nucleus	other	140.147	87.3697	422.039
NM_001164671	DnaJ (Hsp40) homolog, subfamily A, member 1	Nucleus	other	914.642	710.705	1101.99
NM_001164672	DnaJ (Hsp40) homolog, subfamily A, member 1	Nucleus	other	912.63	708.502	1116.64
NM_001164689	zinc finger protein 440	Nucleus	other	87.8432	86.6355	108.44
NM_001164704	renin binding protein	unknown	enzyme	54.3153	33.039	55.6857
NM_001164729	translocase of outer mitochondrial membrane 6 homolog (yeast)	Cytoplasm	other	419.77	234.21	832.354
NM_001164733	membrane protein, palmitoylated 6 (MAGUK p55 subfamily member 6)	Plasma Membrane	kinase	856.304	791.467	1729.19
NM_001164734	membrane protein, palmitoylated 6 (MAGUK p55 subfamily member 6)	Plasma Membrane	kinase	856.974	790.733	1708.67
NM_001164798	solute carrier family 38, member 10	unknown	other	183.063	143.169	662.366
NM_001164799	solute carrier family 38, member 10	unknown	other	184.404	147.574	679.951
NM_001164800	solute carrier family 38, member 10	unknown	other	183.733	144.637	656.505
NM_001164801	solute carrier family 38, member 10	unknown	other	77.1143	41.8494	600.819
NM_001164802	solute carrier family 38, member 10	unknown	other	77.7848	44.052	600.819
NM_001164804	coronin, actin binding protein, 2A	Cytoplasm	other	400.994	381.784	697.536
NM_001164806	BEN domain containing 4	unknown	other	130.759	88.1039	175.849
NM_001164813	cytochrome c oxidase assembly factor-like	unknown	other	4.02335	2.9368	5.86165
NM_001164827	zinc finger, FYVE domain containing 19	unknown	other	49.6213	35.9758	120.164
NM_001164885	lipin 2	Nucleus	phosphatase	457.321	407.481	797.184
NM_001165256	DDB1 and CUL4 associated factor 4	unknown	other	40.9041	27.1654	52.7548
NM_001165894	v-akt murine thymoma viral oncogene homolog 1	Cytoplasm	kinase	177.698	127.016	791.322
NM_001165971	predicted gene 5803	unknown	other	369.478	248.894	2461.89
NM_001165982	DDB1 and CUL4 associated factor 17	unknown	other	28.1635	19.0892	58.6165
NM_001165985	ubiquitin associated protein 2-like	unknown	other	854.292	827.443	1204.57
NM_001165986	ubiquitin associated protein 2-like	unknown	other	850.939	836.253	1230.95
NM_001165987	ubiquitin associated protein 2-like	unknown	other	846.916	821.569	1096.13
NM_001165988	ubiquitin associated protein 2-like	unknown	other	844.233	822.303	1101.99
NM_001166024	ADP-ribosylation factor GTPase activating protein 2	Nucleus	other	72.4203	63.1411	178.78
NM_001166368	FK506 binding protein 2, 13kDa	Cytoplasm	enzyme	158.252	129.219	240.328
NM_001166370	tRNA methyltransferase 11-2 homolog (S. cerevisiae)	unknown	enzyme	189.098	162.258	603.75
NM_001166377	armadillo repeat containing, X-linked 1	unknown	other	44.9274	43.3178	152.403
NM_001166378	armadillo repeat containing, X-linked 1	unknown	other	43.5863	42.5836	152.403
NM_001166379	armadillo repeat containing, X-linked 1	unknown	other	44.9274	42.5836	152.403
NM_001166380	armadillo repeat containing, X-linked 1	unknown	other	43.5863	43.3178	152.403
NM_001166388	protein tyrosine phosphatase type IVA, member 3	Plasma Membrane	phosphatase	63.0325	36.71	117.233
NM_001166389	protein tyrosine phosphatase type IVA, member 3	Plasma Membrane	phosphatase	65.0442	33.039	117.233
NM_001166390	protein tyrosine phosphatase type IVA, member 3	Plasma Membrane	phosphatase	44.9274	30.1022	49.824
NM_001166391	coagulation factor XIII, A1 polypeptide	Extracellular Space	enzyme	1244.56	1140.21	1995.89
NM_001166406	kinesin family member 20A	Cytoplasm	transporter	203.85	171.803	313.598
NM_001166407	kinesin family member 20A	Cytoplasm	transporter	203.85	165.195	307.737
NM_001166409	RNA binding motif (RNP1, RRM) protein 3	Nucleus	other	924.701	685.008	2013.48
NM_001166410	RNA binding motif (RNP1, RRM) protein 3	Nucleus	other	905.254	671.792	1981.24
NM_001166411	RNA binding motif (RNP1, RRM) protein 3	Nucleus	other	927.383	685.008	2031.06
NM_001166427	heterogeneous nuclear ribonucleoprotein F	Nucleus	other	1156.04	926.56	1849.35
NM_001166428	heterogeneous nuclear ribonucleoprotein F	Nucleus	other	1159.4	929.496	1849.35
NM_001166429	heterogeneous nuclear ribonucleoprotein F	Nucleus	other	1156.04	928.762	1834.7
NM_001166430	heterogeneous nuclear ribonucleoprotein F	Nucleus	other	1327.04	967.675	2113.12
NM_001166431	heterogeneous nuclear ribonucleoprotein F	Nucleus	other	1286.8	966.941	2086.75
NM_001166432	heterogeneous nuclear ribonucleoprotein F	Nucleus	other	1160.07	928.028	1846.42
NM_001166450	solute carrier family 25 (mitochondrial carrier, brain), member 14	Cytoplasm	transporter	71.0792	64.6095	90.8555
NM_001166456	solute carrier family 38, member 1	Plasma Membrane	transporter	1297.53	1013.2	1638.33
NM_001166458	solute carrier family 38, member 1	Plasma Membrane	transporter	1292.84	1028.61	1655.92
NM_001166474	vimentin-type intermediate filament associated coiled-coil protein	Cytoplasm	other	23.4696	14.684	43.9624
NM_001166476	high mobility group AT-hook I, related sequence 1	unknown	other	193.791	139.498	199.296
NM_001166477	high mobility group AT-hook I, related sequence 1	unknown	other	195.803	140.232	211.019
NM_001166480	signal sequence receptor, delta (translocon-associated protein delta)	Cytoplasm	other	193.791	180.613	240.328
NM_001166501	DENN/MADD domain containing 1B	unknown	other	284.317	255.501	337.045
NM_001166503	solute carrier family 39 (metal ion transporter), member 11	unknown	transporter	118.689	104.256	571.511
NM_001166535	high mobility group AT-hook 1	Nucleus	transcription regulator	194.462	139.498	199.296
NM_001166536	high mobility group AT-hook 1	Nucleus	transcription regulator	194.462	139.498	202.227
NM_001166537	high mobility group AT-hook 1	Nucleus	transcription regulator	195.133	139.498	202.227
NM_001166539	high mobility group AT-hook 1	Nucleus	transcription regulator	195.133	140.232	211.019
NM_001166540	high mobility group AT-hook 1	Nucleus	transcription regulator	199.156	140.232	208.088
NM_001166541	high mobility group AT-hook 1	Nucleus	transcription regulator	195.133	141.7	211.019
NM_001166542	high mobility group AT-hook 1	Nucleus	transcription regulator	195.803	140.232	205.158
NM_001166543	high mobility group AT-hook 1	Nucleus	transcription regulator	193.791	140.232	199.296
NM_001166544	high mobility group AT-hook 1	Nucleus	transcription regulator	193.791	140.966	205.158
NM_001166545	high mobility group AT-hook 1	Nucleus	transcription regulator	193.791	139.498	199.296
NM_001166546	high mobility group AT-hook 1	Nucleus	transcription regulator	193.121	139.498	199.296
NM_001166552	zinc finger, BED domain containing 6	Nucleus	other	1060.15	944.18	1591.44
NM_001166557	ATP-binding cassette, sub-family A (ABC1), member 6	Plasma Membrane	transporter	1.34112	0.734199	11.7233
NM_001166589	eukaryotic translation initiation factor 5A	Cytoplasm	translation regulator	1245.9	801.011	1609.02
NM_001166590	eukaryotic translation initiation factor 5A	Cytoplasm	translation regulator	1229.13	793.67	1606.09
NM_001166591	eukaryotic translation initiation factor 5A	Cytoplasm	translation regulator	1239.19	803.948	1664.71
NM_001166592	eukaryotic translation initiation factor 5A	Cytoplasm	translation regulator	1229.8	794.404	1600.23
NM_001166593	eukaryotic translation initiation factor 5A	Cytoplasm	translation regulator	1225.78	795.872	1661.78
NM_001166594	eukaryotic translation initiation factor 5A	Cytoplasm	translation regulator	1227.12	794.404	1597.3
NM_001166595	eukaryotic translation initiation factor 5A	Cytoplasm	translation regulator	1233.83	800.277	1606.09
NM_001166596	eukaryotic translation initiation factor 5A	Cytoplasm	translation regulator	1229.8	797.341	1597.3
NM_001166597	diacylglycerol kinase, zeta	Cytoplasm	kinase	189.768	108.662	284.29
NM_001166629	dynein light chain Tctex-type 1A	Cytoplasm	other	34.1985	32.3048	84.9939
NM_001166635	MID1 interacting protein 1 (gastrulation specific G12 homolog (zebrafish))	Cytoplasm	other	139.476	111.598	152.403
NM_001166685	centrosomal protein 95kDa	unknown	other	339.973	323.048	348.768
NM_001167669	sperm associated antigen 7	Nucleus	other	492.861	302.49	1603.16
NM_001167680	rhomboid 5 homolog 2 (Drosophila)	Cytoplasm	other	8.71726	8.07619	8.79247
NM_001167693	G protein-coupled receptor 19	Plasma Membrane	G-protein coupled receptor	14.0817	11.7472	208.088
NM_001167694	G protein-coupled receptor 19	Plasma Membrane	G-protein coupled receptor	10.7289	10.2788	61.5473
NM_001167695	G protein-coupled receptor 19	Plasma Membrane	G-protein coupled receptor	10.7289	10.2788	61.5473
NM_001167696	G protein-coupled receptor 19	Plasma Membrane	G-protein coupled receptor	10.7289	10.2788	61.5473
NM_001167700	G protein-coupled receptor 19	Plasma Membrane	G-protein coupled receptor	25.4812	13.9498	61.5473
NM_001167736	coiled-coil-helix-coiled-coil-helix domain containing 6	unknown	other	10.7289	5.1394	90.8555
NM_001167746	dynein, axonemal, heavy chain 17	Cytoplasm	other	11.3995	4.4052	11.7233
NM_001167763	intraflagellar transport 122 homolog (Chlamydomonas)	Nucleus	other	40.9041	13.2156	102.579
NM_001167775	RNA binding motif protein 10	Nucleus	other	299.069	131.422	589.096
NM_001167776	RNA binding motif protein 10	Nucleus	other	296.387	126.282	586.165
NM_001167784	T-cell, immune regulator 1, ATPase, H+ transporting, lysosomal V0 subunit A3	Plasma Membrane	enzyme	286.329	219.526	685.813
NM_001167829	family with sequence similarity 45, member A	unknown	other	97.9016	92.5091	240.328
NM_001167831	chromosome 11 open reading frame 84	unknown	other	14.7523	14.684	357.561
NM_001167832	zinc finger protein 764	unknown	other	40.9041	32.3048	41.0315
NM_001167872	zinc finger protein 568	unknown	other	422.452	317.174	609.611
NM_001167873	zinc finger protein 568	unknown	other	419.099	320.845	606.681
NM_001167891	neuregulin 2	Extracellular Space	growth factor	17.4345	16.1524	41.0315
NM_001167918	KIAA0754	unknown	other	248.777	244.488	975.964
NM_001167944	zinc finger with KRAB and SCAN domains 5	Nucleus	transcription regulator	22.1284	22.026	84.9939
NM_001167946	zinc finger protein 821	unknown	other	21.4579	8.81039	158.264
NM_001167949	ATPase, Ca++ transporting, plasma membrane 4	Plasma Membrane	transporter	275.6	177.676	509.963
NM_001168225	mortality factor 4 like 2	Nucleus	other	758.402	551.384	2634.81
NM_001168226	mortality factor 4 like 2	Nucleus	other	740.297	543.308	2456.03
NM_001168227	mortality factor 4 like 2	Nucleus	other	737.615	541.839	2456.03
NM_001168228	mortality factor 4 like 2	Nucleus	other	737.615	542.573	2456.03
NM_001168229	mortality factor 4 like 2	Nucleus	other	737.615	532.295	2441.38
NM_001168230	mortality factor 4 like 2	Nucleus	other	728.897	533.029	2456.03
NM_001168260	FAD-dependent oxidoreductase domain containing 2	Cytoplasm	other	115.336	101.32	269.636
NM_001168270	glutaminyl-tRNA synthetase	Cytoplasm	enzyme	261.518	210.715	744.429
NM_001168273	SEC24 family, member C (S. cerevisiae)	Cytoplasm	transporter	473.414	430.975	682.882
NM_001168346	nuclear factor of activated T-cells, cytoplasmic, calcineurin-dependent 4	Nucleus	transcription regulator	2.01168	0.734199	5.86165
NM_001168371	ubiquitin specific peptidase 19	Cytoplasm	peptidase	219.273	162.258	404.454
NM_001168372	ubiquitin specific peptidase 19	Cytoplasm	peptidase	221.284	166.663	416.177
NM_001168373	ubiquitin specific peptidase 19	Cytoplasm	peptidase	221.284	163.726	392.73
NM_001168470	transmembrane protein 93	unknown	other	100.584	77.0909	293.082
NM_001168471	dynein, light chain, LC8-type 2	Cytoplasm	other	184.404	121.143	504.102
NM_001168472	dynein, light chain, LC8-type 2	Cytoplasm	other	185.074	125.548	501.171
NM_001168492	programmed cell death 4 (neoplastic transformation inhibitor)	Nucleus	other	3574.08	3274.53	9859.29
NM_001168508	mitogen-activated protein kinase 14	Cytoplasm	kinase	2024.42	1274.57	4651.22
NM_001168513	mitogen-activated protein kinase 14	Cytoplasm	kinase	2033.8	1289.99	4636.56
NM_001168514	mitogen-activated protein kinase 14	Cytoplasm	kinase	2031.79	1294.39	4660.01
NM_001168521	sterile alpha and TIR motif containing 1	Plasma Membrane	transmembrane receptor	0.670559	0	2.93082
NM_001168537	cytidine and dCMP deaminase domain containing 1	unknown	kinase	90.5254	77.0909	102.579
NM_001168572	BR serine/threonine kinase 1	Cytoplasm	kinase	0.670559	0	11.7233
NM_001168621	zinc and ring finger 1	Cytoplasm	other	229.331	199.702	559.787
NM_001168622	zinc and ring finger 1	Cytoplasm	other	308.457	258.438	574.441
NM_001168623	zinc and ring finger 1	Cytoplasm	other	230.672	205.576	530.479
NM_001168652	leucine-rich repeats and calponin homology (CH) domain containing 4	Cytoplasm	transcription regulator	92.5371	74.1541	474.793
NM_001168672	G-2 and S-phase expressed 1	Cytoplasm	other	37.5513	36.71	76.2014
NM_001169131	PAP associated domain containing 7	Nucleus	enzyme	76.4437	63.8753	117.233
NM_001170433	PTPRF interacting protein, binding protein 1 (liprin beta 1)	Plasma Membrane	other	169.651	144.637	609.611
NM_001170485	actin related protein 2/3 complex, subunit 4, 20kDa	unknown	other	386.242	302.49	712.19
NM_001170486	actin related protein 2/3 complex, subunit 4, 20kDa	unknown	other	393.618	318.643	762.014
NM_001170489	aprataxin and PNKP like factor	Cytoplasm	enzyme	154.229	112.333	342.906
NM_001170537	myocyte enhancer factor 2C	Nucleus	transcription regulator	1171.47	1151.96	1667.64
NM_001170540	basic transcription factor 3	Nucleus	transcription regulator	530.412	423.633	668.228
NM_001170561	SET binding factor 1	Plasma Membrane	phosphatase	112.654	91.0407	266.705
NM_001170643	ring finger protein 144B	unknown	enzyme	55.6564	30.8364	102.579
NM_001170785	methylenetetrahydrofolate dehydrogenase (NADP+ dependent) 1-like	Cytoplasm	enzyme	343.997	249.628	603.75
NM_001170786	methylenetetrahydrofolate dehydrogenase (NADP+ dependent) 1-like	Cytoplasm	enzyme	370.819	292.946	638.92
NM_001170911	proline rich 13	Nucleus	other	773.825	412.62	923.21
NM_001170979	coiled-coil-helix-coiled-coil-helix domain containing 2 pseudogene 8	unknown	other	107.96	50.6598	322.391
NM_001170981	heterogeneous nuclear ribonucleoprotein C (C1/C2)	Nucleus	other	1412.87	1160.03	3024.61
NM_001170982	heterogeneous nuclear ribonucleoprotein C (C1/C2)	Nucleus	other	1359.89	1113.05	2913.24
NM_001170983	heterogeneous nuclear ribonucleoprotein C (C1/C2)	Nucleus	other	1437.68	1172.52	3135.98
NM_001170984	heterogeneous nuclear ribonucleoprotein C (C1/C2)	Nucleus	other	1424.94	1159.3	3036.33
NM_001171026	osteosarcoma amplified 9, endoplasmic reticulum lectin	Nucleus	other	515.66	427.304	852.87
NM_001171739	BCL2-associated athanogene	Cytoplasm	other	576.01	466.217	1228.02
NM_001172054	interleukin 11 receptor, alpha	Plasma Membrane	transmembrane receptor	99.9133	84.4329	978.895
NM_001172065	leucine rich repeat containing 56	unknown	other	4.69391	3.671	5.86165
NM_001172096	chromosome 10 open reading frame 46	unknown	other	552.54	415.557	618.404
NM_001172097	chromosome 10 open reading frame 46	unknown	other	537.118	413.354	594.957
NM_001172098	striatin, calmodulin binding protein 3	Nucleus	transcription regulator	767.119	744.478	2288.97
NM_001172146	aminoacyl tRNA synthetase complex-interacting multifunctional protein 2	Plasma Membrane	other	43.5863	38.9126	137.749
NM_001172154	deoxyribonuclease I-like 1	Cytoplasm	enzyme	34.8691	32.3048	70.3398
NM_001174074	CUGBP, Elav-like family member 4	Nucleus	translation regulator	14.7523	13.2156	82.0631
NM_001174078	SWI/SNF related, matrix associated, actin dependent regulator of chromatin, subfamily a, member 4	Nucleus	transcription regulator	502.919	440.52	811.838
NM_001174079	SWI/SNF related, matrix associated, actin dependent regulator of chromatin, subfamily a, member 4	Nucleus	transcription regulator	495.543	438.317	829.423
NM_001174155	RAS guanyl releasing protein 4	Cytoplasm	other	47.6097	42.5836	175.849
NM_001177349	predicted gene 4955	unknown	other	4.69391	1.4684	5.86165
NM_001177352	v-myc myelocytomatosis viral oncogene homolog (avian)	Nucleus	transcription regulator	705.428	572.675	753.222
NM_001177353	v-myc myelocytomatosis viral oncogene homolog (avian)	Nucleus	transcription regulator	698.052	567.536	756.153
NM_001177354	v-myc myelocytomatosis viral oncogene homolog (avian)	Nucleus	transcription regulator	691.346	569.005	759.083
NM_001177369	nuclear factor of kappa light polypeptide gene enhancer in B-cells 2 (p49/p100)	Nucleus	transcription regulator	16.0934	12.4814	17.5849
NM_001177371	drebrin 1	Cytoplasm	other	4.69391	2.9368	5.86165
NM_001177399	ethanol induced 1	unknown	other	126.736	113.067	254.982
NM_001177467	predicted gene 7030	unknown	other	8.04671	5.1394	20.5158
NM_001177505	zinc finger protein 167	Nucleus	transcription regulator	28.834	11.7472	49.824
NM_001177535	predicted gene 9476	unknown	other	2.68224	0.734199	11.7233
NM_001177538	predicted gene 10391	unknown	other	24.8107	24.2286	96.7172
NM_001177539	predicted gene 10391	unknown	other	26.1518	16.8866	58.6165
NM_001177543	zinc finger protein 440	Nucleus	other	343.997	284.135	410.315
NM_001177564	predicted pseudogene 2035	unknown	other	2.68224	1.4684	2.93082
NM_001177568	predicted gene 14420	unknown	other	63.7031	46.2546	93.7864
NM_001177573	expressed sequence BB287469	unknown	other	3.35279	2.2026	11.7233
NM_001177574	predicted pseudogene 2035	unknown	other	1.34112	0.734199	11.7233
NM_001177576	solute carrier family 25 (mitochondrial carrier: glutamate), member 22	Cytoplasm	transporter	54.3153	15.4182	334.114
NM_001177594	solute carrier family 24 (sodium/potassium/calcium exchanger), member 6	Plasma Membrane	transporter	93.2077	88.8381	366.353
NM_001177606	RIKEN cDNA 0610010K14 gene	unknown	other	35.5396	23.4944	38.1007
NM_001177621	solute carrier family 5 (sodium-dependent vitamin transporter), member 6	Plasma Membrane	transporter	35.5396	18.355	41.0315
NM_001177622	solute carrier family 5 (sodium-dependent vitamin transporter), member 6	Plasma Membrane	transporter	39.563	22.026	41.0315
NM_001177627	solute carrier family 2 (facilitated glucose transporter), member 6	Plasma Membrane	transporter	8.71726	5.1394	8.79247
NM_001177648	formin binding protein 1	Nucleus	enzyme	1152.69	1065.32	1893.31
NM_001177649	formin binding protein 1	Nucleus	enzyme	1075.58	1004.38	1732.12
NM_001177650	formin binding protein 1	Nucleus	enzyme	1073.56	1007.32	1737.98
NM_001177653	histone cluster 1, H2bk	Nucleus	other	39.563	35.9758	46.8932
NM_001177655	nasal embryonic LHRH factor	Extracellular Space	other	4.69391	4.4052	5.86165
NM_001177659	outer dense fiber of sperm tails 2	Cytoplasm	other	366.125	255.501	770.807
NM_001177661	outer dense fiber of sperm tails 2	Cytoplasm	other	233.354	155.65	518.756
NM_001177662	outer dense fiber of sperm tails 2	Cytoplasm	other	234.696	159.321	521.687
NM_001177706	ADP-ribosylation factor GTPase activating protein 1	Cytoplasm	transporter	152.217	124.08	152.403
NM_001177708	ADP-ribosylation factor GTPase activating protein 1	Cytoplasm	transporter	149.535	120.409	152.403
NM_001177709	ADP-ribosylation factor GTPase activating protein 1	Cytoplasm	transporter	148.864	118.94	152.403
NM_001177710	ADP-ribosylation factor GTPase activating protein 1	Cytoplasm	transporter	143.5	109.396	152.403
NM_001177731	melanocortin 2 receptor accessory protein 2	Cytoplasm	other	2.01168	0.734199	5.86165
NM_001177770	chloride channel CLIC-like 1	Cytoplasm	ion channel	230.002	187.955	410.315
NM_001177771	chloride channel CLIC-like 1	Cytoplasm	ion channel	243.413	223.931	404.454
NM_001177776	Abelson helper integration site 1	Cytoplasm	other	24.1401	19.8234	26.3774
NM_001177779	discs, large homolog 3 (Drosophila)	Plasma Membrane	kinase	37.5513	31.5706	38.1007
NM_001177781	G protein-coupled receptor 174	Plasma Membrane	G-protein coupled receptor	7.37615	7.34199	11.7233
NM_001177782	G protein-coupled receptor 174	Plasma Membrane	G-protein coupled receptor	8.71726	7.34199	11.7233
NM_001177810	Rap guanine nucleotide exchange factor (GEF) 3	Nucleus	other	42.2452	15.4182	234.466
NM_001177811	Rap guanine nucleotide exchange factor (GEF) 3	Nucleus	other	41.5746	16.1524	234.466
NM_001177977	acyl-CoA synthetase medium-chain family member 2A	Cytoplasm	other	1.34112	0	5.86165
NM_001177978	acyl-CoA synthetase medium-chain family member 2A	Cytoplasm	other	1.34112	0	5.86165
NM_001177986	zinc finger, MYM-type 3	Nucleus	other	123.383	89.5723	334.114
NM_001177987	zinc finger, MYM-type 3	Nucleus	other	122.042	90.3065	334.114
NM_001177988	zinc finger, MYM-type 3	Nucleus	other	121.371	90.3065	337.045
NM_001178039	ribosomal protein L26-like 1	Cytoplasm	other	154.899	152.713	278.428
NM_001185164	vascular endothelial growth factor B	Extracellular Space	growth factor	20.1168	15.4182	49.824
NM_001185182	prefoldin subunit 6	Cytoplasm	other	49.6213	33.7732	64.4781
NM_001190156	sorting nexin 7	unknown	transporter	20.1168	19.8234	32.2391
NM_001190437	abhydrolase domain containing 11	Cytoplasm	enzyme	148.193	104.991	337.045
NM_001190443	ATP-binding cassette, sub-family F (GCN20), member 2	Cytoplasm	transporter	182.392	180.613	504.102
NM_001190444	angio-associated, migratory cell protein	Plasma Membrane	other	201.838	111.598	961.31
NM_001190473	death-associated protein kinase 3	Cytoplasm	kinase	30.1751	16.1524	41.0315
NM_001190474	death-associated protein kinase 3	Cytoplasm	kinase	27.4929	17.6208	49.824
NM_001190786	DEAD (Asp-Glu-Ala-As) box polypeptide 19B	Nucleus	enzyme	335.95	306.161	439.624
NM_001190800	DEAD (Asp-Glu-Ala-As) box polypeptide 19B	Nucleus	enzyme	337.291	309.832	445.485
NM_001190804	DnaJ (Hsp40) homolog, subfamily B, member 11	Cytoplasm	other	1009.19	946.383	2702.22
NM_001190805	DnaJ (Hsp40) homolog, subfamily B, member 11	Cytoplasm	other	541.811	533.763	1201.64
NM_001191001	lines homolog (Drosophila)	unknown	other	56.9975	37.4442	84.9939
NM_001191004	LSM6 homolog, U6 small nuclear RNA associated (S. cerevisiae)	Nucleus	other	657.818	550.65	694.605
NM_001193271	Meis homeobox 1	Nucleus	transcription regulator	245.425	151.979	439.624
NM_001193645	galactosamine (N-acetyl)-6-sulfate sulfatase	Cytoplasm	enzyme	105.278	88.8381	208.088
NM_001194941	deleted in liver cancer 1	Cytoplasm	other	5.36447	1.4684	5.86165
NM_001195003	MYST histone acetyltransferase 2	Nucleus	enzyme	352.043	343.605	1014.07
NM_001195023	nuclear protein localization 4 homolog (S. cerevisiae)	Nucleus	other	781.201	582.954	1304.22
NM_001195025	NUAK family, SNF1-like kinase, 2	unknown	kinase	130.759	88.8381	208.088
NM_001195086	protein tyrosine phosphatase, receptor type, f polypeptide (PTPRF), interacting protein (liprin), alpha 1	Plasma Membrane	phosphatase	532.424	353.884	829.423
NM_001195205	TRM2 tRNA methyltransferase 2 homolog A (S. cerevisiae)	unknown	kinase	205.862	184.284	383.938
NM_001195265	PDZ domain containing 7	unknown	other	4.69391	2.2026	41.0315
NM_001195298	kinesin family member C1	Nucleus	other	15.4229	11.7472	23.4466
NM_001195421	histone cluster 2, H4	Nucleus	other	22.799	18.355	23.4466
NM_001195765	ribosomal protein L36	Cytoplasm	other	63.7031	46.2546	158.264
NM_001197082	regulator of chromosome condensation 1	Cytoplasm	other	158.922	124.814	682.882
NM_001198560	major histocompatibility complex, class I, B	Plasma Membrane	transmembrane receptor	118.018	88.1039	172.919
NM_001198561	major histocompatibility complex, class I, B	Plasma Membrane	transmembrane receptor	79.1259	72.6857	117.233
NM_001198635	microtubule-associated protein 7	Cytoplasm	other	188.427	171.068	222.743
NM_001198794	chromosome 19 open reading frame 38	unknown	other	34.8691	14.684	55.6857
NM_001198808	Scm-like with four mbt domains 2	unknown	other	76.4437	36.71	211.019
NM_001198859	C-terminal binding protein 1	Nucleus	enzyme	182.392	110.13	515.825
NM_001198860	C-terminal binding protein 1	Nucleus	enzyme	189.098	111.598	512.894
NM_001198861	C-terminal binding protein 1	Nucleus	enzyme	189.098	113.067	521.687
NM_001198866	dynactin 1	Cytoplasm	other	97.9016	82.9645	471.863
NM_001198867	dynactin 1	Cytoplasm	other	95.8899	84.4329	468.932
NM_001198886	dipeptidyl-peptidase 6	Plasma Membrane	peptidase	0.670559	0	2.93082
NM_001198955	chromosome 1 open reading frame 226	unknown	other	63.7031	38.9126	313.598
NM_001198968	intersectin 2	Cytoplasm	other	1618.73	1605.69	4053.33
NM_001198969	intersectin 2	Cytoplasm	other	1092.34	973.548	3130.12
NM_001198977	spleen tyrosine kinase	Cytoplasm	kinase	581.374	549.181	685.813
NM_001198984	Treacher Collins-Franceschetti syndrome 1	Nucleus	transporter	323.88	207.044	929.071
NM_001199024	phospholipase A2, group VI (cytosolic, calcium-independent)	Cytoplasm	enzyme	34.1985	24.9628	35.1699
NM_001199044	proline-rich coiled-coil 2A	Cytoplasm	other	804.671	706.3	1128.37
NM_001199059	RAB guanine nucleotide exchange factor (GEF) 1	Cytoplasm	other	52.3036	49.9256	64.4781
NM_001199177	optic atrophy 1 (autosomal dominant)	Cytoplasm	enzyme	648.43	621.867	1090.27
NM_001199188	sorting nexin 5	Cytoplasm	transporter	1793.07	1760.61	2649.46
NM_001199203	sperm associated antigen 9	Plasma Membrane	other	964.264	836.253	2007.61
NM_001199204	sperm associated antigen 9	Plasma Membrane	other	967.616	835.519	1990.03
NM_001199205	sperm associated antigen 9	Plasma Membrane	other	924.03	770.175	1691.09
NM_001199247	K(lysine) acetyltransferase 5	Nucleus	transcription regulator	90.5254	89.5723	211.019
NM_001199248	K(lysine) acetyltransferase 5	Nucleus	transcription regulator	92.5371	90.3065	199.296
NM_001199249	K(lysine) acetyltransferase 5	Nucleus	transcription regulator	67.0559	52.8624	96.7172
NM_001199265	erythrocyte membrane protein band 4.1-like 2	Plasma Membrane	other	472.744	304.693	644.781
NM_001199284	solute carrier family 43, member 2	Plasma Membrane	transporter	124.053	122.611	568.58
NM_001199296	ATP citrate lyase	Cytoplasm	enzyme	650.442	480.166	879.247
NM_001199310	ligase I, DNA, ATP-dependent	Nucleus	enzyme	1124.53	876.634	1881.59
NM_001199347	forkhead box P3	Nucleus	transcription regulator	71.7498	65.3437	310.667
NM_001199348	forkhead box P3	Nucleus	transcription regulator	69.7381	64.6095	310.667
NM_001199349	CD99 molecule-like 2	Plasma Membrane	other	52.9741	41.8494	111.371
NM_001199360	transmembrane protein 164	unknown	other	422.452	353.15	715.121
NM_001199431	DNA (cytosine-5-)-methyltransferase 1	Nucleus	enzyme	4406.24	2792.89	7880.99
NM_001199432	DNA (cytosine-5-)-methyltransferase 1	Nucleus	enzyme	4374.73	2818.59	7901.5
NM_001199433	DNA (cytosine-5-)-methyltransferase 1	Nucleus	enzyme	4396.85	2817.86	7983.56
NM_001199494	etoposide induced 2.4 mRNA	unknown	other	281.635	270.185	545.133
NM_001199593	protein kinase N1	Cytoplasm	kinase	146.182	145.371	205.158
NM_001199676	calcium/calmodulin-dependent protein kinase kinase 2, beta	Cytoplasm	kinase	171.663	135.827	290.152
NM_001199733	death-domain associated protein	Nucleus	transcription regulator	67.7264	60.2043	240.328
NM_001199967	predicted gene 11127	unknown	other	13.4112	8.81039	17.5849
NM_001201341	RNA-binding protein Musashi homolog 2-like	unknown	other	25.4812	11.7472	93.7864
NM_001201460	histocompatibility 2, Q region locus 9	Plasma Membrane	other	128.747	93.2433	178.78
NM_001204167	Rap guanine nucleotide exchange factor (GEF) 4	Cytoplasm	other	0.670559	0	5.86165
NM_001204274	LSM2 homolog, U6 small nuclear RNA associated (S. cerevisiae)	Nucleus	other	55.6564	48.4572	108.44
NM_001204275	histone deacetylase 7	Nucleus	transcription regulator	238.048	143.903	433.762
NM_001204276	histone deacetylase 7	Nucleus	transcription regulator	236.037	141.7	433.762
NM_001204277	histone deacetylase 7	Nucleus	transcription regulator	237.378	142.435	433.762
NM_001204278	histone deacetylase 7	Nucleus	transcription regulator	238.048	140.966	433.762
NM_001204279	histone deacetylase 7	Nucleus	transcription regulator	236.707	140.966	433.762
NM_001204280	histone deacetylase 7	Nucleus	transcription regulator	238.048	140.232	433.762
NM_001204281	histone deacetylase 7	Nucleus	transcription regulator	233.354	138.029	433.762
NM_001204875	SET nuclear oncogene	Nucleus	phosphatase	1875.55	1437.56	6781.93
NM_001204906	RecQ protein-like (DNA helicase Q1-like)	Nucleus	enzyme	134.782	108.662	199.296
NM_001204907	RecQ protein-like (DNA helicase Q1-like)	Nucleus	enzyme	109.972	79.2935	167.057
NM_001204973	bromodomain containing 2	Nucleus	kinase	1139.95	1070.46	1216.29
NM_001205052	Jun dimerization protein 2	Nucleus	transcription regulator	26.8224	12.4814	41.0315
NM_001205053	Jun dimerization protein 2	Nucleus	transcription regulator	26.8224	13.2156	35.1699
NM_001205068	jumonji domain containing 4	unknown	other	77.1143	48.4572	246.189
NM_001205073	Josephin domain containing 2	unknown	enzyme	8.04671	5.1394	8.79247
NM_001205083	scavenger receptor class B, member 1	Plasma Membrane	transporter	59.0092	57.2675	228.604
NM_001205214	retinoid X receptor, beta	Nucleus	ligand-dependent nuclear receptor	46.2686	41.8494	298.944
NM_001205215	retinoid X receptor, beta	Nucleus	ligand-dependent nuclear receptor	51.633	44.7862	313.598
NM_001205216	retinoid X receptor, beta	Nucleus	ligand-dependent nuclear receptor	52.9741	44.052	310.667
NM_001205236	Rho GTPase activating protein 27	Cytoplasm	other	81.1376	41.1152	383.938
NM_001205239	poly (ADP-ribose) polymerase family, member 6	unknown	other	132.1	129.953	164.126
NM_001205241	MYST histone acetyltransferase monocytic leukemia 4	Nucleus	enzyme	264.871	258.438	392.73
NM_001205336	ArfGAP with RhoGAP domain, ankyrin repeat and PH domain 3	Nucleus	other	445.251	336.263	515.825
NM_001205339	phosphoserine aminotransferase 1	Cytoplasm	enzyme	1170.8	1060.18	1606.09
NM_001242360	tRNA nucleotidyl transferase, CCA-adding, 1	Cytoplasm	enzyme	118.018	81.4961	134.818
NM_001242363	family with sequence similarity 160, member A2	Cytoplasm	other	93.2077	77.0909	196.365
NM_001242368	coagulation factor X	Extracellular Space	peptidase	46.2686	24.9628	260.843
NM_001242389	thyroid hormone receptor interactor 10	Cytoplasm	other	17.4345	16.8866	155.334
NM_007379	ATP-binding cassette, sub-family A (ABC1), member 2	Plasma Membrane	transporter	221.284	206.31	243.258
NM_007380	abl-interactor 1	Cytoplasm	other	902.572	773.112	964.241
NM_007381	acyl-CoA dehydrogenase, long chain	Cytoplasm	enzyme	319.857	298.819	759.083
NM_007382	acyl-CoA dehydrogenase, C-4 to C-12 straight chain	Cytoplasm	enzyme	217.261	209.981	296.013
NM_007383	acyl-CoA dehydrogenase, C-2 to C-3 short chain	Cytoplasm	enzyme	39.563	12.4814	126.025
NM_007390	cholinergic receptor, nicotinic, alpha 7	Plasma Membrane	transmembrane receptor	0.670559	0	2.93082
NM_007393	actin, beta	Cytoplasm	other	11371.3	7974.87	30008.7
NM_007404	ADAM metallopeptidase domain 9	Plasma Membrane	peptidase	107.289	85.9013	249.12
NM_007408	perilipin 2	Plasma Membrane	other	126.065	118.94	234.466
NM_007410	alcohol dehydrogenase 5 (class III), chi polypeptide	Cytoplasm	enzyme	388.254	318.643	735.637
NM_007415	poly (ADP-ribose) polymerase 1	Nucleus	enzyme	943.476	734.199	1459.55
NM_007426	angiopoietin 2	Extracellular Space	growth factor	38.2219	35.9758	184.642
NM_007434	v-akt murine thymoma viral oncogene homolog 2	Cytoplasm	kinase	183.063	121.877	530.479
NM_007435	ATP-binding cassette, sub-family D (ALD), member 1	Plasma Membrane	transporter	159.593	130.687	395.661
NM_007444	S-adenosylmethionine decarboxylase 1	Cytoplasm	enzyme	419.77	413.354	1090.27
NM_007447	angiogenin, ribonuclease, RNase A family, 5	Extracellular Space	enzyme	9.38782	3.671	23.4466
NM_007450	solute carrier family 25 (mitochondrial carrier; adenine nucleotide translocator), member 4	Cytoplasm	transporter	526.389	383.252	1163.54
NM_007454	adaptor-related protein complex 1, beta 1 subunit	Cytoplasm	transporter	171.663	123.345	328.252
NM_007455	adaptor-related protein complex 1, gamma 2 subunit	Cytoplasm	transporter	147.523	120.409	178.78
NM_007457	adaptor-related protein complex 1, sigma 1 subunit	Cytoplasm	transporter	113.995	64.6095	128.956
NM_007458	adaptor-related protein complex 2, alpha 1 subunit	Cytoplasm	transporter	33.5279	29.368	61.5473
NM_007460	adaptor-related protein complex 3, delta 1 subunit	Cytoplasm	transporter	228.661	218.057	1104.92
NM_007472	aquaporin 1 (Colton blood group)	Plasma Membrane	transporter	42.9158	11.013	76.2014
NM_007476	ADP-ribosylation factor 1	Cytoplasm	enzyme	836.187	748.883	1063.89
NM_007480	ADP-ribosylation factor 5	Cytoplasm	transporter	10.0584	7.34199	90.8555
NM_007481	ADP-ribosylation factor 6	Plasma Membrane	transporter	1797.77	1552.1	2098.47
NM_007494	argininosuccinate synthase 1	Cytoplasm	enzyme	123.383	108.662	296.013
NM_007505	ATP synthase, H+ transporting, mitochondrial F1 complex, alpha subunit 1, cardiac muscle	Cytoplasm	transporter	3329.99	2862.64	4604.32
NM_007507	ATP synthase, H+ transporting, mitochondrial Fo complex, subunit E	Cytoplasm	transporter	141.488	51.394	149.472
NM_007508	ATPase, H+ transporting, lysosomal 70kDa, V1 subunit A	Cytoplasm	transporter	852.951	820.101	1060.96
NM_007510	ATPase, H+ transporting, lysosomal 31kDa, V1 subunit E1	Cytoplasm	transporter	118.018	116.003	222.743
NM_007512	ATPase inhibitory factor 1	Cytoplasm	other	1613.36	1234.19	2441.38
NM_007516	heterogeneous nuclear ribonucleoprotein D (AU-rich element RNA binding protein 1, 37kDa)	Nucleus	transcription regulator	5230.36	3543.25	7960.12
NM_007517	ancient ubiquitous protein 1	Cytoplasm	other	147.523	128.485	228.604
NM_007522	BCL2-associated agonist of cell death	Cytoplasm	other	26.1518	20.5576	43.9624
NM_007527	BCL2-associated X protein	Cytoplasm	other	70.4087	49.9256	87.9247
NM_007531	prohibitin 2	Cytoplasm	transcription regulator	555.893	347.276	1354.04
NM_007537	BCL2-like 2	Cytoplasm	other	186.415	160.79	240.328
NM_007554	bone morphogenetic protein 4	Extracellular Space	growth factor	0.670559	0	2.93082
NM_007563	2,3-bisphosphoglycerate mutase	unknown	phosphatase	166.299	102.054	172.919
NM_007567	bassoon (presynaptic cytomatrix protein)	Plasma Membrane	other	154.899	141.7	366.353
NM_007578	calcium channel, voltage-dependent, P/Q type, alpha 1A subunit	Plasma Membrane	ion channel	7.37615	7.34199	29.3082
NM_007590	calmodulin 1	Nucleus	other	1255.29	1024.21	3165.29
NM_007591	calreticulin	Cytoplasm	transcription regulator	8489.27	7772.97	27998.2
NM_007597	calnexin	Cytoplasm	other	7347.98	6873.57	18414.4
NM_007598	CAP, adenylate cyclase-associated protein 1 (yeast)	Plasma Membrane	other	736.944	561.663	847.008
NM_007602	calpain 5	Cytoplasm	peptidase	68.397	24.9628	126.025
NM_007620	carbonyl reductase 1	Cytoplasm	enzyme	34.1985	22.7602	58.6165
NM_007622	chromobox homolog 1	Nucleus	transcription regulator	635.69	363.429	1617.81
NM_007624	chromobox homolog 3	Nucleus	transcription regulator	560.587	522.016	1178.19
NM_007626	chromobox homolog 5	Nucleus	transcription regulator	4494.08	4136.48	7705.14
NM_007631	cyclin D1	Nucleus	other	164.287	11.7472	184.642
NM_007632	cyclin D3	Nucleus	other	175.016	100.585	559.787
NM_007637	chaperonin containing TCP1, subunit 5 (epsilon)	Cytoplasm	other	955.546	836.987	1031.65
NM_007638	chaperonin containing TCP1, subunit 7 (eta)	Cytoplasm	other	691.346	554.321	1664.71
NM_007652	CD59a antigen	Plasma Membrane	other	32.1868	26.4312	49.824
NM_007656	CD82 molecule	Plasma Membrane	other	67.7264	42.5836	123.095
NM_007658	cell division cycle 25 homolog A (S. pombe)	Nucleus	phosphatase	409.041	301.756	1145.95
NM_007661	cyclin-dependent kinase 11B	Nucleus	kinase	1089.66	596.904	4586.74
NM_007682	centromere protein B, 80kDa	Nucleus	other	193.791	80.7619	5055.67
NM_007687	cofilin 1 (non-muscle)	Nucleus	other	1224.44	773.112	2379.83
NM_007693	chromogranin A (parathyroid secretory protein 1)	Extracellular Space	other	4.69391	3.671	20.5158
NM_007696	oviductal glycoprotein 1, 120kDa	Extracellular Space	enzyme	16.764	12.4814	46.8932
NM_007697	cell adhesion molecule with homology to L1CAM (close homolog of L1)	Plasma Membrane	other	2.01168	0	2.93082
NM_007698	cholinergic receptor, muscarinic 1	Plasma Membrane	G-protein coupled receptor	1.34112	0.734199	11.7233
NM_007705	cold inducible RNA binding protein	Nucleus	translation regulator	103.266	71.2173	184.642
NM_007708	citron (rho-interacting, serine/threonine kinase 21)	Cytoplasm	kinase	313.822	184.284	1043.37
NM_007711	chloride channel 3	Plasma Membrane	ion channel	266.212	240.083	351.699
NM_007725	calponin 2	Cytoplasm	other	115.336	88.1039	123.095
NM_007747	cytochrome c oxidase subunit Va	Cytoplasm	enzyme	490.849	389.86	1055.1
NM_007748	cytochrome c oxidase subunit VIa polypeptide 1	Cytoplasm	enzyme	413.735	403.075	583.234
NM_007749	cytochrome c oxidase, subunit VIIc	Cytoplasm	enzyme	430.499	375.91	530.479
NM_007763	cysteine-rich protein 1 (intestinal)	Cytoplasm	other	26.8224	7.34199	79.1322
NM_007783	c-src tyrosine kinase	Cytoplasm	kinase	155.57	72.6857	178.78
NM_007790	structural maintenance of chromosomes 3	Nucleus	other	3286.41	3215.06	5767.86
NM_007791	cysteine and glycine-rich protein 1	Nucleus	other	392.947	273.122	1134.23
NM_007793	cystatin B (stefin B)	Cytoplasm	other	38.8924	32.3048	61.5473
NM_007803	cortactin	Plasma Membrane	other	22.1284	8.07619	43.9624
NM_007806	cytochrome b-245, alpha polypeptide	Cytoplasm	enzyme	67.0559	39.6468	187.573
NM_007807	cytochrome b-245, beta polypeptide	Cytoplasm	enzyme	752.367	707.768	762.014
NM_007828	death-associated protein kinase 3	Cytoplasm	kinase	27.4929	18.355	49.824
NM_007829	death-domain associated protein	Nucleus	transcription regulator	73.7615	59.4701	234.466
NM_007830	diazepam binding inhibitor (GABA receptor modulator, acyl-CoA binding protein)	Cytoplasm	other	354.055	249.628	430.831
NM_007835	dynactin 1	Cytoplasm	other	97.231	80.7619	468.932
NM_007836	growth arrest and DNA-damage-inducible, alpha	Nucleus	other	104.607	99.8511	331.183
NM_007838	dolichyl-diphosphooligosaccharide--protein glycosyltransferase	Cytoplasm	enzyme	698.052	691.616	1075.61
NM_007839	DEAH (Asp-Glu-Ala-His) box polypeptide 15	Nucleus	enzyme	3020.2	2375.13	4232.11
NM_007841	DEAD (Asp-Glu-Ala-Asp) box polypeptide 6	Nucleus	enzyme	1508.76	1317.15	2922.03
NM_007842	DEAH (Asp-Glu-Ala-His) box polypeptide 9	Nucleus	enzyme	4326.45	3560.87	4364
NM_007858	diaphanous homolog 1 (Drosophila)	Cytoplasm	other	602.162	584.423	1600.23
NM_007862	discs, large homolog 1 (Drosophila)	Plasma Membrane	kinase	339.973	328.921	700.467
NM_007868	dystrophin	Plasma Membrane	other	22.1284	14.684	23.4466
NM_007872	DNA (cytosine-5-)-methyltransferase 3 alpha	Nucleus	enzyme	683.299	627.74	1274.91
NM_007874	receptor accessory protein 5	Extracellular Space	transporter	270.906	257.704	562.718
NM_007885	solute carrier family 26 (sulfate transporter), member 2	Plasma Membrane	transporter	128.077	92.5091	524.617
NM_007888	dishevelled, dsh homolog 2 (Drosophila)	Cytoplasm	other	105.948	64.6095	398.592
NM_007891	E2F transcription factor 1	Nucleus	transcription regulator	232.684	153.448	665.297
NM_007896	microtubule-associated protein, RP/EB family, member 1	Cytoplasm	other	1374.65	1252.54	1468.34
NM_007898	emopamil binding protein (sterol isomerase)	Cytoplasm	enzyme	81.1376	43.3178	164.126
NM_007907	eukaryotic translation elongation factor 2	Cytoplasm	translation regulator	5139.83	3458.81	7936.67
NM_007908	eukaryotic elongation factor-2 kinase	Cytoplasm	kinase	318.515	292.946	685.813
NM_007915	etoposide induced 2.4 mRNA	unknown	other	291.693	281.198	545.133
NM_007922	ELK1, member of ETS oncogene family	Nucleus	transcription regulator	49.6213	37.4442	82.0631
NM_007946	eosinophil peroxidase	Cytoplasm	enzyme	83.1493	60.9385	354.63
NM_007965	Enah/Vasp-like	Cytoplasm	other	20.1168	13.2156	120.164
NM_007968	Ewing sarcoma breakpoint region 1	Nucleus	other	1433.65	1351.66	2552.75
NM_007972	coagulation factor X	Extracellular Space	peptidase	46.2686	24.2286	281.359
NM_007981	acyl-CoA synthetase long-chain family member 1	Cytoplasm	enzyme	626.302	594.701	662.366
NM_007988	fatty acid synthase	Cytoplasm	enzyme	327.233	245.223	542.202
NM_007991	fibrillarin	Nucleus	other	362.102	221.728	1145.95
NM_007996	ferredoxin 1	Cytoplasm	transporter	95.8899	90.3065	143.61
NM_007999	flap structure-specific endonuclease 1	Nucleus	enzyme	247.436	140.232	325.321
NM_008001	FYVE, RhoGEF and PH domain containing 1	Cytoplasm	other	8.71726	5.87359	70.3398
NM_008014	protein phosphatase, Mg2+/Mn2+ dependent, 1G	Nucleus	phosphatase	608.197	459.609	2104.33
NM_008019	FK506 binding protein 1A, 12kDa	Cytoplasm	enzyme	844.233	679.134	2417.93
NM_008020	FK506 binding protein 2, 13kDa	Cytoplasm	enzyme	166.299	133.624	246.189
NM_008028	flotillin 2	Plasma Membrane	other	172.334	154.916	401.523
NM_008031	fragile X mental retardation 1	Nucleus	other	931.406	909.673	1213.36
NM_008037	FOS-like antigen 2	Nucleus	transcription regulator	246.095	240.817	782.53
NM_008049	ferritin, light polypeptide	Cytoplasm	other	50.9625	28.6338	120.164
NM_008054	FYN oncogene related to SRC, FGR, YES	Plasma Membrane	kinase	68.397	67.5463	73.2706
NM_008062	glucose-6-phosphate dehydrogenase	Cytoplasm	enzyme	542.482	539.637	548.064
NM_008079	galactosylceramidase	Cytoplasm	enzyme	143.5	137.295	161.195
NM_008080	beta-1,4-N-acetyl-galactosaminyl transferase 1	Cytoplasm	enzyme	498.896	446.393	1359.9
NM_008088	growth arrest-specific 7	Cytoplasm	transcription regulator	265.541	124.08	735.637
NM_008089	GATA binding protein 1 (globin transcription factor 1)	Nucleus	transcription regulator	31.5163	27.8996	32.2391
NM_008131	glutamate-ammonia ligase	Cytoplasm	enzyme	836.857	792.935	2221.56
NM_008132	glutamine repeat protein 1	unknown	other	24.1401	22.026	237.397
NM_008136	guanine nucleotide binding protein-like 1	unknown	other	126.065	69.0147	345.837
NM_008146	golgin A3	Cytoplasm	transporter	275.6	242.286	445.485
NM_008152	G protein-coupled receptor 65	Plasma Membrane	G-protein coupled receptor	587.409	484.572	908.555
NM_008162	glutathione peroxidase 4 (phospholipid hydroperoxidase)	Cytoplasm	enzyme	64.3736	46.2546	143.61
NM_008171	glutamate receptor, ionotropic, N-methyl D-aspartate 2B	Plasma Membrane	ion channel	0.670559	0	14.6541
NM_008180	glutathione synthetase	Cytoplasm	enzyme	73.7615	27.1654	76.2014
NM_008193	guanylate kinase 1	Cytoplasm	kinase	44.2569	41.8494	231.535
NM_008199	major histocompatibility complex, class I, B	Plasma Membrane	transmembrane receptor	10.0584	2.2026	11.7233
NM_008202	solute carrier family 39 (zinc transporter), member 7	Plasma Membrane	transporter	230.672	174.005	720.983
NM_008214	histidyl-tRNA synthetase	Cytoplasm	enzyme	370.148	265.046	524.617
NM_008224	host cell factor C1 (VP16-accessory protein)	Nucleus	transcription regulator	1018.58	941.244	1966.58
NM_008225	hematopoietic cell-specific Lyn substrate 1	Nucleus	transcription regulator	417.758	325.985	3801.28
NM_008229	histone deacetylase 2	Nucleus	transcription regulator	1895	1539.62	3558.02
NM_008231	hepatoma-derived growth factor	Extracellular Space	growth factor	2110.92	1196.01	4944.3
NM_008233	hepatoma-derived growth factor-related protein 2	Nucleus	other	97.231	78.5593	744.429
NM_008234	helicase, lymphoid-specific	Nucleus	enzyme	1534.91	1198.21	1902.1
NM_008244	hepatocyte growth factor-regulated tyrosine kinase substrate	Cytoplasm	other	40.2335	38.9126	96.7172
NM_008248	histidine triad nucleotide binding protein 1	Nucleus	enzyme	411.053	290.743	618.404
NM_008251	high mobility group nucleosomal binding domain 1	Nucleus	other	1844.71	1345.79	2652.4
NM_008252	high mobility group box 2	Nucleus	transcription regulator	1168.78	977.219	2828.25
NM_008253	high mobility group box 3	Nucleus	other	814.729	449.33	832.354
NM_008254	3-hydroxymethyl-3-methylglutaryl-CoA lyase	Cytoplasm	enzyme	32.1868	19.0892	43.9624
NM_008279	mitogen-activated protein kinase kinase kinase kinase 1	Cytoplasm	kinase	176.357	115.269	448.416
NM_008281	hepsin	Plasma Membrane	peptidase	4.69391	0	5.86165
NM_008292	hydroxysteroid (17-beta) dehydrogenase 4	Cytoplasm	enzyme	372.16	361.226	650.643
NM_008297	heat shock transcription factor 2	Nucleus	transcription regulator	99.2427	91.0407	419.108
NM_008298	DnaJ (Hsp40) homolog, subfamily A, member 1	Nucleus	other	920.007	709.971	1119.57
NM_008300	heat shock 70kDa protein 4	Cytoplasm	other	3755.13	2622.56	5495.29
NM_008302	heat shock protein 90kDa alpha (cytosolic), class B member 1	Cytoplasm	other	37955.6	25306.4	145621
NM_008303	heat shock 10kDa protein 1 (chaperonin 10)	Cytoplasm	enzyme	771.143	511.737	1351.11
NM_008320	interferon regulatory factor 8	Nucleus	transcription regulator	257.495	188.689	1101.99
NM_008339	CD79b molecule, immunoglobulin-associated beta	Plasma Membrane	transmembrane receptor	57.6681	55.7992	181.711
NM_008353	interleukin 12 receptor, beta 1	Plasma Membrane	transmembrane receptor	5.36447	3.671	11.7233
NM_008359	interleukin 17 receptor A	Plasma Membrane	transmembrane receptor	2165.9	2165.89	5741.48
NM_008369	interleukin 3 receptor, alpha (low affinity)	Plasma Membrane	transmembrane receptor	10.0584	2.9368	32.2391
NM_008379	karyopherin (importin) beta 1	Nucleus	transporter	4047.49	3179.08	6233.86
NM_008383	centrosomal protein 250kDa	Nucleus	other	219.943	146.84	844.077
NM_008389	intracisternal A particle-promoted polypeptide	Cytoplasm	other	61.6914	61.6727	495.309
NM_008401	integrin, alpha M (complement component 3 receptor 3 subunit)	Plasma Membrane	other	373.501	350.947	759.083
NM_008404	integrin, beta 2 (complement component 3 receptor 3 and 4 subunit)	Plasma Membrane	other	311.139	154.182	847.008
NM_008405	integrin beta 2-like	Plasma Membrane	other	1.34112	0.734199	2.93082
NM_008421	potassium voltage-gated channel, Shaw-related subfamily, member 1	Plasma Membrane	ion channel	2.01168	0	2.93082
NM_008434	potassium voltage-gated channel, KQT-like subfamily, member 1	Plasma Membrane	ion channel	8.71726	3.671	43.9624
NM_008443	kinesin family member 3A	Cytoplasm	enzyme	108.631	75.6225	152.403
NM_008444	kinesin family member 3B	Cytoplasm	transporter	226.649	152.713	665.297
NM_008447	kinesin family member 5A	Cytoplasm	transporter	1.34112	0.734199	52.7548
NM_008450	kinesin light chain 1	Cytoplasm	other	49.6213	20.5576	117.233
NM_008451	kinesin light chain 2	Cytoplasm	other	10.0584	3.671	35.1699
NM_008455	kallikrein B, plasma (Fletcher factor) 1	Extracellular Space	peptidase	4.02335	2.9368	35.1699
NM_008465	karyopherin alpha 1 (importin alpha 5)	Nucleus	transporter	294.375	286.338	375.145
NM_008468	karyopherin alpha 6 (importin alpha 7)	Nucleus	transporter	428.487	267.249	542.202
NM_008492	lactate dehydrogenase B	Cytoplasm	enzyme	56.9975	40.381	164.126
NM_008494	LFNG O-fucosylpeptide 3-beta-N-acetylglucosaminyltransferase	Cytoplasm	enzyme	19.4462	11.7472	46.8932
NM_008511	lymphoid-restricted membrane protein	Cytoplasm	other	169.651	149.777	451.347
NM_008512	low density lipoprotein receptor-related protein 1	Plasma Membrane	transmembrane receptor	183.063	132.156	920.279
NM_008520	latent transforming growth factor beta binding protein 3	Extracellular Space	other	24.1401	23.4944	35.1699
NM_008522	lactotransferrin	Extracellular Space	peptidase	128.747	3.671	419.108
NM_008525	aminolevulinate dehydratase	Cytoplasm	enzyme	28.834	19.0892	32.2391
NM_008529	lymphocyte antigen 6 complex, locus E	Plasma Membrane	other	1698.53	1399.38	3174.08
NM_008534	lymphocyte antigen 9	Plasma Membrane	other	136.123	119.674	410.315
NM_008535	lymphoblastic leukemia derived sequence 1	Nucleus	transcription regulator	152.217	105.725	231.535
NM_008550	mannosidase, alpha, class 2B, member 2	Cytoplasm	enzyme	95.8899	89.5723	128.956
NM_008551	mitogen-activated protein kinase-activated protein kinase 2	Nucleus	kinase	660.5	527.889	905.625
NM_008563	minichromosome maintenance complex component 3	Nucleus	enzyme	1286.13	846.532	1931.41
NM_008564	minichromosome maintenance complex component 2	Nucleus	enzyme	351.373	273.856	811.838
NM_008565	minichromosome maintenance complex component 4	Nucleus	enzyme	1452.43	1118.92	1491.79
NM_008566	minichromosome maintenance complex component 5	Nucleus	enzyme	903.913	553.586	1875.73
NM_008567	minichromosome maintenance complex component 6	Nucleus	enzyme	2483.75	1888.36	3308.9
NM_008568	minichromosome maintenance complex component 7	Nucleus	enzyme	837.528	709.971	914.417
NM_008569	anaphase promoting complex subunit 1	Nucleus	other	932.747	923.623	1576.78
NM_008580	mitogen-activated protein kinase kinase kinase 5	Cytoplasm	kinase	335.95	322.314	1230.95
NM_008595	MFNG O-fucosylpeptide 3-beta-N-acetylglucosaminyltransferase	Cytoplasm	enzyme	46.2686	30.1022	99.648
NM_008617	malate dehydrogenase 2, NAD (mitochondrial)	Cytoplasm	enzyme	604.844	491.179	1512.31
NM_008619	Mov10, Moloney leukemia virus 10, homolog (mouse)	Nucleus	enzyme	28.1635	16.1524	105.51
NM_008628	mutS homolog 2, colon cancer, nonpolyposis type 1 (E. coli)	Nucleus	enzyme	765.108	645.361	770.807
NM_008634	microtubule-associated protein 1B	Cytoplasm	other	14.0817	7.34199	26.3774
NM_008635	microtubule-associated protein 7	Cytoplasm	other	193.791	171.803	243.258
NM_008637	nudix (nucleoside diphosphate linked moiety X)-type motif 1	Extracellular Space	phosphatase	148.864	141.7	228.604
NM_008638	methylenetetrahydrofolate dehydrogenase (NADP+ dependent) 2, methenyltetrahydrofolate cyclohydrolase	Cytoplasm	enzyme	32.1868	28.6338	43.9624
NM_008652	v-myb myeloblastosis viral oncogene homolog (avian)-like 2	Nucleus	transcription regulator	202.509	186.487	741.498
NM_008663	myosin VIIA	Cytoplasm	enzyme	109.972	108.662	143.61
NM_008672	nucleosome assembly protein 1-like 4	Nucleus	other	551.87	502.927	1488.86
NM_008677	neutrophil cytosolic factor 4, 40kDa	Cytoplasm	enzyme	93.8782	41.1152	269.636
NM_008683	neural precursor cell expressed, developmentally down-regulated 8	Nucleus	enzyme	244.083	198.234	375.145
NM_008684	neogenin 1	Plasma Membrane	transcription regulator	2.68224	0	8.79247
NM_008686	nuclear factor (erythroid-derived 2)-like 1	Nucleus	transcription regulator	472.073	389.86	1128.37
NM_008694	neutrophilic granule protein	Extracellular Space	other	377.525	19.8234	398.592
NM_008696	mitogen-activated protein kinase kinase kinase kinase 4	Cytoplasm	kinase	504.26	457.406	1538.68
NM_008697	ninein (GSK3B interacting protein)	Cytoplasm	other	1468.52	1358.27	3484.75
NM_008701	NK2 homeobox 8	Nucleus	transcription regulator	0.670559	0	2.93082
NM_008704	non-metastatic cells 1, protein (NM23A) expressed in	Nucleus	kinase	319.186	294.414	592.026
NM_008707	N-myristoyltransferase 1	Cytoplasm	enzyme	160.934	119.674	533.41
NM_008722	nucleophosmin (nucleolar phosphoprotein B23, numatrin)	Nucleus	transcription regulator	20431.3	12778	36746.7
NM_008723	nucleophosmin/nucleoplasmin 3	Nucleus	other	25.4812	20.5576	52.7548
NM_008732	solute carrier family 11 (proton-coupled divalent metal ion transporters), member 2	Plasma Membrane	transporter	55.6564	37.4442	149.472
NM_008733	nebulin-related anchoring protein	Cytoplasm	other	25.4812	4.4052	29.3082
NM_008739	nuclear receptor binding SET domain protein 1	Nucleus	transcription regulator	2851.89	2752.51	4739.14
NM_008743	nth endonuclease III-like 1 (E. coli)	Nucleus	enzyme	9.38782	3.671	82.0631
NM_008750	nucleoredoxin	Nucleus	enzyme	89.8549	52.1282	369.284
NM_008753	ornithine decarboxylase antizyme 1	Cytoplasm	enzyme	708.11	613.056	1304.22
NM_008768	orosomucoid 1	Extracellular Space	other	0.670559	0	8.79247
NM_008774	poly(A) binding protein, cytoplasmic 1	Cytoplasm	translation regulator	15363.8	15274.3	34780.1
NM_008779	contactin 3 (plasmacytoma associated)	Plasma Membrane	other	1.34112	0	2.93082
NM_008783	pre-B-cell leukemia homeobox 1	Nucleus	transcription regulator	37.5513	28.6338	46.8932
NM_008787	pericentrin	Cytoplasm	other	441.898	381.049	1225.08
NM_008795	cyclin-dependent kinase 18	Cytoplasm	kinase	16.764	6.60779	41.0315
NM_008820	peptidase D	Cytoplasm	peptidase	44.2569	40.381	181.711
NM_008823	complement factor properdin	Extracellular Space	other	61.6914	47.723	290.152
NM_008826	phosphofructokinase, liver	Cytoplasm	kinase	91.196	81.4961	275.497
NM_008828	phosphoglycerate kinase 1	Cytoplasm	kinase	520.354	375.91	838.216
NM_008831	prohibitin	Nucleus	transcription regulator	136.794	100.585	161.195
NM_008840	phosphoinositide-3-kinase, catalytic, delta polypeptide	Cytoplasm	kinase	428.487	320.111	1784.87
NM_008841	phosphoinositide-3-kinase, regulatory subunit 2 (beta)	Cytoplasm	other	21.4579	16.1524	23.4466
NM_008844	phosphatidylinositol-4-phosphate 5-kinase, type I, gamma	Plasma Membrane	kinase	85.8315	71.2173	134.818
NM_008847	phosphatidylinositol-4-phosphate 5-kinase, type I, alpha	Cytoplasm	kinase	73.0909	66.0779	181.711
NM_008848	paired-Ig-like receptor A6	unknown	other	2.01168	1.4684	2.93082
NM_008853	praja ring finger 1	Cytoplasm	enzyme	67.0559	54.3308	73.2706
NM_008859	protein kinase C, theta	Cytoplasm	kinase	53.6447	33.7732	404.454
NM_008879	lymphocyte cytosolic protein 1 (L-plastin)	Cytoplasm	other	3610.96	3256.91	3821.79
NM_008891	pinin, desmosome associated protein	Plasma Membrane	other	5713.83	4410.34	10762
NM_008892	polymerase (DNA directed), alpha 1, catalytic subunit	Nucleus	enzyme	2837.13	2210.67	7883.92
NM_008893	polymerase (DNA directed), alpha 2 (70kD subunit)	Nucleus	enzyme	243.413	118.94	316.529
NM_008894	polymerase (DNA directed), delta 2, regulatory subunit 50kDa	Nucleus	enzyme	45.598	36.71	310.667
NM_008911	protoporphyrinogen oxidase	Cytoplasm	enzyme	47.6097	34.5074	55.6857
NM_008920	proteoglycan 2, bone marrow (natural killer cell activator, eosinophil granule major basic protein)	Extracellular Space	other	1049.42	970.612	3156.5
NM_008922	primase, DNA, polypeptide 2 (58kDa)	Nucleus	enzyme	207.203	188.689	331.183
NM_008924	protein kinase, cAMP-dependent, regulatory, type II, alpha	Cytoplasm	kinase	315.833	193.829	316.529
NM_008925	protein kinase C substrate 80K-H	Cytoplasm	enzyme	175.016	83.6987	559.787
NM_008937	prospero homeobox 1	Nucleus	transcription regulator	2.68224	2.2026	11.7233
NM_008944	proteasome (prosome, macropain) subunit, alpha type, 2	Cytoplasm	peptidase	354.726	342.137	553.926
NM_008945	proteasome (prosome, macropain) subunit, beta type, 4	Cytoplasm	peptidase	519.683	464.748	624.265
NM_008947	proteasome (prosome, macropain) 26S subunit, ATPase, 1	Nucleus	peptidase	389.595	325.985	498.24
NM_008950	proteasome (prosome, macropain) 26S subunit, ATPase, 5	Nucleus	transcription regulator	944.147	780.454	2286.04
NM_008951	proteasome (prosome, macropain) 26S subunit, non-ATPase, 4	Cytoplasm	other	197.144	130.687	970.103
NM_008959	phosphatidylserine synthase 1	Cytoplasm	enzyme	212.567	176.942	647.712
NM_008972	prothymosin alpha	Nucleus	other	6792.76	5438.21	26099
NM_008975	protein tyrosine phosphatase type IVA, member 3	Plasma Membrane	phosphatase	65.0442	35.9758	117.233
NM_008980	protein tyrosine phosphatase, receptor type, A	Plasma Membrane	phosphatase	282.976	237.146	718.052
NM_009003	RAB4A, member RAS oncogene family	Cytoplasm	enzyme	168.31	49.1914	196.365
NM_009004	kinesin family member 20A	Cytoplasm	transporter	212.567	168.866	304.806
NM_009006	mitogen-activated protein kinase kinase kinase kinase 2	Cytoplasm	kinase	85.161	69.0147	155.334
NM_009013	RAD51 associated protein 1	Nucleus	other	134.782	75.6225	266.705
NM_009015	RAD54-like (S. cerevisiae)	Nucleus	enzyme	297.728	240.083	468.932
NM_009021	retinoic acid induced 1	Cytoplasm	other	87.8432	82.9645	102.579
NM_009025	RAS p21 protein activator 3	Plasma Membrane	ion channel	435.863	397.202	550.995
NM_009032	RNA binding motif protein 4	Nucleus	other	387.583	318.643	2479.48
NM_009033	RNA binding motif protein, X-linked-like 1	Nucleus	other	272.247	263.578	290.152
NM_009037	reticulocalbin 1, EF-hand calcium binding domain	Cytoplasm	other	458.662	322.314	861.662
NM_009045	v-rel reticuloendotheliosis viral oncogene homolog A (avian)	Nucleus	transcription regulator	117.348	106.459	134.818
NM_009053	RFNG O-fucosylpeptide 3-beta-N-acetylglucosaminyltransferase	Cytoplasm	enzyme	10.7289	9.54459	38.1007
NM_009070	RNA binding protein S1, serine-rich domain	Nucleus	other	206.532	169.6	700.467
NM_009075	ribose 5-phosphate isomerase A	Cytoplasm	enzyme	416.417	411.886	691.674
NM_009076	ribosomal protein L12	Cytoplasm	other	388.924	336.998	495.309
NM_009077	ribosomal protein L18	Cytoplasm	other	343.997	316.44	600.819
NM_009079	ribosomal protein L22	Nucleus	other	816.741	799.543	1298.35
NM_009080	ribosomal protein L26	Cytoplasm	other	382.889	369.302	803.046
NM_009081	ribosomal protein L28	Cytoplasm	other	425.134	360.492	477.724
NM_009083	ribosomal protein L30	Cytoplasm	other	325.892	301.756	463.07
NM_009087	polymerase (RNA) I polypeptide D, 16kDa	Nucleus	enzyme	188.427	157.119	316.529
NM_009088	polymerase (RNA) I polypeptide A, 194kDa	Nucleus	enzyme	543.153	485.306	1380.42
NM_009089	polymerase (RNA) II (DNA directed) polypeptide A, 220kDa	Nucleus	enzyme	1096.36	949.32	1248.53
NM_009090	polymerase (RNA) II (DNA directed) polypeptide C, 33kDa	Nucleus	enzyme	28.834	24.2286	79.1322
NM_009091	ribosomal protein S15 pseudogene 2	Cytoplasm	other	647.089	479.432	1225.08
NM_009092	ribosomal protein S17	Cytoplasm	other	732.921	666.653	975.964
NM_009093	ribosomal protein S29	Cytoplasm	other	176.357	174.739	231.535
NM_009096	ribosomal protein S6	Cytoplasm	other	2886.76	2209.21	4428.47
NM_009097	ribosomal protein S6 kinase, 90kDa, polypeptide 1	Cytoplasm	kinase	321.868	222.462	723.913
NM_009098	ribosomal protein S8	Cytoplasm	other	1011.2	985.296	1550.41
NM_009103	ribonucleotide reductase M1	Nucleus	enzyme	1040.71	949.32	1104.92
NM_009105	Ras suppressor protein 1	Cytoplasm	other	422.452	419.228	712.19
NM_009113	S100 calcium binding protein A13	Cytoplasm	other	48.2802	38.1784	126.025
NM_009119	Sin3A-associated protein, 18kDa	Nucleus	transcription regulator	252.13	212.184	457.209
NM_009120	SAR1 homolog A (S. cerevisiae)	Cytoplasm	enzyme	349.361	298.085	424.969
NM_009138	chemokine (C-C motif) ligand 25	Extracellular Space	cytokine	24.1401	12.4814	41.0315
NM_009143	stromal cell-derived factor 2	Extracellular Space	enzyme	110.642	88.8381	111.371
NM_009149	golgi glycoprotein 1	Cytoplasm	other	531.753	422.165	1008.2
NM_009151	selectin P ligand	Plasma Membrane	other	155.57	140.966	298.944
NM_009156	selenoprotein W, 1	Cytoplasm	enzyme	31.5163	22.7602	41.0315
NM_009157	mitogen-activated protein kinase kinase 4	Cytoplasm	kinase	300.41	270.92	568.58
NM_009164	SH3-domain binding protein 1	unknown	other	52.3036	24.2286	61.5473
NM_009176	ST3 beta-galactoside alpha-2,3-sialyltransferase 3	Cytoplasm	enzyme	16.764	16.1524	43.9624
NM_009179	ST3 beta-galactoside alpha-2,3-sialyltransferase 2	Cytoplasm	enzyme	52.9741	50.6598	99.648
NM_009181	ST8 alpha-N-acetyl-neuraminide alpha-2,8-sialyltransferase 2	Cytoplasm	enzyme	8.71726	0	82.0631
NM_009186	transformer 2 beta homolog (Drosophila)	Nucleus	other	615.573	543.308	756.153
NM_009187	cytochrome c oxidase subunit VIIa polypeptide 2 like	Cytoplasm	enzyme	597.468	562.397	967.172
NM_009188	SIN3 homolog B, transcription regulator (yeast)	Nucleus	transcription regulator	94.5488	78.5593	272.567
NM_009193	stem-loop binding protein	Nucleus	other	813.388	585.891	1386.28
NM_009194	solute carrier family 12 (sodium/potassium/chloride transporters), member 2	Plasma Membrane	transporter	128.747	100.585	240.328
NM_009206	solute carrier family 4 (anion exchanger), member 1, adaptor protein	Cytoplasm	transporter	299.069	195.297	375.145
NM_009211	SWI/SNF related, matrix associated, actin dependent regulator of chromatin, subfamily c, member 1	Nucleus	transcription regulator	2438.15	2176.17	5820.62
NM_009223	stannin	Plasma Membrane	other	14.0817	9.54459	35.1699
NM_009224	small nuclear ribonucleoprotein 70kDa (U1)	Nucleus	other	3464.78	2295.84	12253.8
NM_009225	small nuclear ribonucleoprotein polypeptides B and B1	Nucleus	other	85.8315	36.71	158.264
NM_009226	small nuclear ribonucleoprotein D1 polypeptide 16kDa	Nucleus	other	712.133	640.956	1450.76
NM_009230	sterol O-acyltransferase 1	Cytoplasm	enzyme	628.984	619.664	1160.61
NM_009238	SRY (sex determining region Y)-box 4	Nucleus	transcription regulator	152.887	116.738	671.159
NM_009242	secreted protein, acidic, cysteine-rich (osteonectin)	Extracellular Space	other	32.1868	22.7602	111.371
NM_009259	sialophorin	Plasma Membrane	transmembrane receptor	2958.51	2057.96	3821.79
NM_009263	secreted phosphoprotein 1	Extracellular Space	cytokine	6.70559	0.734199	8.79247
NM_009269	serine palmitoyltransferase, long chain base subunit 1	Cytoplasm	enzyme	195.133	162.258	246.189
NM_009273	signal recognition particle 14kDa (homologous Alu RNA binding protein)	Cytoplasm	other	327.903	318.643	738.568
NM_009278	Sjogren syndrome antigen B (autoantigen La)	Nucleus	enzyme	3364.86	2955.15	6031.64
NM_009279	signal sequence receptor, delta (translocon-associated protein delta)	Cytoplasm	other	200.497	182.081	219.812
NM_009280	synovial sarcoma translocation, chromosome 18	Nucleus	transcription regulator	692.687	646.83	1647.12
NM_009296	suppressor of Ty 4 homolog 1 (S. cerevisiae)	Nucleus	transcription regulator	215.92	164.461	298.944
NM_009297	suppressor of Ty 6 homolog (S. cerevisiae)	Nucleus	transcription regulator	1411.53	1034.49	4583.81
NM_009298	surfeit 6	Nucleus	other	296.387	172.537	624.265
NM_009302	SWAP switching B-cell complex 70kDa subunit	Cytoplasm	other	477.438	415.557	1500.58
NM_009304	synaptogyrin 2	Plasma Membrane	other	165.628	85.1671	331.183
NM_009319	TAR (HIV-1) RNA binding protein 2	Nucleus	other	17.4345	14.684	23.4466
NM_009326	transcription elongation factor A (SII), 2	Nucleus	transcription regulator	29.5046	23.4944	269.636
NM_009336	vacuolar protein sorting 72 homolog (S. cerevisiae)	Nucleus	transcription regulator	34.8691	29.368	378.076
NM_009338	acetyl-CoA acetyltransferase 2	Cytoplasm	enzyme	215.249	202.639	339.976
NM_009342	dynein, light chain, Tctex-type 1	Cytoplasm	other	33.5279	30.8364	76.2014
NM_009345	deoxynucleotidyltransferase, terminal	Nucleus	enzyme	9.38782	8.07619	29.3082
NM_009351	telomerase-associated protein 1	Nucleus	enzyme	157.581	134.358	290.152
NM_009353	telomeric repeat binding factor 2	Nucleus	other	437.875	332.592	580.303
NM_009354	telomerase reverse transcriptase	Nucleus	enzyme	0.670559	0	427.9
NM_009357	testis expressed 261	Extracellular Space	other	77.7848	77.0909	181.711
NM_009359	testis expressed 9	unknown	other	232.684	193.094	700.467
NM_009361	transcription factor Dp-1	Nucleus	transcription regulator	1389.4	631.411	4375.72
NM_009376	intraflagellar transport 88 homolog (Chlamydomonas)	Cytoplasm	other	125.394	106.459	225.673
NM_009388	transketolase	Cytoplasm	enzyme	617.585	569.005	2033.99
NM_009389	transducin-like enhancer of split 3 (E(sp1) homolog, Drosophila)	Nucleus	other	172.334	127.016	293.082
NM_009390	tolloid-like 1	Extracellular Space	peptidase	5.36447	0.734199	17.5849
NM_009391	RAN, member RAS oncogene family	Nucleus	enzyme	1843.37	1454.45	2825.31
NM_009399	tumor necrosis factor receptor superfamily, member 11a, NFKB activator	Plasma Membrane	transmembrane receptor	56.3269	8.81039	58.6165
NM_009406	troponin I type 3 (cardiac)	Cytoplasm	transporter	6.70559	4.4052	58.6165
NM_009410	topoisomerase (DNA) III alpha	Nucleus	enzyme	127.406	106.459	530.479
NM_009412	tumor protein D52	Cytoplasm	other	95.8899	93.2433	108.44
NM_009415	triosephosphate isomerase 1	Cytoplasm	enzyme	270.235	245.957	539.272
NM_009431	Ctr9, Paf1/RNA polymerase II complex component, homolog (S. cerevisiae)	Nucleus	other	525.048	443.456	1831.76
NM_009438	ribosomal protein L13a	Cytoplasm	other	2559.52	2033	6532.81
NM_009439	proteasome (prosome, macropain) 26S subunit, non-ATPase, 3	Cytoplasm	other	159.593	143.903	366.353
NM_009442	transcription termination factor, RNA polymerase I	Nucleus	transcription regulator	164.287	155.65	322.391
NM_009447	tubulin, alpha 4a	Cytoplasm	other	1942.61	1130.67	3130.12
NM_009448	tubulin, alpha 1c	Cytoplasm	other	1407.5	981.625	4047.47
NM_009449	tubulin, alpha 3c	Cytoplasm	other	2.68224	2.2026	14.6541
NM_009453	zinc finger (CCCH type), RNA-binding motif and serine/arginine rich 2	Nucleus	other	173.004	171.803	1298.35
NM_009457	ubiquitin-like modifier activating enzyme 1	Cytoplasm	enzyme	1783.02	1513.18	2151.22
NM_009461	ubiquitin protein ligase E3 component n-recognin 1	Cytoplasm	enzyme	982.369	868.558	1471.27
NM_009462	ubiquitin specific peptidase 10	Cytoplasm	peptidase	134.112	129.219	401.523
NM_009466	UDP-glucose 6-dehydrogenase	Nucleus	enzyme	222.626	215.855	237.397
NM_009480	upstream transcription factor 1	Nucleus	transcription regulator	22.799	22.7602	67.4089
NM_009497	vesicle-associated membrane protein 2 (synaptobrevin 2)	Plasma Membrane	other	309.798	242.286	1186.98
NM_009503	valosin containing protein	Cytoplasm	enzyme	970.299	778.986	1969.51
NM_009510	ezrin	Plasma Membrane	other	382.219	309.832	1321.8
NM_009516	WEE1 homolog (S. pombe)	Nucleus	kinase	448.604	436.114	805.977
NM_009530	alpha thalassemia/mental retardation syndrome X-linked	Nucleus	transcription regulator	8388.69	6956.54	16441.9
NM_009532	X-ray repair complementing defective repair in Chinese hamster cells 1	Nucleus	other	113.324	75.6225	196.365
NM_009536	tyrosine 3-monooxygenase/tryptophan 5-monooxygenase activation protein, epsilon polypeptide	Cytoplasm	other	17832.8	15305.9	69123.5
NM_009541	zinc finger and BTB domain containing 17	Nucleus	transcription regulator	28.834	16.8866	84.9939
NM_009542	zinc finger protein 101	Nucleus	other	101.925	95.4459	196.365
NM_009543	ring finger protein 103	Cytoplasm	enzyme	183.063	180.613	489.448
NM_009554	zinc finger protein 37 homolog (mouse)	Nucleus	transcription regulator	1.34112	0.734199	46.8932
NM_009569	zinc finger protein, multitype 1	Nucleus	transcription regulator	12.7406	8.81039	23.4466
NM_009584	DnaJ (Hsp40) homolog, subfamily C, member 2	Nucleus	other	1247.91	970.612	1779.01
NM_009595	v-abl Abelson murine leukemia viral oncogene homolog 2	Cytoplasm	kinase	327.903	219.526	656.505
NM_009609	actin, gamma 1	Cytoplasm	other	407.7	325.25	483.586
NM_009613	ADAM metallopeptidase domain 11	Plasma Membrane	peptidase	2.01168	0	2.93082
NM_009632	poly (ADP-ribose) polymerase 2	Nucleus	enzyme	556.564	523.484	1063.89
NM_009634	adenylosuccinate lyase	Cytoplasm	enzyme	101.254	82.9645	143.61
NM_009635	advillin	Cytoplasm	other	5.36447	0.734199	5.86165
NM_009648	A kinase (PRKA) anchor protein 1	Cytoplasm	other	69.0676	62.4069	172.919
NM_009652	v-akt murine thymoma viral oncogene homolog 1	Cytoplasm	kinase	175.686	126.282	788.392
NM_009656	aldehyde dehydrogenase 2 family (mitochondrial)	Cytoplasm	enzyme	862.339	576.346	2283.11
NM_009658	aldo-keto reductase family 1, member B1 (aldose reductase)	Cytoplasm	enzyme	94.5488	83.6987	237.397
NM_009665	S-adenosylmethionine decarboxylase 1	Cytoplasm	enzyme	421.111	414.088	1087.34
NM_009668	bridging integrator 1	Nucleus	other	60.3503	60.2043	202.227
NM_009672	acidic (leucine-rich) nuclear phosphoprotein 32 family, member A	Nucleus	other	5571.67	3991.11	34425.5
NM_009679	adaptor-related protein complex 2, mu 1 subunit	Cytoplasm	transporter	258.836	189.423	351.699
NM_009680	adaptor-related protein complex 3, beta 1 subunit	Cytoplasm	transporter	1152.69	1019.8	2171.74
NM_009682	adaptor-related protein complex 3, sigma 2 subunit	Cytoplasm	transporter	260.177	158.587	322.391
NM_009687	APEX nuclease (multifunctional DNA repair enzyme) 1	Nucleus	enzyme	322.539	287.072	416.177
NM_009689	baculoviral IAP repeat containing 5	Cytoplasm	other	517.671	301.022	1547.47
NM_009702	aquarius homolog (mouse)	Nucleus	other	510.295	486.774	542.202
NM_009703	v-raf murine sarcoma 3611 viral oncogene homolog	Cytoplasm	kinase	173.004	170.334	301.875
NM_009716	activating transcription factor 4 (tax-responsive enhancer element B67)	Nucleus	transcription regulator	1534.24	922.889	3174.08
NM_009720	ATX1 antioxidant protein 1 homolog (yeast)	Cytoplasm	transporter	34.8691	32.3048	52.7548
NM_009722	ATPase, Ca++ transporting, cardiac muscle, slow twitch 2	Cytoplasm	transporter	1412.87	1137.27	2409.14
NM_009725	ATP synthase, H+ transporting, mitochondrial Fo complex, subunit B1	Cytoplasm	transporter	306.445	290.009	501.171
NM_009733	axin 1	Cytoplasm	other	168.31	138.764	231.535
NM_009734	5-azacytidine induced 1	Cytoplasm	other	28.834	16.8866	164.126
NM_009736	BCL2-associated athanogene	Cytoplasm	other	560.587	453.001	1186.98
NM_009737	branched chain amino-acid transaminase 2, mitochondrial	Cytoplasm	enzyme	52.3036	48.4572	152.403
NM_009743	BCL2-like 1	Cytoplasm	other	46.9391	13.2156	120.164
NM_009750	nerve growth factor receptor (TNFRSF16) associated protein 1	Plasma Membrane	other	463.356	412.62	914.417
NM_009764	breast cancer 1, early onset	Nucleus	transcription regulator	477.438	414.823	1011.13
NM_009768	basigin (Ok blood group)	Plasma Membrane	transporter	232.684	212.184	577.372
NM_009772	budding uninhibited by benzimidazoles 1 homolog (yeast)	Nucleus	kinase	284.317	252.565	504.102
NM_009773	budding uninhibited by benzimidazoles 1 homolog beta (yeast)	Nucleus	kinase	619.596	596.904	1465.41
NM_009787	protein disulfide isomerase family A, member 4	Cytoplasm	enzyme	1025.28	915.547	2300.7
NM_009798	capping protein (actin filament) muscle Z-line, beta	Cytoplasm	other	1381.35	1132.14	2933.75
NM_009824	core-binding factor, runt domain, alpha subunit 2; translocated to, 3	Nucleus	transcription regulator	179.71	148.308	413.246
NM_009836	chaperonin containing TCP1, subunit 3 (gamma)	Cytoplasm	other	282.305	247.425	574.441
NM_009838	chaperonin containing TCP1, subunit 6A (zeta 1)	Cytoplasm	other	1743.45	1740.05	3062.71
NM_009840	chaperonin containing TCP1, subunit 8 (theta)	Cytoplasm	enzyme	1900.36	1388.37	2321.21
NM_009844	CD19 molecule	Plasma Membrane	other	14.7523	1.4684	26.3774
NM_009861	cell division cycle 42 pseudogene	Cytoplasm	enzyme	2264.48	2139.46	5430.82
NM_009863	cell division cycle 7 homolog (S. cerevisiae)	Nucleus	kinase	218.602	197.5	638.92
NM_009870	cyclin-dependent kinase 4	Nucleus	kinase	397.641	383.986	750.291
NM_009883	CCAAT/enhancer binding protein (C/EBP), beta	Nucleus	transcription regulator	28.834	19.0892	219.812
NM_009909	chemokine (C-X-C motif) receptor 2	Plasma Membrane	G-protein coupled receptor	296.387	177.676	451.347
NM_009911	chemokine (C-X-C motif) receptor 4	Plasma Membrane	G-protein coupled receptor	1189.57	723.921	3127.19
NM_009921	cathelicidin antimicrobial peptide	Cytoplasm	other	37.5513	4.4052	64.4781
NM_009940	coenzyme Q7 homolog, ubiquinone (yeast)	Cytoplasm	other	63.0325	53.5966	550.995
NM_009955	dihydropyrimidinase-like 2	Cytoplasm	enzyme	236.707	196.765	466.001
NM_009963	cryptochrome 2 (photolyase-like)	Nucleus	enzyme	215.249	118.94	427.9
NM_009964	crystallin, alpha B	Nucleus	other	3.35279	0.734199	26.3774
NM_009975	casein kinase 2, beta polypeptide	Cytoplasm	kinase	160.264	141.7	269.636
NM_009981	phosphate cytidylyltransferase 1, choline, alpha	Cytoplasm	enzyme	527.059	491.914	779.599
NM_009983	cathepsin D	Cytoplasm	peptidase	439.887	333.327	468.932
NM_010025	doublecortin	Cytoplasm	other	1.34112	0.734199	2.93082
NM_010048	DiGeorge syndrome critical region gene 2	Plasma Membrane	other	89.1843	73.4199	190.504
NM_010049	dihydrofolate reductase	unknown	enzyme	252.801	220.26	263.774
NM_010065	dynamin 1	Cytoplasm	enzyme	4.69391	0.734199	20.5158
NM_010066	DNA (cytosine-5-)-methyltransferase 1	Nucleus	enzyme	4399.54	2806.11	7813.58
NM_010069	double C2-like domains, alpha	Cytoplasm	transporter	16.0934	12.4814	123.095
NM_010071	docking protein 2, 56kDa	Plasma Membrane	other	11.3995	1.4684	38.1007
NM_010074	dipeptidyl-peptidase 4	Plasma Membrane	peptidase	151.546	140.232	369.284
NM_010078	dystrophin related protein 2	Plasma Membrane	other	5.36447	2.2026	96.7172
NM_010091	dishevelled, dsh homolog 1 (Drosophila)	Cytoplasm	other	40.2335	30.8364	96.7172
NM_010102	sphingosine-1-phosphate receptor 4	Plasma Membrane	G-protein coupled receptor	58.3386	53.5966	58.6165
NM_010106	eukaryotic translation elongation factor 1 alpha 1	Cytoplasm	translation regulator	5954.56	5908.84	13859.9
NM_010119	EH-domain containing 1	Cytoplasm	other	53.6447	22.026	67.4089
NM_010123	eukaryotic translation initiation factor 3, subunit A	Cytoplasm	translation regulator	17528.4	11594.5	70580.1
NM_010137	endothelial PAS domain protein 1	Nucleus	transcription regulator	2.01168	1.4684	14.6541
NM_010142	EPH receptor B2	Plasma Membrane	kinase	0.670559	0	2.93082
NM_010147	epsin 1	Plasma Membrane	other	112.654	85.9013	196.365
NM_010170	coagulation factor II (thrombin) receptor-like 2	Plasma Membrane	G-protein coupled receptor	103.937	32.3048	222.743
NM_010173	fatty acid amide hydrolase	Plasma Membrane	enzyme	18.7756	13.2156	105.51
NM_010178	serine/arginine-rich splicing factor 10	Nucleus	other	615.573	593.967	729.775
NM_010189	Fc fragment of IgG, receptor, transporter, alpha	Plasma Membrane	transmembrane receptor	6.03503	0	11.7233
NM_010192	fem-1 homolog a (C. elegans)	Nucleus	transcription regulator	303.763	185.018	633.058
NM_010193	fem-1 homolog b (C. elegans)	Nucleus	transcription regulator	1107.76	851.671	1386.28
NM_010194	feline sarcoma oncogene	Cytoplasm	kinase	194.462	108.662	709.259
NM_010219	FK506 binding protein 4, 59kDa	Nucleus	enzyme	1512.11	1094.69	3663.53
NM_010220	FK506 binding protein 5	Nucleus	enzyme	276.941	221.728	451.347
NM_010222	FK506 binding protein 7	Cytoplasm	enzyme	46.9391	24.9628	105.51
NM_010228	fms-related tyrosine kinase 1 (vascular endothelial growth factor/vascular permeability factor receptor)	Plasma Membrane	kinase	41.5746	5.1394	240.328
NM_010229	fms-related tyrosine kinase 3	Plasma Membrane	kinase	107.96	55.065	263.774
NM_010234	FBJ murine osteosarcoma viral oncogene homolog	Nucleus	transcription regulator	165.628	100.585	272.567
NM_010238	bromodomain containing 2	Nucleus	kinase	1135.93	1060.18	1219.22
NM_010239	ferritin, heavy polypeptide 1	Cytoplasm	enzyme	2020.39	1725.37	2344.66
NM_010247	X-ray repair complementing defective repair in Chinese hamster cells 6	Nucleus	enzyme	219.943	196.765	337.045
NM_010256	phosphoribosylglycinamide formyltransferase, phosphoribosylglycinamide synthetase, phosphoribosylaminoimidazole synthetase	Cytoplasm	enzyme	384.901	328.921	1143.02
NM_010264	nuclear receptor subfamily 6, group A, member 1	Nucleus	ligand-dependent nuclear receptor	23.4696	16.8866	64.4781
NM_010281	gamma-glutamyl hydrolase (conjugase, folylpolygammaglutamyl hydrolase)	Cytoplasm	peptidase	71.0792	60.9385	208.088
NM_010286	TSC22 domain family, member 3	Nucleus	other	68.397	48.4572	202.227
NM_010312	guanine nucleotide binding protein (G protein), beta polypeptide 2	Plasma Membrane	enzyme	39.563	29.368	237.397
NM_010325	glutamic-oxaloacetic transaminase 2, mitochondrial (aspartate aminotransferase 2)	Cytoplasm	enzyme	336.621	223.931	542.202
NM_010347	amino-terminal enhancer of split	Nucleus	transcription regulator	81.1376	72.6857	126.025
NM_010353	germ cell associated 2 (haspin)	Nucleus	kinase	232.013	214.386	290.152
NM_010358	glutathione S-transferase mu 5	Cytoplasm	enzyme	930.065	801.011	940.794
NM_010363	glutathione transferase zeta 1	Cytoplasm	enzyme	228.661	171.068	448.416
NM_010365	general transcription factor IIi	Nucleus	transcription regulator	840.881	678.4	1480.07
NM_010368	glucuronidase, beta	Cytoplasm	enzyme	396.3	339.2	647.712
NM_010380	major histocompatibility complex, class I, C	Plasma Membrane	transmembrane receptor	1913.1	1033.75	2456.03
NM_010382	major histocompatibility complex, class II, DR beta 1	Plasma Membrane	transmembrane receptor	1.34112	0.734199	8.79247
NM_010385	prefoldin subunit 6	Cytoplasm	other	48.2802	45.5204	164.126
NM_010387	major histocompatibility complex, class II, DM beta	Plasma Membrane	transmembrane receptor	136.123	65.3437	190.504
NM_010390	major histocompatibility complex, class I, B	Plasma Membrane	transmembrane receptor	33.5279	12.4814	58.6165
NM_010391	major histocompatibility complex, class I, A	Plasma Membrane	transmembrane receptor	39.563	15.4182	55.6857
NM_010394	major histocompatibility complex, class I, B	Plasma Membrane	transmembrane receptor	129.418	93.2433	175.849
NM_010411	histone deacetylase 3	Nucleus	transcription regulator	125.394	117.472	633.058
NM_010414	huntingtin	Cytoplasm	transcription regulator	586.068	430.975	926.14
NM_010435	HIR histone cell cycle regulation defective homolog A (S. cerevisiae)	Nucleus	transcription regulator	287.67	217.323	439.624
NM_010436	H2A histone family, member X	Nucleus	other	232.684	165.195	392.73
NM_010439	high mobility group box 1 pseudogene 1	Nucleus	other	691.346	540.371	1688.15
NM_010443	heme oxygenase (decycling) 2	Cytoplasm	enzyme	183.063	167.397	322.391
NM_010447	heterogeneous nuclear ribonucleoprotein A1	Nucleus	other	1220.42	1204.82	6078.53
NM_010449	homeobox A1	Nucleus	transcription regulator	2.68224	0	14.6541
NM_010455	homeobox A7	Nucleus	transcription regulator	28.1635	17.6208	126.025
NM_010471	hippocalcin	Cytoplasm	other	0.670559	0	2.93082
NM_010472	ArfGAP with FG repeats 1	Nucleus	other	169.651	149.042	457.209
NM_010477	heat shock 60kDa protein 1 (chaperonin)	Cytoplasm	enzyme	2998.07	2745.91	4469.51
NM_010480	heat shock protein 90kDa alpha (cytosolic), class A member 1	Cytoplasm	enzyme	3401.07	2994.06	7309.47
NM_010481	heat shock 70kDa protein 9 (mortalin)	Cytoplasm	other	1744.79	1296.6	4290.73
NM_010499	immediate early response 2	Cytoplasm	other	38.2219	32.3048	73.2706
NM_010501	interferon-induced protein with tetratricopeptide repeats 3	Cytoplasm	other	1.34112	0.734199	8.79247
NM_010509	interferon (alpha, beta and omega) receptor 2	Plasma Membrane	transmembrane receptor	573.998	572.675	656.505
NM_010546	inhibitor of kappa light polypeptide gene enhancer in B-cells, kinase beta	Cytoplasm	kinase	205.191	147.574	492.378
NM_010549	interleukin 11 receptor, alpha	Plasma Membrane	transmembrane receptor	101.254	83.6987	978.895
NM_010550	interleukin 11 receptor, alpha	Plasma Membrane	transmembrane receptor	30.1751	27.8996	184.642
NM_010560	interleukin 6 signal transducer (gp130, oncostatin M receptor)	Plasma Membrane	transmembrane receptor	880.444	447.862	1459.55
NM_010562	integrin-linked kinase	Plasma Membrane	kinase	258.165	214.386	337.045
NM_010584	intelectin 1 (galactofuranose binding)	Plasma Membrane	other	7.37615	5.87359	20.5158
NM_010590	jub, ajuba homolog (Xenopus laevis)	Plasma Membrane	other	5.36447	4.4052	5.86165
NM_010592	jun D proto-oncogene	Nucleus	transcription regulator	165.628	160.055	536.341
NM_010613	KH-type splicing regulatory protein	Nucleus	enzyme	1363.25	1192.34	2737.39
NM_010655	karyopherin alpha 2 (RAG cohort 1, importin alpha 1)	Nucleus	transporter	222.626	187.955	342.906
NM_010683	laminin, gamma 1 (formerly LAMB2)	Extracellular Space	other	113.324	104.991	363.422
NM_010684	lysosomal-associated membrane protein 1	Plasma Membrane	other	731.58	699.692	1022.86
NM_010686	lysosomal protein transmembrane 5	Plasma Membrane	other	1325.02	931.699	2218.63
NM_010688	LIM and SH3 protein 1	Cytoplasm	transporter	434.522	276.793	879.247
NM_010699	lactate dehydrogenase A	Cytoplasm	enzyme	779.86	685.742	1172.33
NM_010703	lymphoid enhancer-binding factor 1	Nucleus	transcription regulator	1.34112	0	2.93082
NM_010705	lectin, galactoside-binding, soluble, 3	Extracellular Space	other	2.68224	1.4684	2.93082
NM_010708	lectin, galactoside-binding, soluble, 9B	Cytoplasm	other	315.163	281.198	439.624
NM_010715	ligase I, DNA, ATP-dependent	Nucleus	enzyme	1216.39	938.307	2025.2
NM_010716	ligase III, DNA, ATP-dependent	Nucleus	enzyme	474.085	464.014	1236.81
NM_010719	lipase, hormone-sensitive	Cytoplasm	enzyme	38.2219	28.6338	216.881
NM_010721	lamin B1	Nucleus	other	869.044	430.975	1708.67
NM_010724	proteasome (prosome, macropain) subunit, beta type, 8 (large multifunctional peptidase 7)	Cytoplasm	peptidase	424.464	328.921	612.542
NM_010741	lymphocyte antigen 6 complex, locus A	Plasma Membrane	other	258.165	190.158	328.252
NM_010749	mannose-6-phosphate receptor (cation dependent)	Cytoplasm	transporter	887.149	793.67	2330
NM_010752	MAD1 mitotic arrest deficient-like 1 (yeast)	Nucleus	other	96.5605	42.5836	996.48
NM_010756	v-maf musculoaponeurotic fibrosarcoma oncogene homolog G (avian)	Nucleus	transcription regulator	234.025	230.539	439.624
NM_010760	mago-nashi homolog, proliferation-associated (Drosophila)	Nucleus	other	360.09	249.628	398.592
NM_010765	mitogen-activated protein kinase-activated protein kinase 5	Cytoplasm	kinase	119.359	104.256	436.693
NM_010772	MYC-associated zinc finger protein (purine-binding transcription factor)	Nucleus	transcription regulator	409.041	261.375	888.04
NM_010777	myelin basic protein	Extracellular Space	other	31.5163	27.1654	32.2391
NM_010786	Mdm2 p53 binding protein homolog (mouse)	Nucleus	transcription regulator	448.604	436.849	594.957
NM_010789	Meis homeobox 1	Nucleus	transcription regulator	230.002	141.7	439.624
NM_010790	maternal embryonic leucine zipper kinase	Cytoplasm	kinase	98.5721	51.394	120.164
NM_010792	methyltransferase like 1	Nucleus	enzyme	24.8107	15.4182	35.1699
NM_010794	mannosyl (alpha-1,3-)-glycoprotein beta-1,2-N-acetylglucosaminyltransferase	Cytoplasm	enzyme	72.4203	57.2675	254.982
NM_010797	midline 1 (Opitz/BBB syndrome)	Nucleus	other	559.917	279.73	6125.42
NM_010798	macrophage migration inhibitory factor (glycosylation-inhibiting factor)	Extracellular Space	cytokine	64.3736	54.3308	120.164
NM_010813	MAX binding protein	Nucleus	transcription regulator	162.275	160.79	498.24
NM_010817	proteasome (prosome, macropain) 26S subunit, non-ATPase, 7	Cytoplasm	other	804	646.83	2447.24
NM_010822	N-methylpurine-DNA glycosylase	Nucleus	enzyme	24.8107	18.355	105.51
NM_010830	mutS homolog 6 (E. coli)	Nucleus	enzyme	897.208	724.655	2309.49
NM_010831	salt-inducible kinase 1	Cytoplasm	kinase	56.9975	47.723	254.982
NM_010832	male-specific lethal 3 homolog (Drosophila)	Nucleus	transcription regulator	599.48	560.194	814.769
NM_010846	myxovirus (influenza virus) resistance 1, interferon-inducible protein p78 (mouse)	Nucleus	enzyme	12.0701	6.60779	46.8932
NM_010849	v-myc myelocytomatosis viral oncogene homolog (avian)	Nucleus	transcription regulator	704.757	572.675	753.222
NM_010860	myosin, light chain 6, alkali, smooth muscle and non-muscle	Cytoplasm	other	508.954	374.442	718.052
NM_010864	myosin VA (heavy chain 12, myoxin)	Cytoplasm	enzyme	1211.7	1007.32	2646.53
NM_010876	neutrophil cytosolic factor 1	Cytoplasm	enzyme	681.958	460.343	1814.18
NM_010877	neutrophil cytosolic factor 2	Cytoplasm	enzyme	520.354	501.458	550.995
NM_010880	nucleolin	Nucleus	other	27585.4	17794.1	89261.2
NM_010885	NADH dehydrogenase (ubiquinone) 1 alpha subcomplex, 2, 8kDa	Cytoplasm	enzyme	249.448	127.016	454.278
NM_010886	NADH dehydrogenase (ubiquinone) 1 alpha subcomplex, 4, 9kDa	Cytoplasm	enzyme	441.228	422.165	647.712
NM_010888	NADH dehydrogenase (ubiquinone) Fe-S protein 6, 13kDa (NADH-coenzyme Q reductase)	Cytoplasm	enzyme	113.324	89.5723	158.264
NM_010892	NIMA (never in mitosis gene a)-related kinase 2	Cytoplasm	kinase	195.133	146.106	1392.14
NM_010893	sialidase 1 (lysosomal sialidase)	Cytoplasm	enzyme	171.663	147.574	779.599
NM_010895	neurogenic differentiation 2	Nucleus	transcription regulator	0.670559	0	2.93082
NM_010899	nuclear factor of activated T-cells, cytoplasmic, calcineurin-dependent 2	Nucleus	transcription regulator	18.7756	5.1394	527.548
NM_010909	nuclear factor of kappa light polypeptide gene enhancer in B-cells inhibitor-like 1	Nucleus	transcription regulator	25.4812	21.2918	67.4089
NM_010918	natural killer-tumor recognition sequence	Plasma Membrane	other	2305.38	2105.68	5638.91
NM_010925	ribosomal RNA processing 1 homolog (S. cerevisiae)	Nucleus	other	1141.29	816.43	6181.11
NM_010931	ubiquitin-like with PHD and ring finger domains 1	Nucleus	transcription regulator	919.336	475.761	2297.77
NM_010934	neuropeptide Y receptor Y1	Plasma Membrane	G-protein coupled receptor	2.01168	0	2.93082
NM_010938	nuclear respiratory factor 1	Nucleus	transcription regulator	184.404	160.79	211.019
NM_010939	neuropilin 2	Plasma Membrane	kinase	36.8807	33.039	152.403
NM_010948	nuclear distribution gene C homolog (A. nidulans)	Cytoplasm	other	327.903	165.929	917.348
NM_010952	ornithine decarboxylase antizyme 2	Cytoplasm	other	134.782	88.8381	275.497
NM_011016	orosomucoid 1	Extracellular Space	other	14.7523	7.34199	26.3774
NM_011029	ribosomal protein SA	Cytoplasm	translation regulator	350.702	323.782	1286.63
NM_011034	peroxiredoxin 1	Cytoplasm	enzyme	255.483	182.081	448.416
NM_011053	programmed cell death 11	Nucleus	other	398.312	198.968	1436.1
NM_011061	peptidyl arginine deiminase, type IV	Cytoplasm	enzyme	4.69391	4.4052	172.919
NM_011065	period homolog 1 (Drosophila)	Nucleus	other	30.8457	19.0892	61.5473
NM_011069	peroxisomal biogenesis factor 11 beta	Cytoplasm	other	100.584	72.6857	442.554
NM_011070	prefoldin subunit 2	Cytoplasm	other	406.359	303.224	1037.51
NM_011072	profilin 1	Cytoplasm	other	2213.51	2074.11	5410.3
NM_011082	polymeric immunoglobulin receptor	Plasma Membrane	transporter	0.670559	0	5.86165
NM_011099	pyruvate kinase, muscle	Cytoplasm	kinase	828.811	530.092	4791.9
NM_011103	protein kinase C, delta	Cytoplasm	kinase	867.032	525.687	1348.18
NM_011106	protein kinase (cAMP-dependent, catalytic) inhibitor gamma	unknown	other	303.093	244.488	1828.83
NM_011119	proliferation-associated 2G4, 38kDa	Nucleus	transcription regulator	2572.93	2065.3	3232.7
NM_011121	polo-like kinase 1	Nucleus	kinase	236.037	157.853	348.768
NM_011123	proteolipid protein 1	Plasma Membrane	other	1.34112	0.734199	2.93082
NM_011125	phospholipid transfer protein	Extracellular Space	other	10.7289	7.34199	158.264
NM_011131	polymerase (DNA directed), delta 1, catalytic subunit 125kDa	Nucleus	enzyme	86.5021	77.0909	131.887
NM_011150	lectin, galactoside-binding, soluble, 3 binding protein	Plasma Membrane	transmembrane receptor	170.322	149.042	319.46
NM_011163	eukaryotic translation initiation factor 2-alpha kinase 2	Cytoplasm	kinase	553.211	521.282	750.291
NM_011171	protein C receptor, endothelial	Plasma Membrane	other	58.3386	56.5334	79.1322
NM_011178	proteinase 3	Extracellular Space	peptidase	551.199	417.025	1644.19
NM_011179	prosaposin	Extracellular Space	other	643.736	495.585	1740.91
NM_011183	presenilin 2 (Alzheimer disease 4)	Cytoplasm	peptidase	125.394	107.927	635.989
NM_011184	proteasome (prosome, macropain) subunit, alpha type, 3	Cytoplasm	peptidase	246.095	213.652	366.353
NM_011185	proteasome (prosome, macropain) subunit, beta type, 1	Cytoplasm	peptidase	188.427	121.143	536.341
NM_011186	proteasome (prosome, macropain) subunit, beta type, 5	Cytoplasm	peptidase	58.3386	42.5836	64.4781
NM_011188	proteasome (prosome, macropain) 26S subunit, ATPase, 2	Nucleus	peptidase	451.286	436.849	744.429
NM_011189	proteasome (prosome, macropain) activator subunit 1 (PA28 alpha)	Cytoplasm	other	1027.3	937.573	1075.61
NM_011192	proteasome (prosome, macropain) activator subunit 3 (PA28 gamma; Ki)	Cytoplasm	peptidase	2068.67	1414.07	7092.59
NM_011201	protein tyrosine phosphatase, non-receptor type 1	Cytoplasm	phosphatase	181.721	110.864	193.434
NM_011202	protein tyrosine phosphatase, non-receptor type 11	Cytoplasm	phosphatase	409.711	362.694	597.888
NM_011211	protein tyrosine phosphatase, receptor type, D	unknown	phosphatase	1.34112	0.734199	2.93082
NM_011214	protein tyrosine phosphatase, receptor type, U	Plasma Membrane	phosphatase	66.3853	31.5706	70.3398
NM_011218	protein tyrosine phosphatase, receptor type, S	Plasma Membrane	phosphatase	274.929	180.613	539.272
NM_011221	purine-rich element binding protein B	Nucleus	transcription regulator	113.995	56.5334	293.082
NM_011232	RAD1 homolog (S. pombe)	Nucleus	enzyme	50.9625	45.5204	87.9247
NM_011234	RAD51 homolog (S. cerevisiae)	Nucleus	enzyme	453.968	262.843	917.348
NM_011235	RAD51-like 3 (S. cerevisiae)	Nucleus	enzyme	218.602	176.208	228.604
NM_011239	RAN binding protein 1	Nucleus	other	1262.66	761.365	2426.72
NM_011241	chondroadherin-like	Nucleus	other	502.249	375.91	1348.18
NM_011242	RAS guanyl releasing protein 2 (calcium and DAG-regulated)	Cytoplasm	other	401.665	251.096	914.417
NM_011251	RNA binding motif protein 6	Nucleus	other	879.103	731.997	1855.21
NM_011258	replication factor C (activator 1) 1, 145kDa	Nucleus	transcription regulator	765.778	669.59	2259.67
NM_011262	D4, zinc and double PHD fingers family 2	Nucleus	other	630.996	483.837	1286.63
NM_011263	RE1-silencing transcription factor	Nucleus	transcription regulator	448.604	393.531	457.209
NM_011279	ring finger protein 7	Nucleus	enzyme	233.354	229.07	257.912
NM_011284	replication protein A2, 32kDa	Nucleus	other	519.683	396.468	1327.66
NM_011290	ribosomal protein L6	Cytoplasm	other	623.62	472.824	838.216
NM_011295	ribosomal protein S12	Cytoplasm	other	449.945	331.858	1263.19
NM_011297	ribosomal protein S24	Cytoplasm	other	799.306	709.971	1688.15
NM_011304	RuvB-like 2 (E. coli)	Nucleus	transcription regulator	390.265	281.198	641.85
NM_011306	retinoid X receptor, beta	Nucleus	ligand-dependent nuclear receptor	44.9274	41.1152	298.944
NM_011307	ubiquitin interaction motif containing 1	Nucleus	other	240.06	227.602	650.643
NM_011311	S100 calcium binding protein A4	Cytoplasm	other	6.70559	5.1394	11.7233
NM_011316	serum amyloid A4, constitutive	Extracellular Space	transporter	10.7289	1.4684	20.5158
NM_011317	KH domain containing, RNA binding, signal transduction associated 1	Nucleus	transcription regulator	583.386	499.256	1441.97
NM_011338	chemokine (C-C motif) ligand 9	Extracellular Space	cytokine	621.608	564.599	920.279
NM_011339	chemokine (C-X-C motif) ligand 15	Extracellular Space	cytokine	0.670559	0	2.93082
NM_011341	stromal cell derived factor 4	Cytoplasm	other	755.72	599.107	1304.22
NM_011354	small EDRK-rich factor 2	unknown	other	535.106	388.391	961.31
NM_011355	spleen focus forming virus (SFFV) proviral integration oncogene spi1	Nucleus	transcription regulator	113.995	93.2433	161.195
NM_011358	serine/arginine-rich splicing factor 2	Nucleus	transcription regulator	9052.54	8983.66	15644.7
NM_011374	ST8 alpha-N-acetyl-neuraminide alpha-2,8-sialyltransferase 1	Cytoplasm	enzyme	1.34112	0.734199	5.86165
NM_011379	signal-induced proliferation-associated 1	Cytoplasm	other	61.6914	46.9888	184.642
NM_011390	solute carrier family 12 (potassium/chloride transporters), member 7	Plasma Membrane	transporter	32.1868	17.6208	422.039
NM_011398	solute carrier family 25 (mitochondrial carrier, brain), member 14	Cytoplasm	transporter	71.0792	68.2805	93.7864
NM_011417	SWI/SNF related, matrix associated, actin dependent regulator of chromatin, subfamily a, member 4	Nucleus	transcription regulator	489.508	452.267	835.285
NM_011424	nuclear receptor corepressor 2	Nucleus	transcription regulator	197.144	95.4459	360.491
NM_011428	synaptosomal-associated protein, 25kDa	Plasma Membrane	transporter	0.670559	0	2.93082
NM_011431	elongation factor Tu GTP binding domain containing 2	Nucleus	enzyme	659.83	447.862	867.524
NM_011432	small nuclear ribonucleoprotein polypeptide C	Nucleus	other	29.5046	26.4312	73.2706
NM_011436	sortilin-related receptor, L(DLR class) A repeats containing	Plasma Membrane	transporter	179.039	154.916	949.587
NM_011449	sperm autoantigenic protein 17	Plasma Membrane	other	16.0934	13.2156	17.5849
NM_011459	serpin peptidase inhibitor, clade B (ovalbumin), member 8	Cytoplasm	other	3.35279	2.2026	26.3774
NM_011464	serine peptidase inhibitor, Kunitz type, 2	Extracellular Space	other	124.724	104.256	773.737
NM_011485	steroidogenic acute regulatory protein	Cytoplasm	transporter	71.0792	58.7359	134.818
NM_011488	signal transducer and activator of transcription 5A	Nucleus	transcription regulator	155.57	130.687	240.328
NM_011490	staufen, RNA binding protein, homolog 1 (Drosophila)	Cytoplasm	transporter	245.425	223.197	597.888
NM_011492	serine/threonine kinase 11	Cytoplasm	kinase	155.57	152.713	762.014
NM_011494	serine/threonine kinase 16	Cytoplasm	kinase	1259.98	671.058	2236.22
NM_011496	aurora kinase B	Nucleus	kinase	338.632	295.148	855.801
NM_011508	eukaryotic translation initiation factor 1	Cytoplasm	translation regulator	482.132	353.884	829.423
NM_011512	surfeit 4	Cytoplasm	other	446.592	397.202	1063.89
NM_011513	mediator complex subunit 22	Cytoplasm	other	80.4671	28.6338	164.126
NM_011518	spleen tyrosine kinase	Cytoplasm	kinase	580.704	549.181	691.674
NM_011528	transaldolase 1	Cytoplasm	enzyme	160.934	143.903	744.429
NM_011529	TRAF family member-associated NFKB activator	Cytoplasm	other	250.118	216.589	442.554
NM_011530	transporter 2, ATP-binding cassette, sub-family B (MDR/TAP)	Cytoplasm	transporter	103.937	76.3567	729.775
NM_011541	transcription elongation factor A (SII), 1	Nucleus	transcription regulator	552.54	546.979	553.926
NM_011548	transcription factor 3 (E2A immunoglobulin enhancer binding factors E12/E47)	Nucleus	transcription regulator	51.633	40.381	143.61
NM_011551	upstream binding transcription factor, RNA polymerase I	Nucleus	transcription regulator	462.015	287.806	2754.97
NM_011552	Treacher Collins-Franceschetti syndrome 1	Nucleus	transporter	318.515	204.107	932.002
NM_011563	peroxiredoxin 2	Cytoplasm	enzyme	213.238	152.713	832.354
NM_011568	THO complex 4	Nucleus	transcription regulator	140.147	90.3065	539.272
NM_011574	cirrhosis, autosomal recessive 1A (cirhin)	Nucleus	other	288.34	254.033	381.007
NM_011577	transforming growth factor, beta 1	Extracellular Space	growth factor	464.697	394.999	1875.73
NM_011586	myosin XVIIIA	Cytoplasm	other	256.824	205.576	773.737
NM_011588	tripartite motif containing 28	Nucleus	transcription regulator	515.66	488.977	759.083
NM_011590	translocase of inner mitochondrial membrane 17a	Cytoplasm	other	138.135	99.1169	140.68
NM_011592	translocase of inner mitochondrial membrane 44 homolog (yeast)	Cytoplasm	transporter	129.418	74.1541	202.227
NM_011602	talin 1	Plasma Membrane	other	1093.01	1066.79	2456.03
NM_011603	TBP-like 1	Nucleus	transcription regulator	220.614	195.297	345.837
NM_011618	troponin T type 1 (skeletal, slow)	Cytoplasm	other	37.5513	10.2788	49.824
NM_011622	target of myb1 (chicken)	Cytoplasm	transporter	27.4929	22.7602	181.711
NM_011623	topoisomerase (DNA) II alpha 170kDa	Nucleus	enzyme	3374.25	3164.4	5035.16
NM_011634	TRAF interacting protein	Cytoplasm	other	41.5746	38.1784	82.0631
NM_011638	transferrin receptor (p90, CD71)	Plasma Membrane	transporter	960.24	921.42	3537.5
NM_011639	thyroid hormone receptor interactor 6	Extracellular Space	cytokine	56.3269	35.2416	76.2014
NM_011650	translin	Nucleus	other	403.006	240.083	559.787
NM_011653	tubulin, alpha 1a	Cytoplasm	other	554.552	450.064	1441.97
NM_011654	tubulin, alpha 1b	Cytoplasm	other	4917.21	2339.16	8956.6
NM_011659	tumor necrosis factor receptor superfamily, member 4	Plasma Membrane	transmembrane receptor	7.37615	1.4684	202.227
NM_011660	thioredoxin	Cytoplasm	enzyme	1266.01	944.18	1632.47
NM_011662	TYRO protein tyrosine kinase binding protein	Plasma Membrane	other	626.972	535.966	682.882
NM_011675	uridine-cytidine kinase 1	Cytoplasm	kinase	22.1284	14.684	193.434
NM_011678	ubiquitin specific peptidase 4 (proto-oncogene)	Nucleus	peptidase	451.957	436.849	630.127
NM_011680	upstream transcription factor 2, c-fos interacting	Nucleus	transcription regulator	262.859	218.057	621.335
NM_011682	utrophin	Plasma Membrane	transmembrane receptor	1146.66	1050.64	2124.85
NM_011690	valyl-tRNA synthetase	Cytoplasm	enzyme	169.651	152.713	1535.75
NM_011691	vav 1 guanine nucleotide exchange factor	Nucleus	transcription regulator	486.155	466.951	940.794
NM_011694	voltage-dependent anion channel 1	Cytoplasm	ion channel	1340.45	1066.79	3259.08
NM_011697	vascular endothelial growth factor B	Extracellular Space	growth factor	18.1051	14.684	43.9624
NM_011701	vimentin	Cytoplasm	other	1413.54	1369.28	2294.84
NM_011705	vaccinia related kinase 1	Nucleus	kinase	770.472	769.441	981.826
NM_011706	transient receptor potential cation channel, subfamily V, member 2	Plasma Membrane	ion channel	52.9741	46.9888	96.7172
NM_011712	WW domain binding protein 5	unknown	other	134.112	132.156	310.667
NM_011714	bromodomain adjacent to zinc finger domain, 1B	Nucleus	transcription regulator	3292.44	3008.75	6696.93
NM_011715	WD repeat domain 1	Extracellular Space	other	501.578	350.947	592.026
NM_011723	xanthine dehydrogenase	Cytoplasm	enzyme	142.829	98.3827	205.158
NM_011728	xeroderma pigmentosum, complementation group A	Nucleus	other	228.661	146.84	542.202
NM_011732	Y box binding protein 1	Nucleus	transcription regulator	2895.47	2461.04	4932.58
NM_011733	cold shock domain protein A	Nucleus	transcription regulator	1046.07	933.902	1905.04
NM_011743	zinc finger protein 106 homolog (mouse)	Cytoplasm	other	1890.31	1594.68	2403.28
NM_011750	splicing factor 1	Nucleus	transcription regulator	1824.59	1384.7	2004.68
NM_011758	zinc finger protein 39	Nucleus	other	154.229	130.687	395.661
NM_011772	IKAROS family zinc finger 4 (Eos)	Nucleus	transcription regulator	2.01168	0	2.93082
NM_011779	coronin, actin binding protein, 1C	Cytoplasm	other	550.529	364.163	1192.85
NM_011785	v-akt murine thymoma viral oncogene homolog 3 (protein kinase B, gamma)	Cytoplasm	kinase	1006.51	905.268	1679.36
NM_011787	autocrine motility factor receptor	Plasma Membrane	transmembrane receptor	501.578	483.103	1708.67
NM_011791	ash2 (absent, small, or homeotic)-like (Drosophila)	Nucleus	transcription regulator	500.237	482.369	1110.78
NM_011792	beta-site APP-cleaving enzyme 1	Cytoplasm	peptidase	134.782	119.674	383.938
NM_011793	barrier to autointegration factor 1	Nucleus	other	394.289	320.845	861.662
NM_011799	cell division cycle 6 homolog (S. cerevisiae)	Nucleus	other	442.569	342.137	1037.51
NM_011801	craniofacial development protein 1	Extracellular Space	other	960.24	840.658	1521.1
NM_011805	death inducer-obliterator 1	Nucleus	other	356.067	348.745	571.511
NM_011813	FLT3-interacting zinc finger 1	Nucleus	other	127.406	111.598	263.774
NM_011814	fragile X mental retardation, autosomal homolog 2	Cytoplasm	other	108.631	77.8251	345.837
NM_011815	FYN binding protein	Nucleus	other	501.578	383.252	706.329
NM_011818	germ cell-less homolog 1 (Drosophila)	Nucleus	other	183.733	143.903	410.315
NM_011821	glypican 6	Plasma Membrane	transmembrane receptor	4.02335	0	23.4466
NM_011826	HCLS1 associated protein X-1	Nucleus	other	166.969	96.1801	254.982
NM_011827	hematopoietic cell signal transducer	Plasma Membrane	other	14.0817	11.013	32.2391
NM_011829	IMP (inosine 5'-monophosphate) dehydrogenase 1	Cytoplasm	enzyme	82.4787	73.4199	234.466
NM_011830	IMP (inosine 5'-monophosphate) dehydrogenase 2	Cytoplasm	enzyme	135.453	97.6485	169.988
NM_011835	katanin p60 (ATPase containing) subunit A 1	Cytoplasm	enzyme	130.759	129.219	436.693
[truncated: 2,497 more rows]

## Sheet: Specifically decreased in L-GMP
Supplemental Table 3: List of transcripts specifically increased, specifically decreased, shut-down or newly expressed in L-GMP
List of transcripts that are specifically decreased only in L-GMP
For each transcript the RefSeq identicfication number, the transcript description, the subcellular localization, the family identiy and the normalized RPKM (number of reads which map per kilobase of exon model per million mapped reads) value in Ctrl-, ST- and L-GMP are indicated.
RefSeq ID	Description	Location	Family	Normalized RPKM value in Ctrl-GMP	Normalized RPKM value in ST-GMP	Normalized RPKM value in L-GMP
NM_001001160	F-box protein 41	unknown	other	0.670559	18.355	0
NM_001001176	TAF9B RNA polymerase II, TATA box binding protein (TBP)-associated factor, 31kDa	Nucleus	transcription regulator	45.598	74.1541	23.4466
NM_001001309	integrin, alpha 8	Plasma Membrane	other	0.670559	4.4052	0
NM_001001321	solute carrier family 35, member D2	Cytoplasm	transporter	12.7406	17.6208	0
NM_001001326	suppression of tumorigenicity 5	unknown	enzyme	20.7873	41.1152	20.5158
NM_001001327	vitamin K epoxide reductase complex, subunit 1-like 1	unknown	other	58.3386	104.256	17.5849
NM_001001492	Leber congenital amaurosis 5-like	unknown	other	0.670559	6.60779	0
NM_001001493	chromosome 19 open reading frame 56	Plasma Membrane	other	59.6797	72.6857	58.6165
NM_001001496	gap junction protein, alpha 6	Plasma Membrane	transporter	0.670559	2.9368	0
NM_001001792	zinc finger protein 239	Nucleus	other	29.5046	49.1914	0
NM_001001880	myelin protein zero-like 1	Plasma Membrane	other	5.36447	8.81039	0
NM_001001882	regulator of telomere elongation helicase 1	Nucleus	enzyme	89.8549	107.927	14.6541
NM_001001982	chromosome 15 open reading frame 52	unknown	other	8.71726	14.684	0
NM_001001986	RIKEN cDNA 8430427H17 gene	unknown	other	28.1635	49.9256	23.4466
NM_001002268	G protein-coupled receptor 126	Plasma Membrane	G-protein coupled receptor	7.37615	9.54459	0
NM_001002272	trophinin	Plasma Membrane	other	1.34112	7.34199	0
NM_001003717	oxysterol binding protein-like 8	Cytoplasm	other	1008.52	1951.5	861.662
NM_001003815	erythrocyte membrane protein band 4.1-like 1	Plasma Membrane	other	2.01168	5.1394	0
NM_001003893	mannan-binding lectin serine peptidase 2	Extracellular Space	peptidase	114.666	249.628	32.2391
NM_001003910	Grp94 neighboring nucleotidase pseudogene	unknown	other	24.1401	24.2286	8.79247
NM_001003911	ADAM metallopeptidase with thrombospondin type 1 motif, 7	Extracellular Space	peptidase	2.01168	5.87359	0
NM_001003915	solute carrier family 5 (sodium/glucose cotransporter), member 12	unknown	transporter	0.670559	0.734199	0
NM_001003939	Grp94 neighboring nucleotidase pseudogene	unknown	other	16.764	22.7602	2.93082
NM_001003948	phosphotyrosine interaction domain containing 1	unknown	other	5.36447	7.34199	0
NM_001003955	RAB11 family interacting protein 5 (class I)	Cytoplasm	other	38.2219	51.394	32.2391
NM_001003971	SUMO1/sentrin specific peptidase 7	Nucleus	peptidase	227.319	411.886	178.78
NM_001004142	NLR family, pyrin domain containing 1	Cytoplasm	other	67.0559	101.32	11.7233
NM_001004143	ubiquitin specific peptidase 22	Nucleus	peptidase	186.415	190.892	143.61
NM_001004155	chromosome 8 open reading frame 58	unknown	other	18.1051	23.4944	0
NM_001004157	scavenger receptor class F, member 1	Plasma Membrane	transmembrane receptor	28.834	34.5074	8.79247
NM_001004173	sphingosine-1-phosphate phosphatase 2	Cytoplasm	phosphatase	8.71726	22.026	5.86165
NM_001004178	FSHD region gene 2	unknown	other	8.71726	11.7472	0
NM_001004187	exonuclease NEF-sp	Nucleus	enzyme	33.5279	80.0277	8.79247
NM_001004190	zinc finger protein 560	Nucleus	transcription regulator	44.9274	89.5723	17.5849
NM_001004293	adhesion molecule with Ig-like domain 1	unknown	other	103.266	110.864	11.7233
NM_001004362	RIKEN cDNA 2610008E11 gene	unknown	other	114.666	138.029	90.8555
NM_001004363	NUAK family, SNF1-like kinase, 1	unknown	kinase	1.34112	5.1394	0
NM_001004364	ArfGAP with SH3 domain, ankyrin repeat and PH domain 2	Nucleus	other	61.6914	96.1801	11.7233
NM_001004366	signal peptide, CUB domain, EGF-like 3	Plasma Membrane	other	2.01168	2.2026	0
NM_001004721	phosphatidylinositol glycan anchor biosynthesis, class U	Cytoplasm	enzyme	151.546	182.081	87.9247
NM_001005223	zinc finger, HIT-type containing 3	Nucleus	transcription regulator	35.5396	39.6468	35.1699
NM_001005358	zinc finger protein 440	Nucleus	other	17.4345	27.1654	0
NM_001005475	IQ motif and Sec7 domain 2	Cytoplasm	other	22.1284	46.2546	14.6541
NM_001005605	AE binding protein 2	Nucleus	transcription regulator	532.424	612.322	422.039
NM_001005787	InaD-like (Drosophila)	Plasma Membrane	other	2.01168	12.4814	0
NM_001005788	zinc finger protein 642	unknown	other	7.37615	24.9628	0
NM_001005846	mucolipin 2	Plasma Membrane	ion channel	12.0701	12.4814	0
NM_001005859	ribosomal protein L34	Cytoplasm	other	156.911	171.803	131.887
NM_001005868	erbb2 interacting protein	Extracellular Space	cytokine	1571.12	1999.22	1444.9
NM_001006664	erythrocyte membrane protein band 4.1-like 1	Plasma Membrane	other	2.01168	5.1394	0
NM_001007568	zinc finger protein 251	Nucleus	other	36.2102	50.6598	26.3774
NM_001007570	solute carrier family 25, member 42	Cytoplasm	other	9.38782	16.1524	8.79247
NM_001007571	chromosome 19 open reading frame 53	unknown	other	91.196	92.5091	76.2014
NM_001007575	zinc finger protein 58	Nucleus	other	24.1401	34.5074	0
NM_001007577	transcription elongation factor A (SII) N-terminal and central domain containing	unknown	other	44.9274	68.2805	5.86165
NM_001007580	fibronectin type III domain containing 3C1	unknown	other	0.670559	1.4684	0
NM_001008426	transmembrane epididymal protein 1	unknown	other	0.670559	0.734199	0
NM_001008497	purinergic receptor P2Y, G-protein coupled, 14	Plasma Membrane	G-protein coupled receptor	63.7031	67.5463	0
NM_001008501	zinc finger protein 229	Nucleus	other	120.701	221.728	5.86165
NM_001008542	MAX interactor 1	Nucleus	transcription regulator	222.626	269.451	46.8932
NM_001008543	MAX interactor 1	Nucleus	transcription regulator	224.637	278.262	46.8932
NM_001008705	BUD31 homolog (yeast)	Nucleus	transcription regulator	61.0208	61.6727	38.1007
NM_001009546	N-acetylated alpha-linked acidic dipeptidase-like 1	Plasma Membrane	peptidase	4.02335	12.4814	0
NM_001009929	BR serine/threonine kinase 2	unknown	kinase	0.670559	5.87359	0
NM_001009930	BR serine/threonine kinase 2	unknown	kinase	0.670559	6.60779	0
NM_001009935	thioredoxin interacting protein	Cytoplasm	other	315.833	536.7	167.057
NM_001010836	protein phosphatase 1, regulatory (inhibitor) subunit 13 like	Nucleus	transcription regulator	1.34112	2.9368	0
NM_001010973	histamine receptor H2	Plasma Membrane	G-protein coupled receptor	13.4112	33.039	0
NM_001011872	olfactory receptor, family 5, subfamily M, member 9	Plasma Membrane	G-protein coupled receptor	0.670559	0.734199	0
NM_001012310	solute carrier family 25, member 47	Cytoplasm	other	0.670559	3.671	0
NM_001012325	zinc finger protein 708	Nucleus	other	10.7289	33.7732	0
NM_001012363	solute carrier family 2 (facilitated glucose transporter), member 9	Plasma Membrane	transporter	94.5488	187.221	2.93082
NM_001012396	protein tyrosine phosphatase-like (proline instead of catalytic arginine), member A	unknown	phosphatase	52.3036	76.3567	49.824
NM_001012448	zinc finger protein 708	Nucleus	other	12.0701	35.2416	0
NM_001012449	zinc finger protein 708	Nucleus	other	10.7289	31.5706	0
NM_001012638	adrenocortical dysplasia homolog (mouse)	Nucleus	other	30.1751	39.6468	14.6541
NM_001012667	chromosome 8 open reading frame 40	Nucleus	other	48.2802	56.5334	2.93082
NM_001013019	LRRN4 C-terminal like	unknown	other	4.69391	11.013	0
NM_001013023	mitochondrial transcription termination factor	Cytoplasm	transcription regulator	41.5746	58.7359	14.6541
NM_001013025	transforming growth factor, beta receptor associated protein 1	Cytoplasm	other	154.229	176.942	114.302
NM_001013367	protein kinase, AMP-activated, alpha 1 catalytic subunit	Cytoplasm	kinase	313.151	425.101	225.673
NM_001013370	sestrin 1	Nucleus	other	222.626	290.009	199.296
NM_001013373	transmembrane protease, serine 13	unknown	peptidase	0.670559	1.4684	0
NM_001013374	lectin, mannose-binding 2-like	Cytoplasm	other	37.5513	67.5463	8.79247
NM_001013376	ribonuclease P/MRP 38kDa subunit	Nucleus	enzyme	19.4462	22.7602	0
NM_001013377	chromosome 9 open reading frame 100	unknown	other	21.4579	35.2416	11.7233
NM_001013379	zinc finger protein 440	Nucleus	other	69.0676	113.067	32.2391
NM_001013577	chromosome 9 open reading frame 80	Nucleus	other	311.81	346.542	246.189
NM_001013608	chromosome 9 open reading frame 102	unknown	enzyme	177.698	301.756	14.6541
NM_001013616	tripartite motif containing 6	Cytoplasm	other	26.8224	93.9775	0
NM_001013755	chromosome 1 open reading frame 216	unknown	other	24.8107	24.9628	11.7233
NM_001013769	regulator of sex limited protein 1	unknown	other	34.1985	41.1152	8.79247
NM_001013773	cDNA sequence BC055004	unknown	other	10.0584	18.355	0
NM_001013786	zinc finger protein 187	Nucleus	transcription regulator	282.976	307.63	87.9247
NM_001013799	methyltransferase like 21C	unknown	other	3.35279	19.8234	0
NM_001013811	family with sequence similarity 169, member B	unknown	other	0.670559	4.4052	0
NM_001013813	mastermind-like 2 (Drosophila)	Nucleus	transcription regulator	18.7756	27.8996	8.79247
NM_001013814	aminomethyltransferase	Cytoplasm	enzyme	1.34112	2.2026	0
NM_001013832	G protein-coupled receptor 31	Plasma Membrane	G-protein coupled receptor	0.670559	1.4684	0
NM_001013833	protein kinase, cGMP-dependent, type I	Cytoplasm	kinase	24.8107	41.1152	14.6541
NM_001014397	zinc finger protein 600	Nucleus	other	16.0934	42.5836	5.86165
NM_001014981	WD repeat domain 7	unknown	other	193.121	204.842	76.2014
NM_001017525	BTB (POZ) domain containing 11	Nucleus	transcription regulator	9.38782	46.9888	0
NM_001017959	lysosomal-associated membrane protein 2	Plasma Membrane	enzyme	399.653	737.136	331.183
NM_001018063	family with sequence similarity 127, member C	unknown	other	6.70559	11.7472	0
NM_001024134	tripartite motif containing 15	unknown	other	0.670559	0.734199	0
NM_001024385	cardiolipin synthase 1	Cytoplasm	enzyme	82.4787	85.1671	58.6165
NM_001024512	family with sequence similarity 149, member B1	unknown	other	64.3736	87.3697	35.1699
NM_001024560	sorting nexin 32	unknown	other	5.36447	5.87359	2.93082
NM_001024602	KIAA0284	unknown	other	9.38782	15.4182	5.86165
NM_001024617	inositol polyphosphate-4-phosphatase, type II, 105kDa	unknown	phosphatase	13.4112	164.461	0
NM_001024672	cDNA sequence AB099516	unknown	other	0.670559	0.734199	0
NM_001024721	pyrin and HIN domain family, member 1	unknown	other	83.8198	84.4329	23.4466
NM_001024848	apolipoprotein L 7e	unknown	other	0.670559	0.734199	0
NM_001024856	tau tubulin kinase 2	unknown	kinase	218.602	370.036	131.887
NM_001024857	tau tubulin kinase 2	unknown	kinase	221.284	371.505	123.095
NM_001024926	cytochrome b5 domain containing 2	unknown	other	12.7406	27.8996	0
NM_001024928	zinc finger protein 667	Nucleus	other	5.36447	33.039	0
NM_001024950	zinc finger protein 563	Nucleus	other	38.2219	85.9013	2.93082
NM_001024955	phosphoinositide-3-kinase, regulatory subunit 1 (alpha)	Cytoplasm	other	842.222	1126.26	410.315
NM_001025067	leucine-rich repeats and immunoglobulin-like domains 2	Cytoplasm	other	219.943	248.159	143.61
NM_001025163	zinc finger protein 471	Nucleus	other	22.799	24.9628	0
NM_001025250	vascular endothelial growth factor A	Extracellular Space	growth factor	146.852	367.1	96.7172
NM_001025257	vascular endothelial growth factor A	Extracellular Space	growth factor	142.829	362.694	90.8555
NM_001025307	syntaxin 3	Plasma Membrane	transporter	81.1376	123.345	76.2014
NM_001025310	ST6 (alpha-N-acetyl-neuraminyl-2,3-beta-galactosyl-1,3)-N-acetylgalactosaminide alpha-2,6-sialyltransferase 6	Cytoplasm	enzyme	74.432	80.0277	52.7548
NM_001025311	ST6 (alpha-N-acetyl-neuraminyl-2,3-beta-galactosyl-1,3)-N-acetylgalactosaminide alpha-2,6-sialyltransferase 6	Cytoplasm	enzyme	75.1026	79.2935	52.7548
NM_001025378	origin recognition complex, subunit 2	Nucleus	other	171.663	190.892	58.6165
NM_001025444	aprataxin	Nucleus	phosphatase	61.0208	75.6225	32.2391
NM_001025566	choline kinase alpha	Cytoplasm	kinase	24.1401	63.1411	17.5849
NM_001025568	phosphodiesterase 1C, calmodulin-dependent 70kDa	Cytoplasm	enzyme	9.38782	23.4944	0
NM_001025576	coiled-coil domain containing 141	unknown	other	0.670559	0.734199	0
NM_001025577	v-maf musculoaponeurotic fibrosarcoma oncogene homolog (avian)	Nucleus	transcription regulator	3.35279	9.54459	2.93082
NM_001025586	nuclear receptor 2C2-associated protein	Nucleus	other	64.3736	77.8251	49.824
NM_001025587	nuclear receptor 2C2-associated protein	Nucleus	other	65.0442	77.0909	49.824
NM_001025594	zinc finger and BTB domain containing 43	Nucleus	other	65.0442	74.8883	20.5158
NM_001025602	interleukin 1 receptor-like 1	Plasma Membrane	transmembrane receptor	95.8899	529.358	14.6541
NM_001025947	dynamin 1-like	Cytoplasm	enzyme	458.662	603.512	351.699
NM_001026212	endosulfine alpha	Cytoplasm	transporter	113.995	171.068	73.2706
NM_001029872	integrin, alpha D	Plasma Membrane	other	0.670559	6.60779	0
NM_001029873	unc-13 homolog A (C. elegans)	Plasma Membrane	other	9.38782	28.6338	0
NM_001029889	KIAA2018	unknown	other	744.32	1004.38	184.642
NM_001029930	predicted gene 16440	unknown	other	0.670559	0.734199	0
NM_001029934	ubiquitin specific peptidase 32	Cytoplasm	enzyme	258.165	285.604	228.604
NM_001032413	platelet endothelial aggregation receptor 1	Plasma Membrane	other	15.4229	36.71	5.86165
NM_001032414	platelet endothelial aggregation receptor 1	Plasma Membrane	other	14.7523	35.9758	5.86165
NM_001032727	syntabulin (syntaxin-interacting)	unknown	other	0.670559	0.734199	0
NM_001033039	kelch domain containing 9	unknown	other	11.3995	16.8866	0
NM_001033132	COMM domain containing 6	unknown	other	40.2335	65.3437	14.6541
NM_001033136	family with sequence similarity 82, member A2	Cytoplasm	other	37.5513	38.1784	23.4466
NM_001033148	chromosome 4 open reading frame 47	unknown	other	6.70559	9.54459	0
NM_001033150	pleckstrin homology domain containing, family M (with RUN domain) member 2	unknown	other	71.7498	91.7749	5.86165
NM_001033155	DnaJ (Hsp40) homolog, subfamily B, member 14	unknown	enzyme	24.1401	36.71	11.7233
NM_001033156	F-box protein 33	unknown	other	78.4554	157.119	55.6857
NM_001033162	SHC SH2-domain binding protein 1-like	unknown	other	12.7406	26.4312	0
NM_001033165	DnaJ (Hsp40) homolog, subfamily C , member 25	unknown	other	60.3503	108.662	43.9624
NM_001033167	solute carrier family 22, member 23	unknown	transporter	4.69391	8.81039	0
NM_001033170	family with sequence similarity 83, member E	unknown	other	2.01168	2.2026	0
NM_001033186	src kinase associated phosphoprotein 1	Cytoplasm	kinase	0.670559	0.734199	0
NM_001033192	family with sequence similarity 8, member A1	unknown	other	16.0934	30.8364	0
NM_001033197	expressed sequence AU015228	unknown	other	34.1985	36.71	0
NM_001033210	plastin 1	Cytoplasm	other	0.670559	1.4684	0
NM_001033215	zinc finger protein 957	unknown	other	1.34112	2.9368	0
NM_001033217	prickle homolog 1 (Drosophila)	Nucleus	other	6.70559	21.2918	5.86165
NM_001033221	chromosome 6 open reading frame 25	Plasma Membrane	other	0.670559	3.671	0
NM_001033225	proline-rich nuclear receptor coactivator 1	Nucleus	other	290.352	513.94	82.0631
NM_001033238	Cas-Br-M (murine) ecotropic retroviral transforming sequence b	Nucleus	other	406.359	529.358	152.403
NM_001033243	coiled-coil domain containing 114	unknown	other	4.02335	13.2156	0
NM_001033245	hexokinase 3 (white cell)	Cytoplasm	kinase	360.761	441.988	351.699
NM_001033249	zinc finger protein 583	Nucleus	other	14.0817	25.697	0
NM_001033253	pleckstrin homology domain containing, family G (with RhoGef domain) member 1	unknown	other	5.36447	12.4814	0
NM_001033254	p21 protein (Cdc42/Rac)-activated kinase 6	Cytoplasm	kinase	13.4112	22.026	2.93082
NM_001033264	glutaminase 2 (liver, mitochondrial)	Cytoplasm	enzyme	0.670559	0.734199	0
NM_001033284	cDNA sequence BC026585	Cytoplasm	other	20.7873	43.3178	11.7233
NM_001033285	CDC42 binding protein kinase alpha (DMPK-like)	Cytoplasm	kinase	149.535	171.068	73.2706
NM_001033328	heat shock transcription factor family, X linked 2	Nucleus	other	19.4462	55.065	5.86165
NM_001033338	RIMS binding protein 3	Nucleus	other	4.02335	7.34199	0
NM_001033352	kelch-like 21 (Drosophila)	Cytoplasm	enzyme	79.7965	93.9775	41.0315
NM_001033362	chromosome X open reading frame 65	unknown	other	2.68224	10.2788	0
NM_001033375	KIAA1033	Cytoplasm	other	400.324	459.609	190.504
NM_001033379	DCP1 decapping enzyme homolog B (S. cerevisiae)	Cytoplasm	other	52.9741	107.927	49.824
NM_001033382	calcium channel, voltage-dependent, alpha 2/delta subunit 4	unknown	other	12.0701	19.0892	0
NM_001033389	far upstream element (FUSE) binding protein 3	Nucleus	transcription regulator	197.144	227.602	87.9247
NM_001033393	transmembrane protein 104	unknown	transporter	22.799	26.4312	11.7233
NM_001033394	transmembrane protein 88B	unknown	other	1.34112	10.2788	0
NM_001033399	glucose-fructose oxidoreductase domain containing 1	unknown	enzyme	51.633	54.3308	17.5849
NM_001033408	RNA binding motif protein 44	unknown	other	89.8549	99.8511	0
NM_001033416	galactose-3-O-sulfotransferase 4	Cytoplasm	enzyme	34.1985	56.5334	2.93082
NM_001033421	prostate and testis expressed 2	Extracellular Space	other	0.670559	0.734199	0
NM_001033422	THO complex 2	Nucleus	other	1839.34	2275.28	1313.01
NM_001033431	NLR family, pyrin domain containing 12	Cytoplasm	other	8.04671	13.2156	2.93082
NM_001033432	headcase homolog (Drosophila)	unknown	other	90.5254	209.981	38.1007
NM_001033453	pyruvate dehyrogenase phosphatase catalytic subunit 1	Cytoplasm	phosphatase	60.3503	63.1411	0
NM_001033481	chromosome 11 open reading frame 9	Nucleus	transcription regulator	1.34112	3.671	0
NM_001033530	expressed sequence AW146154	unknown	other	43.5863	71.9515	2.93082
NM_001033531	kelch-like 32 (Drosophila)	unknown	other	3.35279	4.4052	0
NM_001033536	regulatory factor X, 7	unknown	other	1219.08	1671.77	600.819
NM_001033537	post-GPI attachment to proteins 3	Cytoplasm	enzyme	2.01168	4.4052	0
NM_001033538	Cas scaffolding protein family member 4	unknown	other	1.34112	1.4684	0
NM_001033600	acyl-CoA synthetase long-chain family member 4	Cytoplasm	enzyme	424.464	574.878	275.497
NM_001033668	dynein, axonemal, heavy chain 1	unknown	other	8.71726	13.2156	0
NM_001033773	ubiquitin-conjugating enzyme E2U (putative)	unknown	enzyme	3.35279	3.671	2.93082
NM_001033780	chromosome 1 open reading frame 162	unknown	transporter	54.9858	57.2675	20.5158
NM_001033785	A kinase (PRKA) anchor protein 14	Nucleus	other	13.4112	19.8234	8.79247
NM_001033877	a disintegrin-like and metallopeptidase (reprolysin type) with thrombospondin type 1 motif, 17	unknown	other	4.69391	8.07619	0
NM_001033979	low density lipoprotein receptor class A domain containing 2	unknown	transporter	1.34112	2.2026	0
NM_001034097	TNFSF12-TNFSF13 readthrough	unknown	other	286.329	361.96	260.843
NM_001034866	poly(A)-specific ribonuclease (PARN)-like domain containing 1	unknown	other	4.69391	8.07619	0
NM_001034882	predicted gene 5465	unknown	other	31.5163	46.9888	17.5849
NM_001034895	zinc finger RNA binding protein 2	unknown	other	2.01168	6.60779	0
NM_001035226	exportin 1 (CRM1 homolog, yeast)	Nucleus	transporter	1452.43	1675.44	1260.25
NM_001035231	zinc finger protein 748	unknown	other	86.5021	130.687	2.93082
NM_001035239	transient receptor potential cation channel, subfamily M, member 3	Plasma Membrane	ion channel	2.01168	3.671	0
NM_001035240	transient receptor potential cation channel, subfamily M, member 3	Plasma Membrane	ion channel	2.01168	3.671	0
NM_001035241	transient receptor potential cation channel, subfamily M, member 3	Plasma Membrane	ion channel	2.01168	3.671	0
NM_001035242	transient receptor potential cation channel, subfamily M, member 3	Plasma Membrane	ion channel	2.01168	3.671	0
NM_001035243	transient receptor potential cation channel, subfamily M, member 3	Plasma Membrane	ion channel	2.01168	3.671	0
NM_001035509	zinc finger, CCHC domain containing 18	unknown	other	0.670559	5.87359	0
NM_001035510	zinc finger, CCHC domain containing 18	unknown	other	0.670559	5.87359	0
NM_001035531	adrenergic, beta, receptor kinase 2	Cytoplasm	kinase	17.4345	18.355	11.7233
NM_001035532	A kinase (PRKA) anchor protein 2	Cytoplasm	other	13.4112	44.7862	0
NM_001035533	A kinase (PRKA) anchor protein 2	Cytoplasm	other	13.4112	44.7862	0
NM_001035854	adaptor-related protein complex 2, beta 1 subunit	Cytoplasm	transporter	372.831	401.607	287.221
NM_001036740	UDP-GlcNAc:betaGal beta-1,3-N-acetylglucosaminyltransferase 8	unknown	enzyme	17.4345	34.5074	11.7233
NM_001037136	ArfGAP with GTPase domain, ankyrin repeat and PH domain 1	Cytoplasm	enzyme	110.642	138.029	67.4089
NM_001037493	solute carrier family 41, member 3	unknown	transporter	59.6797	102.054	43.9624
NM_001037665	zinc finger protein 1 homolog (mouse)	Nucleus	other	59.6797	84.4329	52.7548
NM_001037713	XIAP associated factor 1	Nucleus	other	34.1985	46.2546	23.4466
NM_001037742	tRNA-yW synthesizing protein 5	unknown	enzyme	70.4087	80.0277	17.5849
NM_001037841	chemokine-like factor	Extracellular Space	cytokine	111.983	124.814	23.4466
NM_001037913	coiled-coil domain containing 107	unknown	other	27.4929	28.6338	14.6541
NM_001037916	coiled-coil domain containing 17	unknown	other	3.35279	20.5576	0
NM_001037926	zinc finger protein 600	Nucleus	other	24.1401	34.5074	2.93082
NM_001037928	chromosome 7 open reading frame 57	unknown	other	0.670559	0.734199	0
NM_001037929	predicted gene 14092	unknown	other	10.0584	19.8234	8.79247
NM_001037937	DEP domain containing MTOR-interacting protein	unknown	other	158.252	160.79	43.9624
NM_001037941	DnaJ (Hsp40) homolog, subfamily B, member 6	Nucleus	transcription regulator	66.3853	77.0909	55.6857
NM_001037997	fer (fps/fes related) tyrosine kinase	Cytoplasm	kinase	58.3386	93.2433	41.0315
NM_001038015	glucosamine-6-phosphate deaminase 2	unknown	enzyme	44.9274	75.6225	8.79247
NM_001038589	ubiquitin specific peptidase 14 (tRNA-guanine transglycosylase)	Cytoplasm	peptidase	562.599	607.183	430.831
NM_001038602	MARVEL domain containing 2	unknown	other	11.3995	27.8996	0
NM_001038609	microtubule-associated protein tau	Plasma Membrane	other	2.68224	22.026	0
NM_001038610	dachshund homolog 1 (Drosophila)	Nucleus	transcription regulator	209.214	364.163	134.818
NM_001038613	olfactomedin 1	Cytoplasm	other	3.35279	4.4052	0
NM_001038624	resistance to inhibitors of cholinesterase 3 homolog (C. elegans)	Cytoplasm	other	1.34112	2.9368	0
NM_001038637	guanine nucleotide binding protein (G protein), gamma 2	Plasma Membrane	enzyme	387.583	441.988	134.818
NM_001038641	chromosome 20 open reading frame 94	unknown	other	21.4579	41.8494	8.79247
NM_001038651	zinc finger protein 953	unknown	other	126.065	179.879	52.7548
NM_001038653	solute carrier family 16, member 3 (monocarboxylic acid transporter 4)	Plasma Membrane	transporter	6.03503	11.013	2.93082
NM_001038654	solute carrier family 16, member 3 (monocarboxylic acid transporter 4)	Plasma Membrane	transporter	5.36447	10.2788	2.93082
NM_001038696	RNA-binding region (RNP1, RRM) containing 3	Nucleus	other	119.359	182.081	61.5473
NM_001038995	a disintegrin and metallopeptidase domain 4	unknown	peptidase	10.7289	24.2286	8.79247
NM_001039039	potassium channel tetramerisation domain containing 21	unknown	other	6.03503	11.013	0
NM_001039060	kelch-like 15 (Drosophila)	unknown	other	30.8457	32.3048	0
NM_001039079	protein kinase C, zeta	Cytoplasm	kinase	2.01168	5.87359	0
NM_001039086	Rap guanine nucleotide exchange factor (GEF) 1	Cytoplasm	other	136.123	165.195	79.1322
NM_001039087	Rap guanine nucleotide exchange factor (GEF) 1	Cytoplasm	other	132.771	165.929	82.0631
NM_001039220	chromosome 8 open reading frame 48	unknown	other	17.4345	49.1914	2.93082
NM_001039222	predicted gene 6289	unknown	other	1.34112	1.4684	0
NM_001039239	zinc finger protein 440	Nucleus	other	43.5863	59.4701	14.6541
NM_001039371	solute carrier family 22, member 15	unknown	transporter	30.8457	139.498	23.4466
NM_001039385	VGF nerve growth factor inducible	Extracellular Space	growth factor	0.670559	2.2026	0
NM_001039466	tripartite motif containing 46	Cytoplasm	other	1.34112	3.671	0
NM_001039478	ligand dependent nuclear receptor interacting factor 1	unknown	other	104.607	135.093	14.6541
NM_001039484	potassium inwardly-rectifying channel, subfamily J, member 10	Plasma Membrane	ion channel	0.670559	10.2788	0
NM_001039488	ligand dependent nuclear receptor interacting factor 1	unknown	other	131.43	209.981	70.3398
NM_001039493	pleckstrin homology domain containing, family M, member 3	unknown	other	100.584	117.472	26.3774
NM_001039494	chromosome 11 open reading frame 20	Cytoplasm	other	1.34112	2.9368	0
NM_001039532	zinc finger protein 784	unknown	other	48.2802	82.9645	17.5849
NM_001039534	phosphoseryl-tRNA kinase	Cytoplasm	kinase	22.799	57.2675	5.86165
NM_001039536	phosphatidylinositol glycan anchor biosynthesis, class L	Cytoplasm	enzyme	33.5279	52.1282	2.93082
NM_001039551	cyclin M3	unknown	other	352.043	455.938	175.849
NM_001039560	glucosaminyl (N-acetyl) transferase family member 7	unknown	other	4.69391	5.87359	0
NM_001039562	ankyrin repeat domain 37	unknown	other	2.01168	5.87359	0
NM_001039593	chromosome 1 open reading frame 111	unknown	other	0.670559	2.2026	0
NM_001039644	ER degradation enhancer, mannosidase alpha-like 3	Cytoplasm	enzyme	750.355	975.751	732.706
NM_001039658	metallothionein-like 5, testis-specific (tesmin)	Cytoplasm	other	0.670559	0.734199	0
NM_001039700	polycystic kidney disease 1-like 3	unknown	ion channel	15.4229	30.8364	0
NM_001039723	transmembrane protein 120B	unknown	other	3.35279	4.4052	0
NM_001039951	zinc finger protein 606	Nucleus	other	22.1284	36.71	0
NM_001039959	AHNAK nucleoprotein	Nucleus	other	1.34112	7.34199	0
NM_001040611	paternally expressed 10	Nucleus	other	0.670559	2.9368	0
NM_001040684	hydroxy-delta-5-steroid dehydrogenase, 3 beta- and steroid delta-isomerase 7	Cytoplasm	enzyme	32.8574	47.723	11.7233
NM_001040695	UEV and lactate/malate dehyrogenase domains	Cytoplasm	enzyme	72.4203	115.269	35.1699
NM_001040696	NLR family, pyrin domain containing 1B	unknown	other	1.34112	47.723	0
NM_001042411	leucine proline-enriched proteoglycan (leprecan) 1	Nucleus	enzyme	29.5046	35.9758	11.7233
NM_001042418	calcium binding tyrosine-(Y)-phosphorylation regulated	Cytoplasm	other	8.71726	21.2918	0
NM_001042419	calcium binding tyrosine-(Y)-phosphorylation regulated	Cytoplasm	other	7.37615	19.0892	0
NM_001042420	calcium binding tyrosine-(Y)-phosphorylation regulated	Cytoplasm	other	8.71726	21.2918	0
NM_001042502	paired-like homeodomain 2	Nucleus	transcription regulator	0.670559	1.4684	0
NM_001042504	paired-like homeodomain 2	Nucleus	transcription regulator	0.670559	1.4684	0
NM_001042607	RYK receptor-like tyrosine kinase	Plasma Membrane	kinase	2.68224	2.9368	0
NM_001042613	selenoprotein P, plasma, 1	Extracellular Space	other	172.334	234.944	108.44
NM_001042614	selenoprotein P, plasma, 1	Extracellular Space	other	177.028	237.881	108.44
NM_001042659	frizzled family receptor 5	Plasma Membrane	G-protein coupled receptor	24.1401	47.723	0
NM_001042673	Fanconi anemia, complementation group C	Nucleus	other	15.4229	24.9628	8.79247
NM_001042674	RNA binding protein gene with multiple splicing	unknown	transcription regulator	63.0325	107.927	32.2391
NM_001042675	RNA binding protein gene with multiple splicing	unknown	transcription regulator	26.1518	35.9758	0
NM_001044703	zinc finger and SCAN domain containing 21	Nucleus	transcription regulator	60.3503	63.1411	29.3082
NM_001044704	zinc finger and SCAN domain containing 21	Nucleus	transcription regulator	61.0208	63.1411	29.3082
NM_001044705	zinc finger and SCAN domain containing 21	Nucleus	transcription regulator	60.3503	63.8753	29.3082
NM_001044718	zinc finger protein 41 homolog (mouse)	Nucleus	other	30.8457	33.039	23.4466
NM_001044720	ATP-binding cassette, sub-family C (CFTR/MRP), member 9	Plasma Membrane	ion channel	0.670559	0.734199	0
NM_001044747	zinc finger protein 68	Nucleus	other	195.803	208.513	64.4781
NM_001045483	mitogen-activated protein kinase 1 interacting protein 1	Nucleus	other	20.7873	22.7602	2.93082
NM_001045489	milk fat globule-EGF factor 8 protein	Extracellular Space	other	24.1401	25.697	5.86165
NM_001045524	KIAA1377	unknown	other	0.670559	7.34199	0
NM_001045525	cytochrome b5 domain containing 1	unknown	other	21.4579	24.9628	0
NM_001045529	MORC family CW-type zinc finger 3	Nucleus	other	761.755	904.534	700.467
NM_001045540	predicted gene 12185	unknown	other	13.4112	23.4944	11.7233
NM_001048177	Janus kinase 2	Cytoplasm	kinase	536.447	658.577	269.636
NM_001048204	regulator of sex limited protein 1	unknown	other	43.5863	69.7489	5.86165
NM_001048207	glycophorin C (Gerbich blood group)	Plasma Membrane	other	82.4787	89.5723	35.1699
NM_001076679	predicted gene 9733	unknown	other	2.68224	11.7472	0
NM_001076681	chromosome 17 open reading frame 108	unknown	other	163.616	217.323	46.8932
NM_001077189	Fc fragment of IgG, low affinity IIb, receptor (CD32)	Plasma Membrane	transmembrane receptor	89.8549	167.397	20.5158
NM_001077237	chromosome 1 open reading frame 27	unknown	other	389.595	472.09	313.598
NM_001077411	glucosidase, beta, acid	Cytoplasm	enzyme	118.689	146.106	52.7548
NM_001077495	phosphoinositide-3-kinase, regulatory subunit 1 (alpha)	Cytoplasm	other	1072.22	1525.67	621.335
NM_001077496	ecotropic viral integration site 2B	Plasma Membrane	other	697.381	1165.91	495.309
NM_001077507	GNAS (guanine nucleotide binding protein, alpha stimulating) complex locus	Plasma Membrane	enzyme	982.369	1253.28	823.561
NM_001077510	GNAS (guanine nucleotide binding protein, alpha stimulating) complex locus	Plasma Membrane	enzyme	985.721	1264.29	847.008
NM_001077636	phosphatidylinositol glycan anchor biosynthesis, class W	Cytoplasm	enzyme	32.1868	63.8753	2.93082
NM_001077638	protein arginine methyltransferase 2	Nucleus	enzyme	2.68224	3.671	0
NM_001077695	nuclear receptor coactivator 2	Nucleus	transcription regulator	651.783	748.883	219.812
NM_001077707	SNF2 histone linker PHD RING helicase	Nucleus	transcription regulator	265.541	355.352	99.648
NM_001077713	ACN9 homolog (S. cerevisiae)	Cytoplasm	other	3.35279	11.013	0
NM_001079513	zinc finger and BTB domain containing 33	Nucleus	other	242.072	269.451	114.302
NM_001079814	glyoxylate reductase 1 homolog (Arabidopsis)	unknown	other	224.637	268.717	134.818
NM_001079830	tripartite motif containing 33	Nucleus	transcription regulator	831.493	1087.35	480.655
NM_001079849	poly(A) binding protein interacting protein 1	Cytoplasm	translation regulator	188.427	349.479	58.6165
NM_001079869	homeobox B3	Nucleus	transcription regulator	11.3995	16.1524	0
NM_001079883	B-cell CLL/lymphoma 11B (zinc finger protein)	Nucleus	other	0.670559	0.734199	0
NM_001079908	fibroblast growth factor receptor 1	Plasma Membrane	kinase	5.36447	5.87359	0
NM_001079909	fibroblast growth factor receptor 1	Plasma Membrane	kinase	4.69391	5.1394	0
NM_001079932	tripartite motif containing 72	Cytoplasm	other	0.670559	1.4684	0
NM_001080549	highly divergent homeobox	unknown	other	8.71726	12.4814	0
NM_001080557	vesicle-associated membrane protein 1 (synaptobrevin 1)	Plasma Membrane	transporter	140.817	179.145	67.4089
NM_001080773	3-phosphoinositide dependent protein kinase-1	Cytoplasm	kinase	46.9391	84.4329	14.6541
NM_001080774	myosin IC	Cytoplasm	other	106.619	111.598	76.2014
NM_001080775	myosin IC	Cytoplasm	other	99.9133	111.598	84.9939
NM_001080798	AF4/FMR2 family, member 1	Nucleus	transcription regulator	1063.51	1595.42	1043.37
NM_001080820	Cas scaffolding protein family member 4	unknown	other	2.01168	2.9368	0
NM_001080925	Rap guanine nucleotide exchange factor (GEF)-like 1	unknown	other	10.0584	18.355	2.93082
NM_001080929	cerebellar degeneration-related protein 2-like	unknown	other	2.01168	5.1394	0
NM_001080935	RIKEN cDNA B230217C12 gene	unknown	other	18.1051	18.355	2.93082
NM_001080941	regulator of sex limited protein 1	unknown	other	11.3995	36.71	2.93082
NM_001080995	chromosome 11 open reading frame 82	Cytoplasm	other	89.8549	98.3827	2.93082
NM_001081001	breast cancer 2, early onset	Nucleus	transcription regulator	679.947	884.71	509.963
NM_001081006	KIAA1217	Cytoplasm	other	8.04671	69.7489	0
NM_001081013	rearranged L-myc fusion	Nucleus	transcription regulator	286.329	299.553	114.302
NM_001081017	KIAA1409	unknown	other	0.670559	0.734199	0
NM_001081019	predicted gene 12657	unknown	other	124.053	182.081	87.9247
NM_001081020	ADAM metallopeptidase with thrombospondin type 1 motif, 6	Extracellular Space	peptidase	32.1868	35.2416	5.86165
NM_001081021	zinc finger protein 780A	unknown	other	110.642	160.79	46.8932
NM_001081024	SET domain, bifurcated 2	Nucleus	enzyme	154.899	162.992	64.4781
NM_001081029	chromosome 7 open reading frame 23	unknown	other	69.0676	120.409	41.0315
NM_001081039	dedicator of cytokinesis 9	Cytoplasm	other	149.535	555.055	82.0631
NM_001081043	protein tyrosine phosphatase, non-receptor type 23	Cytoplasm	phosphatase	49.6213	80.7619	43.9624
NM_001081048	solute carrier family 25 (mitochondrial carrier), member 18	Cytoplasm	transporter	0.670559	5.87359	0
NM_001081050	par-3 partitioning defective 3 homolog B (C. elegans)	Plasma Membrane	other	74.432	82.2303	38.1007
NM_001081054	glutaminyl-tRNA synthase (glutamine-hydrolyzing)-like 1	unknown	enzyme	38.2219	38.9126	8.79247
NM_001081058	cyclin-dependent kinase 13	Nucleus	kinase	720.18	827.443	594.957
NM_001081065	zinc finger protein 707	unknown	other	6.70559	11.7472	2.93082
NM_001081079	opioid growth factor receptor-like 1	unknown	other	1223.1	1496.3	782.53
NM_001081087	kelch repeat and BTB (POZ) domain containing 10	Cytoplasm	other	0.670559	0.734199	0
NM_001081100	MORN repeat containing 1	unknown	other	5.36447	14.684	0
NM_001081103	stromal interaction molecule 2	Plasma Membrane	transporter	136.123	202.639	29.3082
NM_001081109	lemur tyrosine kinase 2	Cytoplasm	kinase	142.158	178.41	11.7233
NM_001081120	family with sequence similarity 89, member A	unknown	other	2.68224	5.1394	0
NM_001081124	MAP7 domain containing 2	unknown	other	10.7289	25.697	0
NM_001081126	G protein-coupled receptor 161	Plasma Membrane	G-protein coupled receptor	2.01168	2.9368	0
NM_001081135	proline rich Gla (G-carboxyglutamic acid) 3 (transmembrane)	Plasma Membrane	other	0.670559	0.734199	0
NM_001081139	ankyrin repeat domain 35	unknown	other	0.670559	5.1394	0
NM_001081147	oxytocin receptor	Plasma Membrane	G-protein coupled receptor	0.670559	2.9368	0
NM_001081161	family with sequence similarity 171, member A1	unknown	other	10.0584	11.013	8.79247
NM_001081168	SAP30-like	unknown	other	18.1051	19.8234	14.6541
NM_001081174	REM2 and RAB-like small GTPase 1	Cytoplasm	other	2.68224	6.60779	0
NM_001081175	inositol-trisphosphate 3-kinase B	Cytoplasm	kinase	71.7498	74.1541	41.0315
NM_001081177	kinesin family member 13B	Cytoplasm	other	163.616	179.879	120.164
NM_001081182	ATPase, class I, type 8B, member 2	Plasma Membrane	transporter	71.0792	104.256	55.6857
NM_001081189	uracil phosphoribosyltransferase (FUR1) homolog (S. cerevisiae)	unknown	other	101.254	103.522	0
NM_001081193	LEM domain containing 3	Nucleus	other	227.319	291.477	137.749
NM_001081222	establishment of cohesion 1 homolog 1 (S. cerevisiae)	Nucleus	other	416.417	489.711	190.504
NM_001081226	chromosome 1 open reading frame 53	unknown	other	3.35279	4.4052	2.93082
NM_001081227	chromosome 1 open reading frame 95	unknown	other	3.35279	14.684	0
NM_001081228	tetratricopeptide repeat domain 30A2	unknown	other	1.34112	2.2026	0
NM_001081229	TSC22 domain family, member 2	unknown	other	138.135	190.158	55.6857
NM_001081234	phosphatidylinositol glycan anchor biosynthesis, class G	Cytoplasm	enzyme	83.1493	83.6987	79.1322
NM_001081240	protein arginine methyltransferase 10 (putative)	unknown	other	73.0909	97.6485	32.2391
NM_001081249	versican	Extracellular Space	other	2.68224	3.671	0
NM_001081259	feline leukemia virus subgroup C cellular receptor 1	Plasma Membrane	transporter	129.418	171.803	11.7233
NM_001081265	HEAT repeat containing 2	unknown	other	16.0934	16.8866	5.86165
NM_001081277	adenylate kinase 5	Cytoplasm	kinase	4.02335	15.4182	0
NM_001081279	malignant fibrous histiocytoma amplified sequence 1	Cytoplasm	other	12.0701	93.2433	5.86165
NM_001081298	latrophilin 2	Plasma Membrane	G-protein coupled receptor	115.336	124.814	114.302
NM_001081308	TAO kinase 3	Cytoplasm	kinase	508.954	538.902	369.284
NM_001081309	phosphoinositide-3-kinase, regulatory subunit 4	Cytoplasm	other	148.193	156.384	134.818
NM_001081317	AN1, ubiquitin-like, homolog (Xenopus laevis)	unknown	other	105.278	107.193	90.8555
NM_001081319	KIAA1432	unknown	other	316.504	460.343	172.919
NM_001081322	myosin VC	unknown	other	0.670559	2.2026	0
NM_001081342	G protein-coupled receptor 133	Plasma Membrane	G-protein coupled receptor	17.4345	40.381	0
NM_001081344	syntaxin binding protein 5 (tomosyn)	Plasma Membrane	other	925.371	1248.14	709.259
NM_001081346	rhotekin 2	Plasma Membrane	other	29.5046	31.5706	26.3774
NM_001081347	Rho-related BTB domain containing 1	unknown	enzyme	11.3995	25.697	5.86165
NM_001081353	KIAA0825	unknown	other	2.68224	6.60779	0
NM_001081356	VMA21 vacuolar H+-ATPase homolog (S. cerevisiae)	Cytoplasm	other	153.558	176.208	79.1322
NM_001081357	mitogen-activated protein kinase kinase kinase kinase 3	unknown	kinase	75.7731	139.498	17.5849
NM_001081364	Rho GTPase activating protein 21	Cytoplasm	other	382.889	412.62	281.359
NM_001081368	TBCC domain containing 1	Cytoplasm	other	65.0442	89.5723	32.2391
NM_001081371	Dmx-like 1	unknown	other	611.55	856.076	392.73
NM_001081376	chromodomain helicase DNA binding protein 5	Nucleus	enzyme	8.71726	9.54459	2.93082
NM_001081387	CCCTC-binding factor (zinc finger protein)-like	Nucleus	transcription regulator	0.670559	0.734199	0
NM_001081390	palladin, cytoskeletal associated protein	Cytoplasm	other	0.670559	1.4684	0
NM_001081394	chromosome 7 open reading frame 42	unknown	other	565.281	657.108	319.46
NM_001081400	chromosome 16 open reading frame 72	unknown	other	431.169	534.497	228.604
NM_001081406	leucine rich repeat protein 1	unknown	enzyme	42.9158	94.7117	41.0315
NM_001081426	DIP2 disco-interacting protein 2 homolog C (Drosophila)	unknown	other	20.1168	27.8996	0
NM_001081428	family with sequence similarity 184, member A	unknown	other	6.03503	19.0892	0
NM_001081430	N(alpha)-acetyltransferase 30, NatC catalytic subunit	unknown	other	332.597	439.051	322.391
NM_001081435	F-box protein 47	unknown	other	1.34112	4.4052	0
NM_001081448	vomeronasal 2, receptor 14	unknown	other	4.02335	13.9498	0
NM_001081454	furin (paired basic amino acid cleaving enzyme)	Cytoplasm	peptidase	42.9158	67.5463	41.0315
NM_001081456	phospholipase C, delta 4	Cytoplasm	enzyme	6.70559	8.07619	0
NM_001081471	methyltransferase like 7A2	unknown	other	7.37615	9.54459	0
NM_001081548	ubiquitin protein ligase E3 component n-recognin 3 (putative)	unknown	enzyme	665.865	848.734	345.837
NM_001081549	regulator of calcineurin 1	Nucleus	transcription regulator	37.5513	53.5966	2.93082
NM_001081633	DiGeorge syndrome critical region gene 14	Nucleus	other	44.2569	44.7862	29.3082
NM_001081679	leucine rich transmembrane and 0-methyltransferase domain containing	unknown	enzyme	11.3995	11.7472	0
NM_001081680	zinc finger protein 420-like	unknown	other	20.1168	24.2286	0
NM_001081688	transmembrane protease, serine 9	Plasma Membrane	other	0.670559	0.734199	0
NM_001081756	NCK-associated protein 5	unknown	other	5.36447	7.34199	0
NM_001081962	Sin3A-associated protein, 25kDa	unknown	other	24.8107	26.4312	11.7233
NM_001081963	KIAA1462	unknown	other	65.7148	102.788	2.93082
NM_001081971	ankyrin repeat domain 63	unknown	other	14.7523	103.522	14.6541
NM_001081979	methyl CpG binding protein 2 (Rett syndrome)	Nucleus	transcription regulator	415.076	465.482	131.887
NM_001082476	NADPH dependent diflavin oxidoreductase 1	Cytoplasm	enzyme	154.229	161.524	105.51
NM_001082484	sorting nexin family member 27	unknown	other	231.343	285.604	134.818
NM_001082552	tripartite motif containing 21	Nucleus	enzyme	187.086	190.892	146.541
NM_001082553	RAB27B, member RAS oncogene family	Cytoplasm	enzyme	41.5746	85.9013	5.86165
NM_001082974	neuralized homolog 2 (Drosophila)	Cytoplasm	other	2.68224	2.9368	0
NM_001083114	periphilin 1	Nucleus	other	639.043	702.629	618.404
NM_001083120	enabled homolog (Drosophila)	Plasma Membrane	other	9.38782	18.355	0
NM_001083312	guanylate binding protein 7	Cytoplasm	enzyme	354.055	455.204	193.434
NM_001083322	killer cell lectin-like receptor subfamily K, member 1	Plasma Membrane	transmembrane receptor	8.04671	8.07619	0
NM_001083341	membrane bound O-acyltransferase domain containing 2	unknown	other	8.71726	11.7472	0
NM_001083880	chromosome 6 open reading frame 120	unknown	other	99.2427	139.498	67.4089
NM_001083881	chromosome 6 open reading frame 120	unknown	other	99.9133	139.498	67.4089
NM_001083882	chromosome 6 open reading frame 120	unknown	other	99.9133	140.232	67.4089
NM_001083891	NADH dehydrogenase (ubiquinone) flavoprotein 3, 10kDa	Cytoplasm	enzyme	35.5396	46.2546	20.5158
NM_001083897	myelin protein zero-like 1	Plasma Membrane	other	6.03503	8.81039	0
NM_001083903	suprabasin	Cytoplasm	other	0.670559	17.6208	0
NM_001083906	nuclear receptor subfamily 3, group C, member 2	Nucleus	ligand-dependent nuclear receptor	0.670559	4.4052	0
NM_001083912	pleckstrin homology domain containing, family G (with RhoGef domain) member 2	Cytoplasm	other	4.69391	6.60779	2.93082
NM_001083917	sodium channel, voltage-gated, type III, beta	Plasma Membrane	ion channel	2.68224	10.2788	0
NM_001083929	glutathione peroxidase 3 (plasma)	Extracellular Space	enzyme	5.36447	32.3048	2.93082
NM_001083958	zinc finger protein 655	Nucleus	other	74.432	88.1039	61.5473
NM_001085409	STEAP family member 3	Cytoplasm	transporter	16.764	19.8234	14.6541
NM_001085415	zinc finger protein 467	Nucleus	other	4.02335	16.1524	0
NM_001085416	zinc finger protein 467	Nucleus	other	4.02335	16.1524	0
NM_001085532	interferon zeta	Extracellular Space	cytokine	2.01168	2.9368	0
NM_001085536	predicted gene 13178	unknown	other	3.35279	15.4182	0
NM_001085555	t-complex 11 homolog (mouse)	unknown	other	1.34112	5.87359	0
NM_001093754	DENN/MADD domain containing 2D	Cytoplasm	other	93.2077	101.32	79.1322
NM_001098168	ArfGAP with SH3 domain, ankyrin repeat and PH domain 2	Nucleus	other	63.0325	96.9143	11.7233
NM_001098225	ADAM metallopeptidase domain 22	Plasma Membrane	peptidase	27.4929	32.3048	23.4466
NM_001098230	pyruvate dehyrogenase phosphatase catalytic subunit 1	Cytoplasm	phosphatase	60.3503	63.1411	0
NM_001098231	pyruvate dehyrogenase phosphatase catalytic subunit 1	Cytoplasm	phosphatase	60.3503	63.1411	0
NM_001098237	zinc finger and BTB domain containing 3	Nucleus	other	4.69391	9.54459	0
NM_001099276	phosphoinositide-3-kinase, class 2, beta polypeptide	Cytoplasm	kinase	56.3269	72.6857	29.3082
NM_001099288	Rho GTPase activating protein 44	Cytoplasm	other	0.670559	6.60779	0
NM_001099308	zinc finger protein 440	Nucleus	other	72.4203	77.8251	35.1699
NM_001099319	ZMYM6 neighbor	unknown	other	26.8224	37.4442	0
NM_001099321	preferentially expressed antigen in melanoma-like 3	Extracellular Space	other	0.670559	0.734199	0
NM_001099328	zinc finger protein 831	unknown	other	40.2335	146.84	2.93082
NM_001099634	myoferlin	Nucleus	other	11.3995	35.9758	0
NM_001099738	DnaJ (Hsp40) homolog, subfamily C, member 28	unknown	other	17.4345	52.8624	8.79247
NM_001099779	pyruvate kinase, liver and RBC	Cytoplasm	kinase	1.34112	5.87359	0
NM_001099785	chromosome 4 open reading frame 33	unknown	other	109.972	157.853	52.7548
NM_001099917	chromosome 19 open reading frame 77	unknown	other	34.1985	66.0779	0
NM_001100184	cytochrome P450, family 2, subfamily t, polypeptide 4	unknown	other	2.01168	4.4052	0
NM_001100452	KIAA0240	unknown	other	200.497	240.817	175.849
NM_001100460	zinc finger and BTB domain containing 42	Cytoplasm	transcription regulator	11.3995	19.0892	0
NM_001100606	adenosine deaminase, tRNA-specific 3, TAD2 homolog (S. cerevisiae)	unknown	other	2.01168	2.2026	0
NM_001101431	hypothetical protein LOC100129480	unknown	other	0.670559	0.734199	0
NM_001101445	cytochrome P450, family 4, subfamily F, polypeptide 8	Cytoplasm	enzyme	5.36447	7.34199	0
NM_001101475	RIKEN cDNA F830016B08 gene	unknown	other	2.68224	18.355	0
NM_001101479	poly(A) binding protein, cytoplasmic 4-like	unknown	other	0.670559	2.9368	0
NM_001101483	transmembrane protein 22	Cytoplasm	other	0.670559	5.87359	0
NM_001101484	predicted gene 13570	unknown	other	2.68224	4.4052	0
NM_001101486	family with sequence similarity 71, member F2	unknown	other	1.34112	1.4684	0
NM_001101502	zinc finger protein 703	Nucleus	other	28.834	39.6468	26.3774
NM_001101510	sushi domain containing 5	unknown	other	4.69391	5.87359	0
NM_001101535	coiled-coil domain containing 8	Plasma Membrane	other	4.02335	5.1394	0
NM_001101605	interferon-induced protein with tetratricopeptide repeats 1	Cytoplasm	other	1.34112	7.34199	0
NM_001102414	solute carrier family 2 (facilitated glucose transporter), member 9	Plasma Membrane	transporter	95.2193	187.221	2.93082
NM_001102415	solute carrier family 2 (facilitated glucose transporter), member 9	Plasma Membrane	transporter	95.2193	185.018	2.93082
NM_001102468	calmodulin-like 4	unknown	other	8.71726	15.4182	2.93082
NM_001102565	alkB, alkylation repair homolog 1 (E. coli)	Cytoplasm	enzyme	432.51	478.698	424.969
NM_001103181	tubby like protein 4	Cytoplasm	transcription regulator	7.37615	33.7732	0
NM_001103365	vomeronasal 2, receptor 14	unknown	other	0.670559	4.4052	0
NM_001103366	vomeronasal 2, receptor 14	unknown	other	0.670559	1.4684	0
NM_001104547	vomeronasal 2, receptor 104	unknown	other	20.1168	74.1541	0
NM_001104549	vomeronasal 2, receptor 104	unknown	other	2.01168	5.1394	0
NM_001104617	radixin	Cytoplasm	other	371.49	439.051	99.648
NM_001104646	chromosome 7 open reading frame 25	unknown	other	26.1518	54.3308	5.86165
NM_001109747	centromere protein W	unknown	other	23.4696	40.381	14.6541
NM_001109757	ATPase, Cu++ transporting, alpha polypeptide	Plasma Membrane	transporter	150.876	160.055	49.824
NM_001109761	calpain 3, (p94)	Cytoplasm	peptidase	1.34112	6.60779	0
NM_001110152	prefoldin subunit 4	Cytoplasm	other	22.1284	22.7602	5.86165
NM_001110159	NTF2-like export factor 1	Nucleus	transporter	38.2219	41.1152	8.79247
NM_001110214	DNA cross-link repair 1C	Nucleus	enzyme	120.701	148.308	120.164
NM_001110228	CUGBP, Elav-like family member 2	Nucleus	other	1481.93	2058.69	1172.33
NM_001110229	CUGBP, Elav-like family member 2	Nucleus	other	1485.96	2063.1	1181.12
NM_001110230	CUGBP, Elav-like family member 2	Nucleus	other	1483.95	2055.02	1172.33
NM_001110231	CUGBP, Elav-like family member 2	Nucleus	other	1933.89	2564.56	1257.32
NM_001110232	CUGBP, Elav-like family member 2	Nucleus	other	1481.93	2053.56	1178.19
NM_001110239	acid phosphatase 1, soluble	Cytoplasm	phosphatase	193.121	203.373	46.8932
NM_001110254	zinc finger protein 945	unknown	other	122.712	172.537	58.6165
NM_001110266	vascular endothelial growth factor A	Extracellular Space	growth factor	134.782	359.023	61.5473
NM_001110267	vascular endothelial growth factor A	Extracellular Space	growth factor	132.1	358.289	64.4781
NM_001110268	vascular endothelial growth factor A	Extracellular Space	growth factor	131.43	353.884	58.6165
NM_001110320	CD72 molecule	Plasma Membrane	transmembrane receptor	31.5163	32.3048	2.93082
NM_001110322	CD72 molecule	Plasma Membrane	transmembrane receptor	24.8107	30.8364	2.93082
NM_001110327	cyclin D binding myb-like transcription factor 1	Nucleus	transcription regulator	291.023	402.341	158.264
NM_001110331	enoyl-CoA delta isomerase 2	Cytoplasm	enzyme	83.1493	83.6987	70.3398
NM_001110506	chromosome 3 open reading frame 25	unknown	other	0.670559	1.4684	0
NM_001110508	zinc finger protein 703	Nucleus	other	30.1751	40.381	26.3774
NM_001110517	interferon-induced protein with tetratricopeptide repeats 1	Cytoplasm	other	1.34112	7.34199	0
NM_001110831	aspartyl aminopeptidase	Cytoplasm	peptidase	29.5046	40.381	23.4466
NM_001110832	nuclear transcription factor Y, alpha	Nucleus	transcription regulator	436.534	542.573	389.8
NM_001111029	zinc finger protein 2	Nucleus	other	13.4112	47.723	11.7233
NM_001111050	CD151 molecule (Raph blood group)	Plasma Membrane	other	16.0934	31.5706	11.7233
NM_001111058	CD33 antigen	Plasma Membrane	other	41.5746	77.0909	5.86165
NM_001111059	CD34 molecule	Plasma Membrane	other	970.299	1530.81	946.656
NM_001111065	RALBP1 associated Eps domain containing 1	Plasma Membrane	other	136.123	200.436	67.4089
NM_001111096	v-yes-1 Yamaguchi sarcoma viral related oncogene homolog	Cytoplasm	kinase	387.583	448.596	386.869
NM_001111100	lipase A, lysosomal acid, cholesterol esterase	Cytoplasm	enzyme	211.226	303.224	202.227
NM_001111106	ubiquitin-like modifier activating enzyme 3	Cytoplasm	enzyme	205.191	268.717	64.4781
NM_001111267	nuclear receptor coactivator 7	Nucleus	other	61.0208	111.598	23.4466
NM_001111279	WD repeat and FYVE domain containing 1	Cytoplasm	other	366.125	367.834	128.956
NM_001111311	leucine rich repeat (in FLII) interacting protein 1	unknown	other	662.512	880.305	586.165
NM_001111312	leucine rich repeat (in FLII) interacting protein 1	unknown	other	173.675	178.41	158.264
NM_001111317	cDNA sequence BC048609	unknown	other	1.34112	1.4684	0
NM_001111320	isocitrate dehydrogenase 1 (NADP+), soluble	Cytoplasm	enzyme	699.393	728.326	524.617
NM_001112699	cytohesin 1	Cytoplasm	other	63.0325	87.3697	11.7233
NM_001112700	cytohesin 1	Cytoplasm	other	55.6564	88.8381	32.2391
NM_001112701	cytohesin 2	Cytoplasm	other	77.1143	79.2935	61.5473
NM_001112735	chromosome 8 open reading frame 58	unknown	other	18.1051	23.4944	0
NM_001112738	ATP synthase, H+ transporting, mitochondrial F1 complex, gamma polypeptide 1	Cytoplasm	transporter	460.674	527.889	263.774
NM_001112805	zinc finger protein 471	Nucleus	other	22.1284	24.9628	0
NM_001113330	cone-rod homeobox	Nucleus	transcription regulator	16.0934	16.1524	14.6541
NM_001113331	SHC (Src homology 2 domain containing) transforming protein 1	Cytoplasm	other	177.698	243.02	82.0631
NM_001113333	cryptochrome 2 (photolyase-like)	Nucleus	enzyme	4.69391	8.07619	2.93082
NM_001113350	XK, Kell blood group complex subunit-related family, member 5	unknown	other	8.71726	9.54459	0
NM_001113352	synaptojanin 2	Cytoplasm	phosphatase	75.1026	111.598	38.1007
NM_001113353	synaptojanin 2	Cytoplasm	phosphatase	81.8082	113.801	46.8932
NM_001113356	complement component 1, r subcomponent	Extracellular Space	peptidase	2.68224	4.4052	0
NM_001113404	thyroid stimulating hormone receptor	Plasma Membrane	G-protein coupled receptor	0.670559	0.734199	0
NM_001113412	FGGY carbohydrate kinase domain containing	unknown	other	3.35279	16.8866	2.93082
NM_001113419	IQ motif containing J-schwannomin interacting protein 1 readthrough	unknown	other	9.38782	16.1524	0
NM_001113420	schwannomin interacting protein 1	Cytoplasm	other	8.71726	16.1524	0
NM_001113421	schwannomin interacting protein 1	Cytoplasm	other	8.71726	15.4182	0
NM_001113423	SLAIN motif family, member 2	Cytoplasm	other	649.101	671.792	407.385
NM_001113514	integrin, alpha 9	Plasma Membrane	other	2.01168	27.1654	0
NM_001113556	RIKEN cDNA A530064D06 gene	unknown	other	3.35279	7.34199	2.93082
NM_001114079	poly(A) binding protein, cytoplasmic 1-like	unknown	other	1.34112	2.9368	0
NM_001114087	PDZ and LIM domain 7 (enigma)	Cytoplasm	other	3.35279	4.4052	0
NM_001114102	tRNA-yW synthesizing protein 5	unknown	enzyme	4.69391	5.87359	2.93082
NM_001114332	solute carrier family 16, member 10 (aromatic amino acid transporter)	Plasma Membrane	transporter	384.901	504.395	269.636
NM_001114386	neural precursor cell expressed, developmentally down-regulated 4-like	Cytoplasm	enzyme	70.4087	127.751	14.6541
NM_001114399	zinc finger, MYM-type 4	unknown	other	680.617	842.861	679.951
NM_001114541	family with sequence similarity 113, member A	unknown	other	162.275	191.626	17.5849
NM_001114637	jumonji domain containing 7	unknown	other	10.7289	11.013	5.86165
NM_001114660	sec1 family domain containing 2	unknown	transporter	22.1284	45.5204	11.7233
NM_001114664	IQ motif and Sec7 domain 2	Cytoplasm	other	21.4579	41.8494	14.6541
NM_001114879	chromosome 3 open reading frame 63	unknown	other	525.048	912.61	430.831
NM_001122595	RIKEN cDNA A630033H20 gene	Plasma Membrane	G-protein coupled receptor	0.670559	8.07619	0
NM_001122596	RIKEN cDNA A630033H20 gene	Plasma Membrane	G-protein coupled receptor	0.670559	8.07619	0
NM_001122667	MKL/myocardin-like 2	Nucleus	transcription regulator	140.147	157.119	137.749
NM_001122680	poliovirus receptor-related 4	Plasma Membrane	other	22.1284	48.4572	17.5849
NM_001122756	corin, serine peptidase	Plasma Membrane	peptidase	0.670559	8.07619	0
NM_001122759	phosphodiesterase 7A	Cytoplasm	enzyme	151.546	199.702	99.648
NM_001122768	leucine rich repeat containing 8 family, member D	Plasma Membrane	G-protein coupled receptor	203.179	204.107	117.233
NM_001122822	Werner syndrome, RecQ helicase-like	Nucleus	enzyme	720.18	881.773	533.41
NM_001122889	EPH receptor A7	Plasma Membrane	kinase	71.0792	118.206	58.6165
NM_001122893	FYN oncogene related to SRC, FGR, YES	Plasma Membrane	kinase	70.4087	70.4831	70.3398
NM_001122950	homeobox A10	Nucleus	transcription regulator	4.69391	7.34199	2.93082
NM_001122952	nuclear factor I/A	Nucleus	transcription regulator	52.9741	83.6987	29.3082
NM_001122963	GC-rich promoter binding protein 1	Nucleus	transcription regulator	1198.29	1296.6	756.153
NM_001122989	CDC14 cell division cycle 14 homolog B (S. cerevisiae)	Nucleus	phosphatase	29.5046	30.8364	0
NM_001122992	glucocorticoid modulatory element binding protein 1	Nucleus	transcription regulator	194.462	240.817	152.403
NM_001122993	UDP-Gal:betaGlcNAc beta 1,3-galactosyltransferase, polypeptide 5	Cytoplasm	enzyme	6.03503	9.54459	0
NM_001122998	T-cell lymphoma invasion and metastasis 2	Cytoplasm	enzyme	53.6447	60.9385	0
NM_001123327	glutamine and serine rich 1	unknown	other	849.598	1060.92	375.145
NM_001123370	RIKEN cDNA 9030025P20 gene	unknown	other	52.9741	75.6225	23.4466
NM_001123372	RIKEN cDNA 9030025P20 gene	unknown	other	80.4671	99.1169	55.6857
NM_001126316	predicted gene 438	unknown	other	6.03503	12.4814	0
NM_001127188	zinc finger protein 534	unknown	other	46.9391	79.2935	0
NM_001127189	predicted pseudogene 8935	unknown	other	83.8198	171.803	17.5849
NM_001127191	sorting nexin 16	unknown	transporter	38.8924	49.1914	2.93082
NM_001127351	sirtuin 3	Cytoplasm	enzyme	37.5513	53.5966	11.7233
NM_001128084	Rho GTPase activating protein 21	Cytoplasm	other	389.595	420.696	290.152
NM_001128132	CD200 receptor 3	Plasma Membrane	other	1.34112	8.07619	0
NM_001128133	CD200 receptor 3	Plasma Membrane	other	1.34112	8.07619	0
NM_001128307	dedicator of cytokinesis 9	Cytoplasm	other	201.838	635.082	128.956
NM_001128308	dedicator of cytokinesis 9	Cytoplasm	other	200.497	628.475	128.956
NM_001129803	Purkinje cell protein 2	Cytoplasm	other	2.68224	8.81039	0
NM_001129804	Purkinje cell protein 2	Cytoplasm	other	2.01168	8.07619	0
NM_001130409	PTK2 protein tyrosine kinase 2	Cytoplasm	kinase	4.02335	5.87359	0
NM_001130416	histone deacetylase 6	Nucleus	transcription regulator	24.8107	34.5074	8.79247
NM_001130458	transcobalamin II	Extracellular Space	transporter	35.5396	124.08	17.5849
NM_001130459	transcobalamin II	Extracellular Space	transporter	34.8691	122.611	14.6541
NM_001130477	serine/arginine repetitive matrix 1	Nucleus	other	1013.21	1135.81	1005.27
NM_001131068	Rieske (Fe-S) domain containing	unknown	other	15.4229	43.3178	14.6541
NM_001131069	Rieske (Fe-S) domain containing	unknown	other	15.4229	38.9126	14.6541
NM_001134300	RIKEN cDNA 8430427H17 gene	unknown	other	28.1635	52.1282	23.4466
NM_001134384	IQ motif and Sec7 domain 1	Cytoplasm	other	129.418	158.587	123.095
NM_001134385	G protein-coupled receptor 160	Plasma Membrane	G-protein coupled receptor	126.065	262.843	108.44
NM_001134386	G protein-coupled receptor 160	Plasma Membrane	G-protein coupled receptor	112.654	251.096	93.7864
NM_001134399	multiple EGF-like-domains 11	unknown	other	22.1284	36.71	0
NM_001134457	family with sequence similarity 55, member C	unknown	other	234.025	303.959	23.4466
NM_001134458	interleukin 9 receptor	Plasma Membrane	transmembrane receptor	1.34112	2.9368	0
NM_001134474	versican	Extracellular Space	other	0.670559	3.671	0
NM_001134494	family with sequence similarity 55, member C	unknown	other	204.52	294.414	23.4466
NM_001134767	coiled-coil domain containing 62	unknown	other	14.0817	25.697	11.7233
NM_001134802	apolipoprotein L 7e	unknown	other	0.670559	0.734199	0
NM_001135192	ArfGAP with SH3 domain, ankyrin repeat and PH domain 2	Nucleus	other	67.7264	113.067	11.7233
NM_001135559	son of sevenless homolog 2 (Drosophila)	Cytoplasm	other	457.321	610.854	219.812
NM_001135567	chromosome 12 open reading frame 73	unknown	other	10.0584	26.4312	2.93082
NM_001135568	chromosome 12 open reading frame 73	unknown	other	10.7289	26.4312	2.93082
NM_001135569	chromosome 12 open reading frame 73	unknown	other	9.38782	27.1654	2.93082
NM_001136067	inhibitor of kappa light polypeptide gene enhancer in B-cells, kinase gamma	Nucleus	kinase	171.663	259.172	143.61
NM_001136070	eukaryotic translation initiation factor 2D	Cytoplasm	transporter	36.2102	40.381	11.7233
NM_001136076	prolyl 4-hydroxylase, alpha polypeptide II	Cytoplasm	enzyme	0.670559	2.9368	0
NM_001136079	prostaglandin E receptor 4 (subtype EP4)	Plasma Membrane	G-protein coupled receptor	20.1168	44.7862	8.79247
NM_001136181	heat shock factor binding protein 1-like 1	unknown	other	1.34112	5.87359	0
NM_001136496	zinc finger protein 440	Nucleus	other	18.1051	82.9645	5.86165
NM_001141930	catenin, beta interacting protein 1	Cytoplasm	other	46.9391	49.9256	17.5849
NM_001141946	McKusick-Kaufman syndrome	Cytoplasm	other	56.3269	71.9515	2.93082
NM_001142335	LIM domain only 2 (rhombotin-like 1)	Nucleus	other	836.187	842.127	750.291
NM_001142336	LIM domain only 2 (rhombotin-like 1)	Nucleus	other	835.516	842.127	764.945
NM_001142337	LIM domain only 2 (rhombotin-like 1)	Nucleus	other	837.528	843.595	770.807
NM_001142357	asparagine-linked glycosylation 12 homolog (yeast, alpha-1,6-mannosyltransferase)	Cytoplasm	enzyme	32.8574	35.2416	0
NM_001142570	dachshund homolog 2 (Drosophila)	Nucleus	other	4.69391	5.1394	2.93082
NM_001142706	complement factor B	Extracellular Space	peptidase	47.6097	53.5966	26.3774
NM_001142781	family with sequence similarity 188, member B	unknown	other	2.68224	4.4052	0
NM_001142809	solute carrier family 6 (neurotransmitter transporter, creatine), member 8	Cytoplasm	transporter	8.04671	23.4944	2.93082
NM_001142810	solute carrier family 6 (neurotransmitter transporter, creatine), member 8	Cytoplasm	transporter	8.04671	23.4944	2.93082
NM_001142918	transcription factor 7-like 2 (T-cell specific, HMG-box)	Nucleus	transcription regulator	12.0701	21.2918	0
NM_001142919	transcription factor 7-like 2 (T-cell specific, HMG-box)	Nucleus	transcription regulator	10.0584	16.1524	0
NM_001142920	transcription factor 7-like 2 (T-cell specific, HMG-box)	Nucleus	transcription regulator	11.3995	15.4182	0
NM_001142921	transcription factor 7-like 2 (T-cell specific, HMG-box)	Nucleus	transcription regulator	11.3995	16.1524	0
NM_001142922	transcription factor 7-like 2 (T-cell specific, HMG-box)	Nucleus	transcription regulator	12.0701	22.026	0
NM_001142923	transcription factor 7-like 2 (T-cell specific, HMG-box)	Nucleus	transcription regulator	12.0701	15.4182	0
NM_001142924	transcription factor 7-like 2 (T-cell specific, HMG-box)	Nucleus	transcription regulator	8.71726	22.026	0
NM_001142937	modulator of apoptosis 1	Cytoplasm	other	57.6681	99.8511	23.4466
NM_001142939	cDNA sequence AK010878	unknown	other	61.0208	102.054	26.3774
NM_001142968	cDNA sequence BC024139	Nucleus	transcription regulator	0.670559	0.734199	0
NM_001143802	family with sequence similarity 196, member A	unknown	other	16.764	88.8381	11.7233
NM_001144987	spastic paraplegia 20 (Troyer syndrome)	Cytoplasm	other	79.7965	91.7749	32.2391
NM_001144988	spastic paraplegia 20 (Troyer syndrome)	Cytoplasm	other	79.1259	92.5091	26.3774
NM_001145164	T-cell specific GTPase 2	unknown	other	187.756	218.057	11.7233
NM_001145351	chromosome 20 open reading frame 173	unknown	other	2.01168	6.60779	0
NM_001145352	chromosome 20 open reading frame 173	unknown	other	1.34112	6.60779	0
NM_001145676	KIAA0825	unknown	other	22.1284	33.039	0
NM_001145799	cytotoxic T lymphocyte-associated protein 2 alpha	unknown	other	37.5513	71.2173	2.93082
NM_001145800	immunoglobulin superfamily, member 9	Plasma Membrane	other	0.670559	2.2026	0
NM_001145801	cytotoxic T lymphocyte-associated protein 2 beta	unknown	other	14.0817	33.039	8.79247
NM_001145821	glycoprotein, alpha-galactosyltransferase 1 pseudogene	Cytoplasm	enzyme	566.622	632.88	231.535
NM_001145854	p21 protein (Cdc42/Rac)-activated kinase 6	Cytoplasm	kinase	13.4112	22.026	2.93082
NM_001145857	low density lipoprotein receptor-related protein 4	Extracellular Space	other	6.70559	8.81039	0
NM_001145884	integrin, beta 5	Plasma Membrane	other	9.38782	9.54459	5.86165
NM_001145887	T-cell lymphoma invasion and metastasis 1	Cytoplasm	other	622.279	816.43	328.252
NM_001145888	zinc finger and AT hook domain containing	Nucleus	other	16.764	35.2416	8.79247
NM_001145898	chromosome 15 open reading frame 41	unknown	other	26.1518	57.2675	17.5849
NM_001145900	BTB (POZ) domain containing 6	unknown	other	10.7289	25.697	0
NM_001145902	Rho GTPase activating protein 1	Cytoplasm	other	81.1376	109.396	61.5473
NM_001145919	YTH domain family, member 3	Cytoplasm	other	974.992	1295.86	946.656
NM_001145926	chromosome 12 open reading frame 53	unknown	other	1.34112	4.4052	0
NM_001145927	chromosome 12 open reading frame 53	unknown	other	1.34112	5.87359	0
NM_001145931	YEATS domain containing 2	Nucleus	transcription regulator	100.584	121.143	14.6541
NM_001145935	zinc finger protein 691	Nucleus	other	12.0701	13.9498	2.93082
NM_001145936	zinc finger protein 691	Nucleus	other	12.0701	13.9498	2.93082
NM_001145950	chromosome 1 open reading frame 216	unknown	other	24.8107	24.9628	11.7233
NM_001145955	phosphatidylinositol glycan anchor biosynthesis, class V	Cytoplasm	enzyme	106.619	110.864	82.0631
NM_001145956	phosphatidylinositol glycan anchor biosynthesis, class V	Cytoplasm	enzyme	106.619	110.13	82.0631
NM_001146005	G protein-coupled receptor 77	Plasma Membrane	G-protein coupled receptor	5.36447	5.87359	2.93082
NM_001146010	FCH and double SH3 domains 2	unknown	other	484.143	499.99	389.8
NM_001146024	zinc finger protein 444	Nucleus	transcription regulator	23.4696	28.6338	5.86165
NM_001146025	ring finger protein 44	unknown	other	120.03	143.169	99.648
NM_001146026	ring finger protein 44	unknown	other	120.03	142.435	102.579
NM_001146027	ring finger protein 44	unknown	other	120.701	143.169	102.579
NM_001146047	leucine rich repeat containing 49	unknown	other	12.0701	14.684	8.79247
NM_001146089	activating signal cointegrator 1 complex subunit 3	Nucleus	enzyme	630.325	717.313	565.649
NM_001146176	MYC associated factor X	Nucleus	transcription regulator	1285.46	1306.14	1148.88
NM_001146200	phosphoinositide-3-kinase, catalytic, gamma polypeptide	Cytoplasm	kinase	534.435	1025.68	284.29
NM_001146201	phosphoinositide-3-kinase, catalytic, gamma polypeptide	Cytoplasm	kinase	532.424	1031.55	287.221
NM_001146348	endoglin	Plasma Membrane	transmembrane receptor	20.1168	37.4442	11.7233
NM_001146350	endoglin	Plasma Membrane	transmembrane receptor	20.1168	40.381	11.7233
NM_001146689	enhancer of zeste homolog 2 (Drosophila)	Nucleus	transcription regulator	879.773	1017.6	723.913
NM_001146708	Fas (TNF receptor superfamily, member 6)	Plasma Membrane	transmembrane receptor	2.01168	3.671	0
NM_001159317	interleukin 1 receptor accessory protein	Plasma Membrane	transmembrane receptor	13.4112	48.4572	0
NM_001159318	interleukin 1 receptor accessory protein	Plasma Membrane	transmembrane receptor	12.7406	47.723	0
NM_001159329	GTP-binding protein 8 (putative)	Cytoplasm	other	35.5396	74.1541	11.7233
NM_001159331	N-6 adenine-specific DNA methyltransferase 1 (putative)	unknown	enzyme	24.8107	30.1022	23.4466
NM_001159344	castor zinc finger 1	Nucleus	enzyme	27.4929	49.1914	11.7233
NM_001159351	ubiquitin-conjugating enzyme E2 variant 2	Cytoplasm	enzyme	315.163	348.745	287.221
NM_001159354	membrane associated guanylate kinase, WW and PDZ domain containing 3	Cytoplasm	kinase	73.7615	81.4961	26.3774
NM_001159417	interferon regulatory factor 9	Nucleus	transcription regulator	147.523	149.042	120.164
NM_001159418	interferon regulatory factor 9	Nucleus	transcription regulator	143.5	147.574	105.51
NM_001159421	coiled-coil domain containing 58	Cytoplasm	other	67.0559	72.6857	0
NM_001159422	coiled-coil domain containing 58	Cytoplasm	other	76.4437	78.5593	2.93082
NM_001159424	interleukin 12A (natural killer cell stimulatory factor 1, cytotoxic lymphocyte maturation factor 1, p35)	Extracellular Space	cytokine	44.9274	64.6095	5.86165
NM_001159482	RAB34, member RAS oncogene family	Cytoplasm	enzyme	2.01168	2.2026	0
NM_001159485	MCF.2 cell line derived transforming sequence-like	Cytoplasm	other	38.8924	55.065	29.3082
NM_001159486	MCF.2 cell line derived transforming sequence-like	Cytoplasm	other	39.563	52.1282	29.3082
NM_001159503	TNFSF12-TNFSF13 readthrough	unknown	other	286.999	360.492	260.843
NM_001159505	tumor necrosis factor (ligand) superfamily, member 13	Extracellular Space	cytokine	282.305	352.416	281.359
NM_001159516	quaking homolog, KH domain RNA binding (mouse)	Nucleus	other	672.57	754.757	486.517
NM_001159517	quaking homolog, KH domain RNA binding (mouse)	Nucleus	other	609.538	846.532	539.272
NM_001159525	peroxisomal biogenesis factor 19	Cytoplasm	other	250.118	309.832	187.573
NM_001159536	adenylate cyclase 3	Plasma Membrane	enzyme	20.7873	38.9126	14.6541
NM_001159537	adenylate cyclase 3	Plasma Membrane	enzyme	21.4579	38.9126	14.6541
NM_001159553	histocompatibility (minor) 13	Cytoplasm	peptidase	628.314	697.489	410.315
NM_001159559	XRCC6 binding protein 1	unknown	kinase	8.71726	11.013	5.86165
NM_001159565	dynactin 3 (p22)	Nucleus	other	20.7873	22.026	11.7233
NM_001159590	sirtuin 1	Nucleus	transcription regulator	166.969	231.273	155.334
NM_001159595	integrator complex subunit 8	Nucleus	other	286.329	353.884	146.541
NM_001159616	phosphatidylinositol glycan anchor biosynthesis, class P	Plasma Membrane	enzyme	34.1985	56.5334	17.5849
NM_001159617	phosphatidylinositol glycan anchor biosynthesis, class P	Plasma Membrane	enzyme	32.8574	58.0017	23.4466
NM_001159618	phosphatidylinositol glycan anchor biosynthesis, class P	Plasma Membrane	enzyme	36.8807	63.1411	17.5849
NM_001159619	phosphatidylinositol glycan anchor biosynthesis, class P	Plasma Membrane	enzyme	33.5279	55.7992	17.5849
NM_001159620	phosphatidylinositol glycan anchor biosynthesis, class P	Plasma Membrane	enzyme	20.1168	30.8364	11.7233
NM_001159631	NIMA (never in mitosis gene a)-related kinase 6	Nucleus	kinase	62.362	74.8883	2.93082
NM_001159633	solute carrier family 44, member 1	Plasma Membrane	transporter	1.34112	11.013	0
NM_001159637	NAD kinase	Cytoplasm	kinase	143.5	163.726	120.164
NM_001159645	v-raf murine sarcoma 3611 viral oncogene homolog	Cytoplasm	kinase	221.955	305.427	67.4089
NM_001159711	lymphocyte antigen 96	Plasma Membrane	other	9.38782	10.2788	0
NM_001159729	RAB23, member RAS oncogene family	Cytoplasm	enzyme	21.4579	26.4312	17.5849
NM_001159743	family with sequence similarity 150, member B	unknown	other	0.670559	3.671	0
NM_001159751	transcription elongation factor A (SII), 1	Nucleus	transcription regulator	498.896	500.724	489.448
NM_001159884	DnaJ (Hsp40) homolog, subfamily B, member 2	Nucleus	other	7.37615	22.026	2.93082
NM_001159885	DnaJ (Hsp40) homolog, subfamily B, member 2	Nucleus	other	7.37615	21.2918	2.93082
NM_001159900	HOP homeobox	Nucleus	transcription regulator	0.670559	4.4052	0
NM_001159901	HOP homeobox	Nucleus	transcription regulator	0.670559	4.4052	0
NM_001159907	TAR (HIV-1) RNA binding protein 1	unknown	other	95.2193	96.1801	70.3398
NM_001159908	zinc finger, AN1-type domain 2A	unknown	other	30.8457	41.8494	8.79247
NM_001159942	pleckstrin homology domain containing, family G (with RhoGef domain) member 1	unknown	other	5.36447	12.4814	0
NM_001159952	phosphodiesterase 1C, calmodulin-dependent 70kDa	Cytoplasm	enzyme	9.38782	23.4944	0
NM_001159957	phosphodiesterase 1C, calmodulin-dependent 70kDa	Cytoplasm	enzyme	9.38782	23.4944	0
NM_001159960	phosphodiesterase 1C, calmodulin-dependent 70kDa	Cytoplasm	enzyme	9.38782	23.4944	0
NM_001159963	F-box and leucine-rich repeat protein 5	Cytoplasm	enzyme	176.357	212.918	169.988
NM_001159965	Ral GEF with PH domain and SH3 binding motif 2	unknown	other	95.8899	174.005	61.5473
NM_001159966	Ral GEF with PH domain and SH3 binding motif 2	unknown	other	97.231	171.068	55.6857
NM_001159967	Ral GEF with PH domain and SH3 binding motif 2	unknown	other	93.8782	171.068	52.7548
NM_001159968	Ral GEF with PH domain and SH3 binding motif 2	unknown	other	85.161	170.334	41.0315
NM_001160043	defects in morphology 1 homolog (S. cerevisiae)	unknown	other	67.0559	85.1671	29.3082
NM_001160149	cell growth regulator with EF-hand domain 1	Extracellular Space	other	0.670559	0.734199	0
NM_001160180	torsin A interacting protein 2	Cytoplasm	other	203.85	292.946	143.61
NM_001160181	torsin A interacting protein 2	Cytoplasm	other	204.52	285.604	126.025
NM_001160182	torsin A interacting protein 2	Cytoplasm	other	198.485	281.198	120.164
NM_001160208	basic leucine zipper nuclear factor 1	Cytoplasm	transcription regulator	106.619	146.84	61.5473
NM_001160209	basic leucine zipper nuclear factor 1	Cytoplasm	transcription regulator	104.607	147.574	58.6165
NM_001160229	zinc finger protein 275	unknown	other	105.278	118.94	46.8932
NM_001160251	zinc finger protein 281	Nucleus	transcription regulator	238.048	303.224	26.3774
NM_001160268	pleckstrin homology domain containing, family A member 6	unknown	other	0.670559	4.4052	0
NM_001160292	CUGBP, Elav-like family member 2	Nucleus	other	1457.12	2019.78	1172.33
NM_001160293	CUGBP, Elav-like family member 2	Nucleus	other	1905.06	2536.66	1257.32
NM_001160399	coiled-coil domain containing 112	unknown	other	18.7756	21.2918	0
NM_001160406	growth factor independent 1B transcription repressor	Nucleus	transcription regulator	2.01168	4.4052	0
NM_001161111	PQ loop repeat containing 3	unknown	other	24.1401	30.8364	2.93082
NM_001161329	nucleolar protein 11	Nucleus	other	87.8432	95.4459	14.6541
NM_001161373	coagulation factor VIII, procoagulant component	Extracellular Space	other	9.38782	15.4182	0
NM_001161374	coagulation factor VIII, procoagulant component	Extracellular Space	other	10.0584	15.4182	0
NM_001161406	grainyhead-like 1 (Drosophila)	Nucleus	transcription regulator	3.35279	4.4052	0
NM_001161421	inhibitor of kappa light polypeptide gene enhancer in B-cells, kinase gamma	Nucleus	kinase	170.992	259.172	143.61
NM_001161422	inhibitor of kappa light polypeptide gene enhancer in B-cells, kinase gamma	Nucleus	kinase	170.322	258.438	143.61
NM_001161423	inhibitor of kappa light polypeptide gene enhancer in B-cells, kinase gamma	Nucleus	kinase	170.992	259.172	143.61
NM_001161424	inhibitor of kappa light polypeptide gene enhancer in B-cells, kinase gamma	Nucleus	kinase	170.322	258.438	146.541
NM_001161432	ectodysplasin A2 receptor	Plasma Membrane	transmembrane receptor	2.68224	3.671	0
NM_001161515	dCMP deaminase	Cytoplasm	enzyme	116.007	130.687	11.7233
NM_001161516	dCMP deaminase	Cytoplasm	enzyme	113.324	125.548	11.7233
NM_001161665	kinesin family member 26B	unknown	other	6.70559	8.81039	0
NM_001161714	transglutaminase 1 (K polypeptide epidermal type I, protein-glutamine-gamma-glutamyltransferase)	Plasma Membrane	enzyme	5.36447	27.1654	2.93082
NM_001161715	transglutaminase 1 (K polypeptide epidermal type I, protein-glutamine-gamma-glutamyltransferase)	Plasma Membrane	enzyme	5.36447	30.1022	0
NM_001161738	glomulin, FKBP associated protein	Cytoplasm	other	78.4554	106.459	32.2391
NM_001161739	glomulin, FKBP associated protein	Cytoplasm	other	77.1143	93.2433	26.3774
NM_001161746	tumor necrosis factor receptor superfamily, member 12A	Plasma Membrane	other	4.69391	5.87359	0
NM_001161763	flavin containing monooxygenase 5	Cytoplasm	enzyme	12.0701	42.5836	2.93082
NM_001161765	flavin containing monooxygenase 5	Cytoplasm	enzyme	12.7406	43.3178	2.93082
NM_001161796	guanylate cyclase 1, soluble, beta 3	Cytoplasm	enzyme	1.34112	11.7472	0
NM_001161797	phosphatase and actin regulator 4	unknown	other	209.214	222.462	178.78
NM_001161798	methylenetetrahydrofolate reductase (NAD(P)H)	Cytoplasm	enzyme	21.4579	22.026	8.79247
NM_001161818	zinc finger protein 639	Nucleus	transcription regulator	91.196	113.801	90.8555
NM_001161842	interleukin 18 receptor 1	Plasma Membrane	transmembrane receptor	0.670559	8.81039	0
NM_001161843	interleukin 18 receptor 1	Plasma Membrane	transmembrane receptor	0.670559	9.54459	0
NM_001161845	serum/glucocorticoid regulated kinase 1	Cytoplasm	kinase	16.0934	35.9758	0
NM_001161847	serum/glucocorticoid regulated kinase 1	Cytoplasm	kinase	16.0934	35.9758	0
NM_001161848	serum/glucocorticoid regulated kinase 1	Cytoplasm	kinase	16.764	36.71	0
NM_001161849	serum/glucocorticoid regulated kinase 1	Cytoplasm	kinase	16.0934	35.9758	0
NM_001161850	serum/glucocorticoid regulated kinase 1	Cytoplasm	kinase	16.0934	35.9758	0
NM_001161853	SWI/SNF related, matrix associated, actin dependent regulator of chromatin, subfamily b, member 1	Nucleus	other	83.1493	102.788	38.1007
NM_001162388	peroxisomal biogenesis factor 11 beta	Cytoplasm	other	6.03503	9.54459	5.86165
NM_001162432	lymphocyte-specific protein tyrosine kinase	Cytoplasm	kinase	3.35279	5.1394	0
NM_001162433	lymphocyte-specific protein tyrosine kinase	Cytoplasm	kinase	3.35279	3.671	0
NM_001162465	dystrobrevin, beta	Plasma Membrane	other	41.5746	68.2805	29.3082
NM_001162492	mercaptopyruvate sulfurtransferase	Cytoplasm	enzyme	1.34112	7.34199	0
NM_001162493	mercaptopyruvate sulfurtransferase	Cytoplasm	enzyme	1.34112	3.671	0
NM_001162521	deoxyguanosine kinase	Cytoplasm	kinase	52.9741	56.5334	41.0315
NM_001162533	SH3 domain containing 21	unknown	other	0.670559	1.4684	0
NM_001162537	KIAA0408	unknown	other	0.670559	0.734199	0
NM_001162858	nuclear receptor interacting protein 2	Nucleus	transcription regulator	4.02335	16.8866	0
NM_001162896	RIKEN cDNA 4930523C07 gene	unknown	other	112.654	210.715	70.3398
NM_001162903	hypothetical protein FLJ36031	unknown	other	107.96	130.687	35.1699
NM_001162908	sestrin 1	Nucleus	other	305.775	351.681	225.673
NM_001162911	zinc finger protein 440	Nucleus	other	28.834	57.2675	5.86165
NM_001162913	sushi domain containing 2	Extracellular Space	other	2.01168	7.34199	0
NM_001162922	zinc finger protein 844	unknown	other	23.4696	37.4442	14.6541
NM_001162925	nudix (nucleoside diphosphate linked moiety X)-type motif 17	Cytoplasm	other	0.670559	13.9498	0
NM_001162941	microtubule-associated protein, RP/EB family, member 2	Cytoplasm	other	829.481	1187.2	735.637
NM_001162942	microtubule-associated protein, RP/EB family, member 2	Cytoplasm	other	829.481	1187.93	738.568
NM_001162947	NIMA (never in mitosis gene a)-related kinase 3	Nucleus	kinase	4.02335	22.7602	0
NM_001162957	radial spoke head 4 homolog A (Chlamydomonas)	unknown	other	8.04671	27.8996	2.93082
NM_001162973	leucine rich repeat containing 51	unknown	other	2.01168	9.54459	0
NM_001162974	leucine rich repeat containing 51	unknown	other	2.68224	10.2788	0
NM_001162998	RIKEN cDNA 1110017F19 gene	unknown	other	6.70559	8.07619	5.86165
NM_001162999	folliculin interacting protein 2	Cytoplasm	other	150.205	154.916	70.3398
NM_001163004	polycystic kidney disease 2-like 2	unknown	ion channel	7.37615	13.2156	0
NM_001163020	kelch-like 32 (Drosophila)	unknown	other	3.35279	4.4052	0
NM_001163024	MON2 homolog (S. cerevisiae)	Cytoplasm	other	217.932	350.213	149.472
NM_001163025	MON2 homolog (S. cerevisiae)	Cytoplasm	other	225.978	350.947	158.264
NM_001163029	CD97 molecule	Plasma Membrane	G-protein coupled receptor	112.654	118.206	87.9247
NM_001163073	ligand dependent nuclear receptor corepressor-like	Nucleus	transcription regulator	315.833	459.609	105.51
NM_001163085	mitogen-activated protein kinase kinase kinase 15	unknown	other	283.646	418.494	93.7864
NM_001163102	essential meiotic endonuclease 1 homolog 2 (S. pombe)	unknown	other	24.8107	24.9628	23.4466
NM_001163138	caspase recruitment domain family, member 6	Cytoplasm	other	10.0584	48.4572	5.86165
NM_001163161	C-type lectin domain family 4, member D	unknown	other	18.7756	24.2286	0
NM_001163215	fibroblast growth factor receptor 3	Plasma Membrane	kinase	2.01168	5.1394	0
NM_001163216	fibroblast growth factor receptor 3	Plasma Membrane	kinase	2.01168	5.1394	0
NM_001163217	fibroblast growth factor receptor 3	Plasma Membrane	kinase	2.01168	5.1394	0
NM_001163233	Fanconi anemia, complementation group G	Nucleus	other	157.581	193.829	64.4781
NM_001163239	NAD(P)H dehydrogenase, quinone 2	Cytoplasm	enzyme	241.401	270.185	58.6165
NM_001163241	NAD(P)H dehydrogenase, quinone 2	Cytoplasm	enzyme	245.425	271.654	58.6165
NM_001163242	NAD(P)H dehydrogenase, quinone 2	Cytoplasm	enzyme	247.436	271.654	46.8932
NM_001163266	LSM10, U7 small nuclear RNA associated	Nucleus	other	8.71726	27.1654	0
NM_001163268	lysophosphatidic acid receptor 5	Plasma Membrane	G-protein coupled receptor	4.69391	8.07619	2.93082
NM_001163269	lysophosphatidic acid receptor 5	Plasma Membrane	G-protein coupled receptor	3.35279	8.81039	2.93082
NM_001163282	growth differentiation factor 1	Extracellular Space	growth factor	4.02335	5.87359	0
NM_001163290	aarF domain containing kinase 3	Cytoplasm	kinase	27.4929	33.7732	0
NM_001163301	peroxisomal biogenesis factor 2	Cytoplasm	other	40.9041	64.6095	5.86165
NM_001163302	peroxisomal biogenesis factor 2	Cytoplasm	other	40.9041	65.3437	5.86165
NM_001163303	peroxisomal biogenesis factor 2	Cytoplasm	other	40.9041	64.6095	5.86165
NM_001163304	peroxisomal biogenesis factor 2	Cytoplasm	other	40.9041	64.6095	5.86165
NM_001163306	peroxisomal biogenesis factor 2	Cytoplasm	other	41.5746	63.1411	5.86165
NM_001163310	Ras-like without CAAX 1	Plasma Membrane	enzyme	40.9041	42.5836	35.1699
NM_001163354	ras homolog gene family, member T1	Cytoplasm	enzyme	302.422	364.163	155.334
NM_001163355	ras homolog gene family, member T1	Cytoplasm	enzyme	297.728	361.96	149.472
NM_001163356	chromosome 1 open reading frame 183	unknown	other	8.04671	19.8234	5.86165
NM_001163455	TBC1 domain containing kinase	unknown	kinase	132.1	168.866	11.7233
NM_001163457	microsomal triglyceride transfer protein	Cytoplasm	transporter	6.70559	11.013	0
NM_001163471	HECT domain containing 2	unknown	enzyme	32.8574	45.5204	5.86165
NM_001163475	zinc finger protein 746	Cytoplasm	other	64.3736	74.8883	29.3082
NM_001163487	phosphofructokinase, muscle	Cytoplasm	kinase	46.2686	46.9888	2.93082
NM_001163488	phosphofructokinase, muscle	Cytoplasm	kinase	46.9391	48.4572	8.79247
NM_001163493	StAR-related lipid transfer (START) domain containing 13	Cytoplasm	other	0.670559	1.4684	0
NM_001163496	CD160 molecule	Plasma Membrane	transmembrane receptor	30.8457	38.9126	0
NM_001163497	CD160 molecule	Plasma Membrane	transmembrane receptor	30.8457	38.9126	0
NM_001163501	chromosome 14 open reading frame 43	Nucleus	other	295.716	337.732	237.397
NM_001163502	chromosome 14 open reading frame 43	Nucleus	other	292.364	340.669	243.258
NM_001163503	KIAA1919	unknown	other	0.670559	1.4684	0
NM_001163539	chromosome X open reading frame 21	unknown	enzyme	106.619	200.436	64.4781
NM_001163566	crumbs homolog 2 (Drosophila)	unknown	other	0.670559	3.671	0
NM_001163569	kinesin family member 9	Cytoplasm	enzyme	12.7406	14.684	0
NM_001163578	prominin 1	Plasma Membrane	other	79.7965	249.628	55.6857
NM_001163581	prominin 1	Plasma Membrane	other	77.7848	247.425	55.6857
NM_001163582	prominin 1	Plasma Membrane	other	77.1143	247.425	55.6857
NM_001163583	prominin 1	Plasma Membrane	other	82.4787	279.73	58.6165
NM_001163585	prominin 1	Plasma Membrane	other	117.348	369.302	114.302
NM_001163590	syntaxin 11	Plasma Membrane	transporter	44.9274	97.6485	35.1699
NM_001163591	syntaxin 11	Plasma Membrane	transporter	44.9274	97.6485	35.1699
NM_001163592	NHS-like 1	unknown	other	10.7289	35.2416	0
NM_001163608	plexin domain containing 1	Plasma Membrane	other	3.35279	5.1394	2.93082
NM_001163616	chromosome 10 open reading frame 128	unknown	other	28.834	44.052	20.5158
NM_001163625	sulfotransferase family, cytosolic, 6B, member 1	unknown	other	6.70559	22.7602	0
NM_001163643	mitogen-activated protein kinase kinase kinase 12	Cytoplasm	kinase	547.176	618.196	474.793
NM_001163663	RAB6A, member RAS oncogene family	Cytoplasm	enzyme	336.621	617.462	234.466
NM_001163703	DCN1, defective in cullin neddylation 1, domain containing 3 (S. cerevisiae)	Cytoplasm	other	45.598	110.13	38.1007
NM_001163704	F-box protein 6	Cytoplasm	enzyme	8.04671	21.2918	0
NM_001163705	F-box protein 6	Cytoplasm	enzyme	7.37615	20.5576	0
NM_001163706	F-box protein 6	Cytoplasm	enzyme	7.37615	19.8234	0
NM_001163707	F-box protein 6	Cytoplasm	enzyme	7.37615	20.5576	0
NM_001163721	RIKEN cDNA 1190007F08 gene	unknown	other	183.733	237.881	178.78
NM_001163722	RIKEN cDNA 1190007F08 gene	unknown	other	183.733	237.881	178.78
NM_001163725	dyslexia susceptibility 1 candidate 1	Nucleus	other	0.670559	2.2026	0
NM_001163741	chromosome 6 open reading frame 129	unknown	other	173.004	248.894	126.025
NM_001163742	NLR family member X1	Cytoplasm	other	22.799	30.8364	17.5849
NM_001163743	NLR family member X1	Cytoplasm	other	22.799	30.8364	17.5849
NM_001163749	KIAA1543	Cytoplasm	other	2.01168	7.34199	0
NM_001163752	chromosome 19 open reading frame 57	unknown	other	3.35279	15.4182	0
NM_001163753	RAB37, member RAS oncogene family	Cytoplasm	enzyme	126.736	167.397	0
NM_001163767	Tctex1 domain containing 1	unknown	other	2.01168	5.87359	0
NM_001163768	Tctex1 domain containing 1	unknown	other	2.01168	5.87359	0
NM_001163791	origin recognition complex, subunit 6	Nucleus	other	104.607	145.371	52.7548
NM_001163797	zinc finger protein 68	Nucleus	other	203.179	215.855	52.7548
NM_001163818	protein phosphatase 1, regulatory (inhibitor) subunit 10	Nucleus	other	505.601	698.224	254.982
NM_001163833	male-specific lethal 3-like 2 (Drosophila)	unknown	other	26.8224	34.5074	5.86165
NM_001163919	zinc finger protein 440	Nucleus	other	15.4229	24.2286	5.86165
NM_001164056	phospholipase D1, phosphatidylcholine-specific	Cytoplasm	enzyme	49.6213	75.6225	35.1699
NM_001164059	selectin L	Plasma Membrane	other	1136.6	1221.71	958.379
NM_001164074	TGFB-induced factor homeobox 1	Nucleus	transcription regulator	118.689	162.258	52.7548
NM_001164075	TGFB-induced factor homeobox 1	Nucleus	transcription regulator	118.018	161.524	52.7548
NM_001164076	TGFB-induced factor homeobox 1	Nucleus	transcription regulator	120.701	164.461	52.7548
NM_001164077	TGFB-induced factor homeobox 1	Nucleus	transcription regulator	126.736	163.726	52.7548
NM_001164107	receptor-interacting serine-threonine kinase 3	Plasma Membrane	kinase	24.8107	26.4312	14.6541
NM_001164108	receptor-interacting serine-threonine kinase 3	Plasma Membrane	kinase	25.4812	29.368	14.6541
NM_001164110	nuclear factor of activated T-cells, cytoplasmic, calcineurin-dependent 1	Nucleus	transcription regulator	68.397	86.6355	32.2391
NM_001164111	nuclear factor of activated T-cells, cytoplasmic, calcineurin-dependent 1	Nucleus	transcription regulator	64.3736	85.9013	29.3082
NM_001164112	nuclear factor of activated T-cells, cytoplasmic, calcineurin-dependent 1	Nucleus	transcription regulator	67.7264	85.9013	29.3082
NM_001164195	peroxisomal biogenesis factor 3	Cytoplasm	other	22.1284	32.3048	5.86165
NM_001164197	matrix metallopeptidase 19	Extracellular Space	peptidase	113.324	121.143	90.8555
NM_001164198	protein kinase, cAMP-dependent, catalytic, beta	Cytoplasm	kinase	536.447	721.718	222.743
NM_001164199	protein kinase, cAMP-dependent, catalytic, beta	Cytoplasm	kinase	539.8	717.313	222.743
NM_001164200	protein kinase, cAMP-dependent, catalytic, beta	Cytoplasm	kinase	549.188	722.452	225.673
NM_001164201	LAG1 homolog, ceramide synthase 3	Nucleus	transcription regulator	1.34112	1.4684	0
NM_001164202	predicted gene 8369	unknown	other	10.7289	13.2156	0
NM_001164220	tripartite motif containing 13	Cytoplasm	enzyme	20.1168	35.9758	2.93082
NM_001164275	proline rich Gla (G-carboxyglutamic acid) 1	Plasma Membrane	other	98.5721	208.513	82.0631
NM_001164284	expressed sequence C87414	unknown	other	0.670559	0.734199	0
NM_001164289	PHD finger protein 11	unknown	other	4.02335	4.4052	0
NM_001164311	lysyl oxidase-like 4	Extracellular Space	enzyme	14.0817	14.684	2.93082
NM_001164320	chondroadherin-like	unknown	other	1.34112	2.2026	0
NM_001164325	transient receptor potential cation channel, subfamily M, member 7	Plasma Membrane	kinase	903.243	1248.14	674.089
NM_001164401	protein tyrosine phosphatase, receptor type, O	Plasma Membrane	phosphatase	1.34112	13.9498	0
NM_001164402	protein tyrosine phosphatase, receptor type, O	Plasma Membrane	phosphatase	2.68224	16.1524	0
NM_001164403	protein tyrosine phosphatase, receptor type, O	Plasma Membrane	phosphatase	1.34112	13.2156	0
NM_001164406	steroid receptor RNA activator 1	Nucleus	transcription regulator	40.9041	63.1411	0
NM_001164411	CCR4-NOT transcription complex, subunit 4	Cytoplasm	enzyme	326.562	491.179	152.403
NM_001164412	CCR4-NOT transcription complex, subunit 4	Cytoplasm	enzyme	325.892	502.192	167.057
NM_001164413	CCR4-NOT transcription complex, subunit 4	Cytoplasm	enzyme	327.233	509.534	213.95
NM_001164414	CCR4-NOT transcription complex, subunit 4	Cytoplasm	enzyme	315.163	494.116	169.988
NM_001164441	ankyrin repeat domain 33B	unknown	other	2.01168	4.4052	0
NM_001164532	cleavage and polyadenylation specific factor 4-like	unknown	other	1.34112	2.2026	0
NM_001164557	PDZK1 interacting protein 1	Extracellular Space	other	1.34112	8.07619	0
NM_001164558	PDZK1 interacting protein 1	Extracellular Space	other	2.01168	7.34199	0
NM_001164563	adhesion molecule with Ig-like domain 2	Plasma Membrane	other	2.01168	5.87359	0
NM_001164574	kelch repeat and BTB (POZ) domain containing 3	unknown	other	9.38782	33.039	2.93082
NM_001164575	zinc finger protein 169	Nucleus	transcription regulator	72.4203	77.8251	32.2391
NM_001164580	chromosome 16 open reading frame 52	unknown	other	140.147	175.474	17.5849
NM_001164583	DnaJ (Hsp40) homolog, subfamily C, member 6	Cytoplasm	other	159.593	265.046	105.51
NM_001164584	DnaJ (Hsp40) homolog, subfamily C, member 6	Cytoplasm	other	160.264	262.843	114.302
NM_001164585	DnaJ (Hsp40) homolog, subfamily C, member 6	Cytoplasm	other	169.651	265.78	131.887
NM_001164602	adhesion molecule with Ig-like domain 2	Plasma Membrane	other	2.01168	6.60779	0
NM_001164604	non-SMC element 2, MMS21 homolog (S. cerevisiae)	Nucleus	other	74.432	95.4459	38.1007
NM_001164624	zinc finger protein 809	unknown	other	77.1143	118.206	11.7233
NM_001164625	chromosome 22 open reading frame 40	unknown	other	12.0701	13.9498	2.93082
NM_001164636	endonuclease V	unknown	enzyme	20.7873	54.3308	5.86165
NM_001164643	trafficking protein particle complex 9	Plasma Membrane	other	8.71726	10.2788	5.86165
NM_001164661	cytoplasmic FMR1 interacting protein 1	Cytoplasm	other	399.653	494.116	143.61
NM_001164662	cytoplasmic FMR1 interacting protein 1	Cytoplasm	other	390.936	480.166	152.403
NM_001164663	KIAA0889	unknown	other	183.733	223.931	181.711
NM_001164682	membrane protein, palmitoylated 4 (MAGUK p55 subfamily member 4)	Cytoplasm	kinase	8.71726	8.81039	0
NM_001164684	family with sequence similarity 156, member A	Nucleus	other	12.0701	12.4814	0
NM_001164686	family with sequence similarity 156, member A	Nucleus	other	52.3036	64.6095	41.0315
NM_001164709	synovial apoptosis inhibitor 1, synoviolin	Cytoplasm	transporter	56.3269	74.1541	26.3774
NM_001164727	predicted gene 16440	unknown	other	0.670559	0.734199	0
NM_001164768	F-box and WD repeat domain containing 2	Cytoplasm	enzyme	70.4087	107.193	52.7548
NM_001164770	F-box and WD repeat domain containing 2	Cytoplasm	enzyme	71.0792	103.522	49.824
NM_001164791	sterile alpha motif and leucine zipper containing kinase AZK	Cytoplasm	kinase	1010.53	1093.22	849.939
NM_001164818	chromosome 20 open reading frame 4	unknown	other	45.598	58.7359	26.3774
NM_001164823	transmembrane protein 42	unknown	other	1.34112	1.4684	0
NM_001165939	thyroid stimulating hormone, beta	Extracellular Space	other	1.34112	4.4052	0
NM_001165940	thyroid stimulating hormone, beta	Extracellular Space	other	1.34112	4.4052	0
NM_001165941	NOP2/Sun domain family, member 6	unknown	enzyme	48.9508	73.4199	17.5849
NM_001165942	NOP2/Sun domain family, member 6	unknown	enzyme	18.1051	28.6338	2.93082
NM_001165943	NOP2/Sun domain family, member 6	unknown	enzyme	50.2919	73.4199	17.5849
NM_001165953	tripartite motif containing 45	Cytoplasm	other	37.5513	77.0909	17.5849
NM_001166009	transmembrane protein 215	unknown	other	25.4812	55.7992	0
NM_001166064	synapse defective 1, Rho GTPase, homolog 2 (C. elegans)	Cytoplasm	other	32.8574	53.5966	0
NM_001166067	solute carrier family 4, sodium bicarbonate cotransporter, member 5	Plasma Membrane	transporter	2.01168	7.34199	0
NM_001166206	endogenous retroviral sequence 3	unknown	other	0.670559	0.734199	0
NM_001166273	chondroitin sulfate proteoglycan 5 (neuroglycan C)	Extracellular Space	growth factor	2.01168	23.4944	0
NM_001166365	family with sequence similarity 122B	unknown	other	227.319	315.706	211.019
NM_001166372	membrane-associated ring finger (C3HC4) 1	Cytoplasm	enzyme	19.4462	33.039	2.93082
NM_001166375	membrane-associated ring finger (C3HC4) 1	Cytoplasm	enzyme	19.4462	33.039	2.93082
NM_001166385	Sp4 transcription factor	Nucleus	transcription regulator	109.972	220.994	0
NM_001166408	retinoic acid induced 14	Nucleus	transcription regulator	70.4087	92.5091	29.3082
NM_001166457	BRCA1/BRCA2-containing complex, subunit 3	Nucleus	enzyme	216.59	220.994	172.919
NM_001166459	BRCA1/BRCA2-containing complex, subunit 3	Nucleus	enzyme	126.736	132.156	111.371
NM_001166531	Scm-like with four mbt domains 1	Nucleus	other	346.679	412.62	137.749
NM_001166532	Scm-like with four mbt domains 1	Nucleus	other	343.326	409.683	137.749
NM_001166547	eukaryotic translation initiation factor 4E nuclear import factor 1	Cytoplasm	translation regulator	305.775	344.339	149.472
NM_001166548	eukaryotic translation initiation factor 4E nuclear import factor 1	Cytoplasm	translation regulator	297.728	329.656	143.61
NM_001166549	eukaryotic translation initiation factor 4E nuclear import factor 1	Cytoplasm	translation regulator	294.375	329.656	146.541
NM_001166583	family with sequence similarity 122B	unknown	other	217.932	308.364	211.019
NM_001166625	chemokine (C-C motif) receptor 9	Plasma Membrane	G-protein coupled receptor	9.38782	48.4572	0
NM_001166642	breast carcinoma amplified sequence 3	Nucleus	other	50.2919	56.5334	2.93082
NM_001166643	breast carcinoma amplified sequence 3	Nucleus	other	47.6097	58.0017	2.93082
NM_001166648	zinc finger protein 280C	Nucleus	other	346.679	372.239	146.541
NM_001166649	zinc finger protein 280C	Nucleus	other	343.997	377.378	143.61
NM_001166650	zinc finger protein 280C	Nucleus	other	337.962	370.036	137.749
NM_001166659	leucine, glutamate and lysine rich 1	unknown	other	1.34112	7.34199	0
NM_001166665	regulator of telomere elongation helicase 1	Nucleus	enzyme	89.8549	104.991	17.5849
NM_001166666	regulator of telomere elongation helicase 1	Nucleus	enzyme	87.8432	104.256	11.7233
NM_001166667	regulator of telomere elongation helicase 1	Nucleus	enzyme	89.1843	102.788	11.7233
NM_001166668	regulator of telomere elongation helicase 1	Nucleus	enzyme	87.8432	100.585	14.6541
NM_001166672	leukocyte immunoglobulin-like receptor, subfamily B (with TM and ITIM domains), member 3	Plasma Membrane	other	0.670559	2.9368	0
NM_001167691	sirtuin 4	Cytoplasm	enzyme	8.04671	10.2788	0
NM_001167697	G protein-coupled receptor 19	Plasma Membrane	G-protein coupled receptor	8.71726	8.81039	0
NM_001167699	G protein-coupled receptor 19	Plasma Membrane	G-protein coupled receptor	8.71726	8.81039	0
NM_001167730	RAD18 homolog (S. cerevisiae)	Nucleus	other	432.51	520.547	76.2014
NM_001167745	Wiskott-Aldrich syndrome-like	Cytoplasm	other	16.0934	33.039	2.93082
NM_001167885	suppressor of variegation 4-20 homolog 1 (Drosophila)	Nucleus	enzyme	271.576	441.988	76.2014
NM_001167886	suppressor of variegation 4-20 homolog 1 (Drosophila)	Nucleus	enzyme	264.2	429.507	76.2014
NM_001167887	suppressor of variegation 4-20 homolog 1 (Drosophila)	Nucleus	enzyme	271.576	436.114	76.2014
NM_001167889	suppressor of variegation 4-20 homolog 1 (Drosophila)	Nucleus	enzyme	136.794	263.578	23.4466
NM_001167898	FRAS1 related extracellular matrix 3	Extracellular Space	other	2.01168	2.2026	0
NM_001167914	ataxin 3	Nucleus	other	64.3736	80.7619	23.4466
NM_001167921	general transcription factor IIE, polypeptide 2, beta 34kDa	Nucleus	transcription regulator	174.345	216.589	38.1007
NM_001167922	general transcription factor IIE, polypeptide 2, beta 34kDa	Nucleus	transcription regulator	176.357	223.197	38.1007
NM_001167967	ankyrin repeat domain 10	Nucleus	transcription regulator	34.1985	41.1152	32.2391
NM_001167981	UDP-N-acetyl-alpha-D-galactosamine:polypeptide N-acetylgalactosaminyltransferase 7 (GalNAc-T7)	Cytoplasm	enzyme	272.917	297.351	225.673
NM_001167988	TAF9B RNA polymerase II, TATA box binding protein (TBP)-associated factor, 31kDa	Nucleus	transcription regulator	44.9274	69.7489	23.4466
NM_001168223	C-type lectin domain family 2, member d	Plasma Membrane	transmembrane receptor	4.02335	5.87359	0
NM_001168240	interleukin-1 receptor-associated kinase 1 binding protein 1	unknown	other	8.04671	15.4182	0
NM_001168248	RMI1, RecQ mediated genome instability 1, homolog (S. cerevisiae)	unknown	other	365.455	751.82	339.976
NM_001168276	zinc finger protein 250	Nucleus	other	2.68224	6.60779	0
NM_001168297	F-box protein 30	unknown	other	242.072	325.25	114.302
NM_001168321	BCL6 corepressor	Nucleus	transcription regulator	409.041	412.62	187.573
NM_001168333	tubulointerstitial nephritis antigen-like 1	Extracellular Space	transporter	2.68224	4.4052	0
NM_001168386	coiled-coil domain containing 125	unknown	other	268.224	438.317	199.296
NM_001168392	receptor (G protein-coupled) activity modifying protein 1	Plasma Membrane	transporter	26.1518	61.6727	5.86165
NM_001168475	tetratricopeptide repeat domain 23	unknown	other	1.34112	2.9368	0
NM_001168476	tetratricopeptide repeat domain 23	unknown	other	1.34112	2.9368	0
NM_001168477	tetratricopeptide repeat domain 23	unknown	other	1.34112	1.4684	0
NM_001168516	zinc finger, DHHC-type containing 24	Plasma Membrane	other	238.048	430.975	123.095
NM_001168517	zinc finger, DHHC-type containing 24	Plasma Membrane	other	238.048	430.975	123.095
NM_001168557	BTB (POZ) domain containing 8	Nucleus	other	46.2686	102.054	2.93082
NM_001168577	N-acetyltransferase 1 (arylamine N-acetyltransferase)	Cytoplasm	enzyme	51.633	149.042	41.0315
NM_001168592	COMM domain containing 6	unknown	other	38.2219	60.2043	17.5849
NM_001168655	suppressor of cytokine signaling 2	Cytoplasm	other	1.34112	28.6338	0
NM_001168656	suppressor of cytokine signaling 2	Cytoplasm	other	1.34112	30.1022	0
NM_001168657	suppressor of cytokine signaling 2	Cytoplasm	other	1.34112	28.6338	0
NM_001168658	coiled-coil domain containing 127	unknown	other	41.5746	59.4701	26.3774
NM_001168684	transmembrane and coiled-coil domain family 3	unknown	other	14.7523	21.2918	0
NM_001170430	solute carrier family 35, member B3	Cytoplasm	other	55.6564	86.6355	32.2391
NM_001170431	solute carrier family 35, member B3	Cytoplasm	other	59.6797	86.6355	35.1699
NM_001170743	WD repeat domain 59	unknown	transporter	93.2077	112.333	90.8555
NM_001170744	C-terminal binding protein 2	Nucleus	transcription regulator	75.1026	149.042	73.2706
NM_001170748	ankyrin repeat and SOCS box containing 14	unknown	other	12.0701	19.0892	0
NM_001170800	interaction protein for cytohesin exchange factors 1	Cytoplasm	enzyme	38.8924	50.6598	11.7233
NM_001170847	RNA binding motif protein 20	unknown	other	1.34112	8.81039	0
NM_001170855	tripartite motif containing 36	Cytoplasm	other	7.37615	8.07619	0
NM_001170858	chromosome 2 open reading frame 44	unknown	other	35.5396	56.5334	17.5849
NM_001170967	WD repeat domain 33	Nucleus	other	130.759	138.764	111.371
NM_001170970	WD repeat domain 33	Nucleus	other	133.441	140.966	126.025
NM_001170975	dysbindin (dystrobrevin binding protein 1) domain containing 1	unknown	other	1.34112	3.671	0
NM_001170976	dysbindin (dystrobrevin binding protein 1) domain containing 1	unknown	other	1.34112	5.87359	0
NM_001170978	4-aminobutyrate aminotransferase	Cytoplasm	enzyme	0.670559	0.734199	0
NM_001171000	adenosylhomocysteinase-like 2	unknown	enzyme	124.053	215.855	58.6165
NM_001171001	adenosylhomocysteinase-like 2	unknown	enzyme	120.701	215.12	70.3398
NM_001171010	solute carrier family 14 (urea transporter), member 1 (Kidd blood group)	Plasma Membrane	transporter	119.359	149.042	35.1699
NM_001171011	solute carrier family 14 (urea transporter), member 1 (Kidd blood group)	Plasma Membrane	transporter	116.677	149.777	35.1699
NM_001171052	metastasis associated 1 family, member 3	Nucleus	other	85.161	89.5723	2.93082
NM_001172062	lectin, mannose-binding, 1	Cytoplasm	other	346.008	418.494	123.095
NM_001172092	DEP domain containing 1	Nucleus	transcription regulator	47.6097	71.9515	26.3774
NM_001172093	DEP domain containing 1	Nucleus	transcription regulator	31.5163	63.8753	29.3082
NM_001172095	lysine (K)-specific demethylase 4C	Nucleus	other	384.23	443.456	307.737
NM_001172104	zinc finger and BTB domain containing 25	Nucleus	transcription regulator	27.4929	46.9888	8.79247
NM_001172107	GRAM domain containing 1C	unknown	other	34.1985	46.2546	0
NM_001172112	dehydrogenase/reductase (SDR family) member 7B	unknown	other	30.8457	41.1152	2.93082
NM_001172147	RNA binding motif protein 41	unknown	other	184.404	217.323	23.4466
NM_001172160	fibronectin leucine rich transmembrane protein 3	Plasma Membrane	other	0.670559	1.4684	0
NM_001172216	chromosome 7 open reading frame 46	unknown	other	15.4229	24.9628	5.86165
NM_001172424	dehydrogenase/reductase (SDR family) member 3	Cytoplasm	enzyme	151.546	239.349	149.472
NM_001172481	asporin	Extracellular Space	other	16.0934	41.8494	0
NM_001172561	sphingosine kinase 2	Cytoplasm	kinase	280.964	309.832	73.2706
NM_001173372	FXYD domain containing ion transport regulator 4	Plasma Membrane	ion channel	3.35279	16.8866	0
NM_001173547	tafazzin	Nucleus	enzyme	81.8082	91.0407	14.6541
NM_001174169	adenosine A3 receptor	Plasma Membrane	G-protein coupled receptor	1.34112	2.9368	0
NM_001176528	retinoic acid receptor, alpha	Nucleus	ligand-dependent nuclear receptor	17.4345	22.026	0
NM_001177302	retinoic acid receptor, alpha	Nucleus	ligand-dependent nuclear receptor	17.4345	24.2286	0
NM_001177303	retinoic acid receptor, alpha	Nucleus	ligand-dependent nuclear receptor	18.7756	22.026	0
NM_001177313	origin recognition complex, subunit 4	Nucleus	other	69.7381	118.206	8.79247
NM_001177319	tissue factor pathway inhibitor (lipoprotein-associated coagulation inhibitor)	Extracellular Space	other	48.9508	121.877	8.79247
NM_001177320	tissue factor pathway inhibitor (lipoprotein-associated coagulation inhibitor)	Extracellular Space	other	50.9625	124.08	8.79247
NM_001177356	predicted gene 3852	unknown	other	0.670559	0.734199	0
NM_001177364	HEAT repeat containing 7B1	unknown	other	69.7381	97.6485	0
NM_001177391	predicted gene 6788	unknown	other	81.1376	91.7749	49.824
NM_001177392	predicted gene 13547	unknown	other	2.68224	4.4052	0
NM_001177402	RIKEN cDNA 1110001A16 gene	unknown	other	64.3736	111.598	55.6857
NM_001177403	RIKEN cDNA 1110001A16 gene	unknown	other	64.3736	111.598	55.6857
NM_001177404	predicted gene 14431	unknown	other	22.1284	31.5706	8.79247
NM_001177405	zinc finger protein 440	Nucleus	other	22.799	30.8364	8.79247
NM_001177464	zinc finger protein 516	Nucleus	other	364.113	412.62	357.561
NM_001177480	zinc finger protein 440	Nucleus	other	12.7406	13.9498	2.93082
NM_001177509	predicted gene 1110	unknown	other	0.670559	1.4684	0
NM_001177525	expressed sequence EU599041	unknown	other	3.35279	3.671	2.93082
NM_001177527	zinc finger protein 964	unknown	other	2.01168	2.2026	0
NM_001177545	zinc finger protein 600	Nucleus	other	3.35279	3.671	0
NM_001177546	zinc finger protein 600	Nucleus	other	3.35279	3.671	0
NM_001177552	bifunctional apoptosis regulator	Cytoplasm	other	229.331	245.957	193.434
NM_001177556	guanine nucleotide binding protein (G protein), gamma 12	Plasma Membrane	enzyme	745.661	889.85	653.574
NM_001177557	guanine nucleotide binding protein (G protein), gamma 12	Plasma Membrane	enzyme	741.638	894.255	659.435
NM_001177558	guanine nucleotide binding protein (G protein), gamma 12	Plasma Membrane	enzyme	766.449	904.534	747.36
NM_001177559	guanine nucleotide binding protein (G protein), gamma 12	Plasma Membrane	enzyme	749.014	898.66	677.02
NM_001177560	guanine nucleotide binding protein (G protein), gamma 12	Plasma Membrane	enzyme	751.026	907.47	677.02
NM_001177567	otogelin-like	unknown	other	55.6564	141.7	0
NM_001177571	coiled-coil domain-containing protein 162-like	unknown	other	0.670559	5.87359	0
NM_001177628	solute carrier family 45, member 3	Cytoplasm	other	8.04671	19.8234	0
NM_001177629	growth factor receptor-bound protein 10	Cytoplasm	other	107.289	198.968	14.6541
NM_001177630	KIAA1217	Cytoplasm	other	6.03503	49.9256	0
NM_001177631	KIAA1217	Cytoplasm	other	8.71726	70.4831	0
NM_001177632	integrin, alpha D	Plasma Membrane	other	0.670559	7.34199	0
NM_001177633	family with sequence similarity 149, member B1	unknown	other	90.5254	119.674	43.9624
NM_001177669	golgi phosphoprotein 3-like	Cytoplasm	other	217.932	297.351	143.61
NM_001177670	golgi phosphoprotein 3-like	Cytoplasm	other	221.955	303.224	99.648
NM_001177750	predicted gene 10767	unknown	other	28.1635	45.5204	20.5158
NM_001177759	tumor necrosis factor, alpha-induced protein 8	Cytoplasm	other	749.014	903.065	723.913
NM_001177767	predicted gene 13138	unknown	other	8.71726	14.684	5.86165
NM_001177775	histocompatibility 60b	Plasma Membrane	other	20.7873	39.6468	0
NM_001177799	calpain 3, (p94)	Cytoplasm	peptidase	2.01168	6.60779	0
NM_001177804	sirtuin 3	Cytoplasm	enzyme	38.2219	52.1282	11.7233
NM_001177806	eukaryotic translation initiation factor 2 alpha kinase 4	Cytoplasm	kinase	120.03	131.422	67.4089
NM_001177832	predicted gene 10324	unknown	other	1.34112	1.4684	0
NM_001177833	spermine oxidase	Cytoplasm	enzyme	6.03503	8.07619	0
NM_001177834	spermine oxidase	Cytoplasm	enzyme	5.36447	8.07619	0
NM_001177835	spermine oxidase	Cytoplasm	enzyme	4.02335	7.34199	0
NM_001177836	spermine oxidase	Cytoplasm	enzyme	6.03503	6.60779	0
NM_001177837	spermine oxidase	Cytoplasm	enzyme	6.03503	7.34199	0
NM_001177838	spermine oxidase	Cytoplasm	enzyme	3.35279	3.671	0
NM_001177840	spermine oxidase	Cytoplasm	enzyme	3.35279	3.671	0
NM_001177841	OTU domain, ubiquitin aldehyde binding 2	unknown	enzyme	4.02335	17.6208	0
NM_001177849	aspartate beta-hydroxylase	Cytoplasm	enzyme	286.329	348.745	137.749
NM_001177850	aspartate beta-hydroxylase	Cytoplasm	enzyme	187.756	356.821	64.4781
NM_001177851	aspartate beta-hydroxylase	Cytoplasm	enzyme	183.063	349.479	67.4089
NM_001177852	aspartate beta-hydroxylase	Cytoplasm	enzyme	185.074	356.087	64.4781
NM_001177853	aspartate beta-hydroxylase	Cytoplasm	enzyme	179.71	328.187	64.4781
NM_001177854	aspartate beta-hydroxylase	Cytoplasm	enzyme	160.934	287.072	55.6857
NM_001177855	aspartate beta-hydroxylase	Cytoplasm	enzyme	72.4203	100.585	23.4466
NM_001177856	aspartate beta-hydroxylase	Cytoplasm	enzyme	88.5138	134.358	29.3082
NM_001177872	tripartite motif containing 15	unknown	other	0.670559	0.734199	0
NM_001177881	microfibrillar-associated protein 3-like	unknown	other	24.1401	107.927	2.93082
NM_001177882	microfibrillar-associated protein 3-like	unknown	other	29.5046	109.396	20.5158
NM_001177937	ectodysplasin A	Extracellular Space	cytokine	2.68224	11.7472	0
NM_001177938	ectodysplasin A	Extracellular Space	cytokine	2.68224	11.7472	0
NM_001177939	ectodysplasin A	Extracellular Space	cytokine	2.68224	11.7472	0
NM_001177940	ectodysplasin A	Extracellular Space	cytokine	2.68224	11.7472	0
NM_001177941	ectodysplasin A	Extracellular Space	cytokine	2.68224	11.7472	0
NM_001177942	ectodysplasin A	Extracellular Space	cytokine	2.68224	11.7472	0
NM_001177952	retinitis pigmentosa GTPase regulator	Cytoplasm	other	32.8574	46.9888	20.5158
NM_001177953	retinitis pigmentosa GTPase regulator	Cytoplasm	other	16.0934	24.2286	8.79247
NM_001177955	glycoprotein M6B	Plasma Membrane	other	2.01168	8.81039	0
NM_001177956	glycoprotein M6B	Plasma Membrane	other	7.37615	28.6338	0
NM_001177957	glycoprotein M6B	Plasma Membrane	other	2.01168	8.81039	0
NM_001177958	glycoprotein M6B	Plasma Membrane	other	2.01168	8.81039	0
NM_001177959	glycoprotein M6B	Plasma Membrane	other	7.37615	28.6338	0
NM_001177960	glycoprotein M6B	Plasma Membrane	other	2.01168	8.81039	0
NM_001177961	glycoprotein M6B	Plasma Membrane	other	6.70559	28.6338	0
NM_001177962	glycoprotein M6B	Plasma Membrane	other	1.34112	8.81039	0
NM_001177965	N(alpha)-acetyltransferase 10, NatA catalytic subunit	Nucleus	enzyme	52.3036	53.5966	43.9624
NM_001177980	phosphodiesterase 4B, cAMP-specific	Cytoplasm	enzyme	87.8432	144.637	32.2391
NM_001177981	phosphodiesterase 4B, cAMP-specific	Cytoplasm	enzyme	89.1843	148.308	29.3082
NM_001177982	phosphodiesterase 4B, cAMP-specific	Cytoplasm	enzyme	85.8315	139.498	29.3082
NM_001178012	sideroflexin 3	Cytoplasm	transporter	56.3269	64.6095	35.1699
NM_001178013	sideroflexin 3	Cytoplasm	transporter	56.3269	66.8121	32.2391
NM_001184706	transcription factor Dp-2 (E2F dimerization partner 2)	Nucleus	transcription regulator	299.069	401.607	105.51
NM_001184708	transcription factor Dp-2 (E2F dimerization partner 2)	Nucleus	transcription regulator	291.693	389.126	105.51
NM_001184709	transcription factor Dp-2 (E2F dimerization partner 2)	Nucleus	transcription regulator	287.67	392.062	105.51
NM_001184710	transcription factor Dp-2 (E2F dimerization partner 2)	Nucleus	transcription regulator	284.987	389.86	105.51
NM_001184711	transcription factor Dp-2 (E2F dimerization partner 2)	Nucleus	transcription regulator	289.011	389.86	105.51
NM_001185153	zona pellucida binding protein	Nucleus	other	6.70559	17.6208	2.93082
NM_001190161	proline/serine-rich coiled-coil 1	Cytoplasm	other	4.69391	10.2788	0
NM_001190264	mitochondrial ribosomal protein S36	Cytoplasm	other	8.04671	10.2788	2.93082
NM_001190310	C-type lectin domain family 4, member b1	Plasma Membrane	other	4.02335	6.60779	0
NM_001190332	FERM domain containing 7	Plasma Membrane	other	444.58	615.993	319.46
NM_001190357	carbohydrate kinase domain containing	Cytoplasm	other	20.7873	29.368	20.5158
NM_001190378	calmodulin binding transcription activator 2	Nucleus	other	76.4437	117.472	67.4089
NM_001190408	growth arrest-specific 2 like 1	Cytoplasm	other	1.34112	1.4684	0
NM_001190448	dopa decarboxylase (aromatic L-amino acid decarboxylase)	Cytoplasm	enzyme	1.34112	16.1524	0
NM_001190466	dapper, antagonist of beta-catenin, homolog 1 (Xenopus laevis)	Cytoplasm	other	10.0584	19.8234	0
NM_001190490	dystrophia myotonica-protein kinase	Cytoplasm	kinase	6.03503	7.34199	0
NM_001190491	dystrophia myotonica-protein kinase	Cytoplasm	kinase	6.03503	8.81039	0
NM_001190817	DnaJ (Hsp40) homolog, subfamily C, member 1	Nucleus	other	305.104	385.455	172.919
NM_001190846	K(lysine) acetyltransferase 2B	Nucleus	transcription regulator	166.969	262.109	120.164
NM_001190853	PDZ and LIM domain 5	Cytoplasm	other	40.9041	42.5836	20.5158
NM_001190869	potassium voltage-gated channel, Isk-related family, member 3	Plasma Membrane	ion channel	32.8574	44.052	0
NM_001190870	potassium voltage-gated channel, Isk-related family, member 3	Plasma Membrane	ion channel	33.5279	35.2416	0
NM_001190871	potassium voltage-gated channel, Isk-related family, member 3	Plasma Membrane	ion channel	32.8574	35.9758	0
NM_001190911	kin of IRRE like 3 (Drosophila)	Extracellular Space	other	4.02335	22.7602	0
NM_001190912	kin of IRRE like 3 (Drosophila)	Extracellular Space	other	4.02335	23.4944	0
NM_001190913	kin of IRRE like 3 (Drosophila)	Extracellular Space	other	2.68224	16.1524	0
NM_001190914	kin of IRRE like 3 (Drosophila)	Extracellular Space	other	4.02335	21.2918	0
NM_001190950	potassium voltage-gated channel, Isk-related family, member 3	Plasma Membrane	ion channel	31.5163	33.039	0
NM_001190989	Nedd4 family interacting protein 2	Cytoplasm	other	158.922	268.717	58.6165
NM_001191012	chromosome 6 open reading frame 25	Plasma Membrane	other	0.670559	3.671	0
NM_001195031	phosphoprotein associated with glycosphingolipid microdomains 1	Plasma Membrane	other	542.482	826.708	269.636
NM_001195034	acid phosphatase, testicular	unknown	phosphatase	4.02335	12.4814	0
NM_001195088	transmembrane channel-like 8	unknown	other	2.68224	8.81039	0
NM_001195089	transmembrane channel-like 8	unknown	other	3.35279	8.07619	0
NM_001195090	transmembrane channel-like 8	unknown	other	3.35279	7.34199	0
NM_001195258	hypothetical protein LOC100507588	unknown	other	7.37615	13.2156	5.86165
NM_001195284	fibronectin type III and SPRY domain containing 1-like	unknown	other	105.278	196.765	82.0631
NM_001195338	BBSome interacting protein 1	Cytoplasm	other	396.3	651.969	228.604
NM_001195348	BBSome interacting protein 1	Cytoplasm	other	394.959	651.969	228.604
NM_001195413	cyclic nucleotide gated channel beta 1	Plasma Membrane	ion channel	47.6097	69.0147	23.4466
NM_001195485	serine/arginine-rich splicing factor 7	Nucleus	other	1270.04	1381.76	1263.19
NM_001195487	serine/arginine-rich splicing factor 7	Nucleus	other	1233.16	1336.24	1219.22
NM_001195673	proline rich 22	unknown	other	0.670559	0.734199	0
NM_001195727	chromosome 11 open reading frame 42	unknown	other	4.02335	5.87359	0
NM_001195816	phospholipase D family, member 5	unknown	other	0.670559	0.734199	0
NM_001197024	unkempt-like (Drosophila)	unknown	other	38.2219	63.8753	20.5158
NM_001197028	vitrin	Extracellular Space	other	4.69391	18.355	2.93082
NM_001198570	abl-interactor 2	Cytoplasm	other	234.696	286.338	199.296
NM_001198571	abl-interactor 2	Cytoplasm	other	290.352	326.719	213.95
NM_001198789	predicted gene 5918	unknown	other	6.70559	32.3048	0
NM_001198835	coagulation factor C homolog, cochlin (Limulus polyphemus)	Extracellular Space	other	2.01168	11.7472	0
NM_001198841	cysteine and glycine-rich protein 3 (cardiac LIM protein)	Nucleus	other	24.1401	47.723	0
NM_001198912	Rho/Rac guanine nucleotide exchange factor (GEF) 2	Cytoplasm	other	544.494	546.244	219.812
NM_001198971	cDNA sequence BC049352	unknown	other	2.01168	21.2918	0
NM_001199004	golgin A5	Cytoplasm	kinase	76.4437	82.2303	64.4781
NM_001199009	DDB1 and CUL4 associated factor 11	unknown	other	124.053	124.814	41.0315
NM_001199025	phospholipase A2, group VI (cytosolic, calcium-independent)	Cytoplasm	enzyme	12.7406	17.6208	11.7233
NM_001199048	zinc finger protein 942	unknown	other	53.6447	89.5723	8.79247
NM_001199105	tumor protein p53 inducible nuclear protein 1	Nucleus	other	166.969	389.126	149.472
NM_001199124	SPC25, NDC80 kinetochore complex component, homolog (S. cerevisiae)	Cytoplasm	other	109.301	138.764	79.1322
NM_001199151	synuclein, alpha interacting protein	Cytoplasm	transcription regulator	4.69391	11.7472	0
NM_001199153	synuclein, alpha interacting protein	Cytoplasm	transcription regulator	4.69391	11.7472	0
NM_001199154	synuclein, alpha interacting protein	Cytoplasm	transcription regulator	4.69391	11.013	0
NM_001199187	activating signal cointegrator 1 complex subunit 1	Nucleus	transcription regulator	69.7381	99.1169	58.6165
NM_001199274	methionine adenosyltransferase II, beta	Cytoplasm	enzyme	656.477	901.597	155.334
NM_001199293	testis expressed 14	Plasma Membrane	kinase	10.0584	23.4944	0
NM_001199304	ataxin 1	Nucleus	transcription regulator	384.23	588.094	360.491
NM_001199305	ataxin 1	Nucleus	transcription regulator	386.242	591.765	360.491
NM_001199321	zinc finger protein 94	unknown	other	18.1051	21.2918	11.7233
NM_001199330	zinc finger protein 440	Nucleus	other	48.2802	83.6987	20.5158
NM_001199350	ribosomal protein L34, pseudogene 1	unknown	other	151.546	168.866	126.025
NM_001199357	transmembrane protein 164	unknown	other	58.3386	88.1039	32.2391
NM_001199484	chromosome 11 open reading frame 54	Nucleus	other	183.733	243.02	17.5849
NM_001199485	chromosome 11 open reading frame 54	Nucleus	other	180.38	251.096	17.5849
NM_001199685	TAO kinase 3	Cytoplasm	kinase	500.237	547.713	363.422
NM_001199902	prefoldin subunit 4	Cytoplasm	other	19.4462	22.7602	5.86165
NM_001199927	family with sequence similarity 198, member A	unknown	other	1.34112	8.07619	0
NM_001199940	serine (or cysteine) peptidase inhibitor, clade A, member 3G	Extracellular Space	other	1.34112	2.2026	0
NM_001199945	serpin peptidase inhibitor, clade E (nexin, plasminogen activator inhibitor type 1), member 3	unknown	other	6.03503	16.1524	0
NM_001199948	dynein, light chain, Tctex-type 1	Cytoplasm	other	30.8457	38.1784	8.79247
NM_001200023	zinc finger protein 963	unknown	other	23.4696	44.052	5.86165
NM_001200038	KIAA0226	Cytoplasm	other	79.7965	88.8381	26.3774
NM_001201470	3'-phosphoadenosine 5'-phosphosulfate synthase 2	Cytoplasm	enzyme	164.287	688.679	140.68
NM_001204153	C1q and tumor necrosis factor related protein 6	unknown	other	9.38782	29.368	8.79247
NM_001204165	Rap guanine nucleotide exchange factor (GEF) 4	Cytoplasm	other	2.01168	3.671	0
NM_001204166	Rap guanine nucleotide exchange factor (GEF) 4	Cytoplasm	other	2.01168	3.671	0
NM_001204229	C-type lectin domain family 16, member A	unknown	other	120.03	121.143	79.1322
NM_001204239	C-type lectin domain family 1, member B	Plasma Membrane	transmembrane receptor	2.01168	2.2026	0
NM_001204253	C-type lectin domain family 1, member B	Plasma Membrane	transmembrane receptor	1.34112	1.4684	0
NM_001204820	myeloid-associated differentiation marker-like 2	unknown	other	2.01168	2.2026	0
NM_001204931	receptor accessory protein 6	Plasma Membrane	other	2.68224	5.1394	0
NM_001205067	JNK1/MAPK8-associated membrane protein	unknown	other	26.1518	50.6598	11.7233
NM_001205101	zinc finger protein 600	Nucleus	other	64.3736	135.827	11.7233
NM_001205181	abhydrolase domain containing 4	unknown	peptidase	54.9858	62.4069	35.1699
NM_001205226	CCR4-NOT transcription complex, subunit 1	Cytoplasm	other	3187.84	3328.86	2450.17
NM_001205270	fibroblast growth factor receptor 3	Plasma Membrane	kinase	2.01168	5.1394	0
NM_001205313	signal transducer and activator of transcription 1, 91kDa	Nucleus	transcription regulator	368.137	368.568	96.7172
NM_001205330	microtubule-associated protein 4	Cytoplasm	other	256.824	256.97	202.227
NM_001205367	septin 7	Cytoplasm	other	657.148	902.331	618.404
NM_001206367	gelsolin	Extracellular Space	other	5.36447	13.9498	2.93082
NM_001206368	gelsolin	Extracellular Space	other	4.69391	13.9498	2.93082
NM_001206369	gelsolin	Extracellular Space	other	6.03503	13.2156	2.93082
NM_001206382	mitochondrial antiviral signaling protein	Cytoplasm	other	43.5863	47.723	2.93082
NM_001206383	mitochondrial antiviral signaling protein	Cytoplasm	other	43.5863	44.052	2.93082
NM_001206385	mitochondrial antiviral signaling protein	Cytoplasm	other	44.2569	44.7862	2.93082
NM_001206390	hexokinase 3 (white cell)	Cytoplasm	kinase	391.606	478.698	331.183
NM_001206391	hexokinase 3 (white cell)	Cytoplasm	kinase	387.583	482.369	334.114
NM_001206392	hexokinase 3 (white cell)	Cytoplasm	kinase	352.714	426.57	348.768
NM_001206849	RIKEN cDNA 2700090O03 gene	unknown	other	0.670559	4.4052	0
NM_001242427	solute carrier family 37 (glycerol-3-phosphate transporter), member 1	Plasma Membrane	transporter	35.5396	66.8121	8.79247
NM_001242430	AMME chromosomal region gene 1-like	unknown	other	363.443	458.875	137.749
NM_007378	ATP-binding cassette, sub-family A (ABC1), member 4	Plasma Membrane	transporter	0.670559	1.4684	0
NM_007386	aconitase 1, soluble	Cytoplasm	enzyme	55.6564	93.9775	35.1699
NM_007387	acid phosphatase 2, lysosomal	Cytoplasm	phosphatase	199.827	364.163	164.126
NM_007389	cholinergic receptor, nicotinic, alpha 1 (muscle)	Plasma Membrane	transmembrane receptor	2.01168	2.2026	0
NM_007392	actin, gamma 2, smooth muscle, enteric	Cytoplasm	other	6.03503	8.07619	0
NM_007395	activin A receptor, type IB	Plasma Membrane	kinase	295.046	307.63	128.956
NM_007396	activin A receptor, type IIA	Plasma Membrane	kinase	161.605	233.475	17.5849
NM_007412	G protein-coupled receptor 182	Plasma Membrane	G-protein coupled receptor	0.670559	6.60779	0
NM_007440	arachidonate 12-lipoxygenase	Cytoplasm	enzyme	3.35279	6.60779	0
NM_007452	peroxiredoxin 3	Cytoplasm	enzyme	89.8549	127.016	43.9624
NM_007456	adaptor-related protein complex 1, mu 1 subunit	Cytoplasm	transporter	79.7965	106.459	64.4781
NM_007466	apoptosis inhibitor 5	Cytoplasm	other	789.918	932.433	536.341
NM_007479	ADP-ribosylation factor 4	Cytoplasm	enzyme	569.304	704.831	131.887
NM_007482	arginase, liver	Cytoplasm	enzyme	3.35279	12.4814	0
NM_007486	Rho GDP dissociation inhibitor (GDI) beta	Cytoplasm	other	6135.61	7201.76	4334.69
NM_007489	aryl hydrocarbon receptor nuclear translocator-like	Nucleus	transcription regulator	31.5163	46.9888	0
NM_007496	zinc finger homeobox 3	Nucleus	transcription regulator	72.4203	164.461	2.93082
NM_007499	ataxia telangiectasia mutated	Nucleus	kinase	979.686	984.561	574.441
NM_007502	ATPase, Na+/K+ transporting, beta 3 polypeptide	Plasma Membrane	transporter	2767.4	2847.96	1928.48
NM_007503	FXYD domain containing ion transport regulator 2	Plasma Membrane	ion channel	0.670559	0.734199	0
NM_007511	ATPase, Cu++ transporting, beta polypeptide	Cytoplasm	transporter	2.01168	2.9368	0
NM_007533	branched chain keto acid dehydrogenase E1, alpha polypeptide	Cytoplasm	enzyme	18.7756	30.8364	14.6541
NM_007534	BCL2-related protein A1	Cytoplasm	other	2.68224	4.4052	0
NM_007538	opsin 1 (cone pigments), short-wave-sensitive	Plasma Membrane	G-protein coupled receptor	6.03503	10.2788	2.93082
NM_007559	bone morphogenetic protein 8b	Extracellular Space	growth factor	0.670559	3.671	0
NM_007561	bone morphogenetic protein receptor, type II (serine/threonine kinase)	Plasma Membrane	kinase	262.859	285.604	137.749
NM_007564	zinc finger protein 36, C3H type-like 1	Nucleus	transcription regulator	40.9041	176.208	17.5849
NM_007592	carbonic anhydrase VIII	Cytoplasm	enzyme	2.01168	46.2546	0
NM_007601	calpain 3, (p94)	Cytoplasm	peptidase	2.01168	6.60779	0
NM_007606	carbonic anhydrase III, muscle specific	Cytoplasm	enzyme	2.68224	5.1394	0
NM_007608	carbonic anhydrase VA, mitochondrial	Cytoplasm	enzyme	0.670559	0.734199	0
NM_007616	caveolin 1, caveolae protein, 22kDa	Plasma Membrane	other	30.8457	83.6987	0
NM_007625	chromobox homolog 4	Nucleus	transcription regulator	201.168	295.882	99.648
NM_007636	chaperonin containing TCP1, subunit 2 (beta)	Cytoplasm	kinase	1160.74	1162.97	738.568
NM_007645	CD37 molecule	Plasma Membrane	other	117.348	123.345	102.579
NM_007650	CD5 molecule	Plasma Membrane	transmembrane receptor	1.34112	2.2026	0
NM_007691	CHK1 checkpoint homolog (S. pombe)	Nucleus	kinase	366.796	381.049	328.252
NM_007692	choline kinase beta	unknown	kinase	146.852	158.587	29.3082
NM_007695	chitinase 3-like 1 (cartilage glycoprotein-39)	Extracellular Space	enzyme	20.1168	86.6355	0
NM_007704	InaD-like (Drosophila)	Plasma Membrane	other	1.34112	16.1524	0
NM_007706	suppressor of cytokine signaling 2	Cytoplasm	other	1.34112	28.6338	0
NM_007728	coagulation factor C homolog, cochlin (Limulus polyphemus)	Extracellular Space	other	2.01168	11.7472	0
NM_007732	collagen, type XVII, alpha 1	Plasma Membrane	other	4.02335	17.6208	0
NM_007735	collagen, type IV, alpha 4	Extracellular Space	other	0.670559	3.671	0
NM_007752	ceruloplasmin (ferroxidase)	Extracellular Space	enzyme	2.68224	2.9368	0
NM_007753	carboxypeptidase A3 (mast cell)	Extracellular Space	peptidase	710.792	4203.29	187.573
NM_007758	complement component (3d/Epstein Barr virus) receptor 2	Plasma Membrane	transmembrane receptor	13.4112	34.5074	0
NM_007764	v-crk sarcoma virus CT10 oncogene homolog (avian)-like	Cytoplasm	kinase	204.52	226.868	49.824
NM_007771	cryptochrome 1 (photolyase-like)	Nucleus	enzyme	149.535	162.992	123.095
NM_007772	human immunodeficiency virus type I enhancer binding protein 1	Nucleus	transcription regulator	494.872	581.486	140.68
NM_007796	cytotoxic T lymphocyte-associated protein 2 alpha	unknown	other	37.5513	70.4831	0
NM_007797	cytotoxic T lymphocyte-associated protein 2 beta	unknown	other	14.0817	31.5706	8.79247
NM_007798	cathepsin B	Cytoplasm	peptidase	782.542	803.214	715.121
NM_007799	cathepsin E	Cytoplasm	peptidase	351.373	1455.18	225.673
NM_007808	cytochrome c, somatic	Cytoplasm	transporter	217.261	234.21	205.158
NM_007823	cytochrome P450, family 4, subfamily B, polypeptide 1	Cytoplasm	enzyme	1.34112	2.2026	0
NM_007826	dachshund homolog 1 (Drosophila)	Nucleus	transcription regulator	209.885	364.897	131.887
NM_007827	CD55 antigen	Plasma Membrane	other	4.02335	13.9498	0
NM_007832	deoxycytidine kinase	Nucleus	kinase	289.011	320.111	161.195
NM_007866	delta-like 3 (Drosophila)	Extracellular Space	other	0.670559	0.734199	0
NM_007886	dystrobrevin, beta	Plasma Membrane	other	40.2335	71.2173	29.3082
NM_007899	extracellular matrix protein 1	Extracellular Space	transporter	13.4112	19.8234	0
NM_007903	endothelin 3	Extracellular Space	other	0.670559	2.2026	0
NM_007910	ephrin-A4	Plasma Membrane	kinase	2.68224	16.1524	0
NM_007918	eukaryotic translation initiation factor 4E binding protein 1	Cytoplasm	translation regulator	16.0934	20.5576	8.79247
NM_007920	E74-like factor 1 (ets domain transcription factor)	Nucleus	transcription regulator	1114.47	1391.31	1110.78
NM_007930	ectodermal-neural cortex 1 (with BTB-like domain)	Nucleus	peptidase	17.4345	24.2286	0
NM_007932	endoglin	Plasma Membrane	transmembrane receptor	19.4462	38.9126	11.7233
NM_007933	enolase 3 (beta, muscle)	Cytoplasm	enzyme	17.4345	18.355	2.93082
NM_007935	enhancer of polycomb homolog 1 (Drosophila)	Nucleus	transcription regulator	552.54	561.663	296.013
NM_007941	syntaxin 2	Cytoplasm	transporter	38.2219	53.5966	38.1007
NM_007958	SWI/SNF-related, matrix-associated actin-dependent regulator of chromatin, subfamily a, containing DEAD/H box 1	Nucleus	enzyme	628.984	834.05	568.58
NM_007971	enhancer of zeste homolog 2 (Drosophila)	Nucleus	transcription regulator	919.336	1104.97	723.913
NM_007977	coagulation factor VIII, procoagulant component	Extracellular Space	other	10.7289	15.4182	0
NM_007978	coagulation factor VIII-associated 1	Nucleus	other	17.4345	22.026	0
NM_007983	Fas (TNFRSF6) associated factor 1	Nucleus	other	257.495	305.427	222.743
NM_007985	Fanconi anemia, complementation group C	Nucleus	other	16.764	39.6468	8.79247
NM_007987	Fas (TNF receptor superfamily, member 6)	Plasma Membrane	transmembrane receptor	5.36447	6.60779	0
NM_007993	fibrillin 1	Extracellular Space	other	2.01168	4.4052	0
NM_007998	ferrochelatase	Cytoplasm	enzyme	116.007	118.94	102.579
NM_008000	fer (fps/fes related) tyrosine kinase	Cytoplasm	kinase	30.1751	36.71	0
NM_008010	fibroblast growth factor receptor 3	Plasma Membrane	kinase	2.01168	5.1394	0
NM_008029	fms-related tyrosine kinase 4	Plasma Membrane	transmembrane receptor	8.71726	8.81039	0
NM_008032	AF4/FMR2 family, member 2	Nucleus	other	24.8107	51.394	0
NM_008033	farnesyltransferase, CAAX box, alpha	Cytoplasm	enzyme	299.74	342.871	167.057
NM_008034	folate receptor 1 (adult)	Plasma Membrane	transporter	0.670559	1.4684	0
NM_008055	frizzled family receptor 4	Plasma Membrane	G-protein coupled receptor	12.0701	12.4814	0
NM_008057	frizzled family receptor 7	Plasma Membrane	G-protein coupled receptor	116.677	138.029	2.93082
NM_008065	GA binding protein transcription factor, alpha subunit 60kDa	Nucleus	transcription regulator	767.119	1144.62	430.831
NM_008081	beta-1,4-N-acetyl-galactosaminyl transferase 2	Cytoplasm	enzyme	18.1051	30.8364	0
NM_008094	glucosidase, beta, acid	Cytoplasm	enzyme	135.453	169.6	49.824
NM_008098	myotrophin	Nucleus	transcription regulator	2956.49	3888.32	2441.38
NM_008107	growth differentiation factor 1	Extracellular Space	growth factor	4.02335	5.87359	0
NM_008108	growth differentiation factor 3	Extracellular Space	growth factor	20.7873	27.8996	17.5849
NM_008112	GDP dissociation inhibitor 2	Cytoplasm	other	2304.04	2365.59	2286.04
NM_008114	growth factor independent 1B transcription repressor	Nucleus	transcription regulator	2.01168	4.4052	0
NM_008121	gap junction protein, alpha 5, 40kDa	Plasma Membrane	transporter	1.34112	2.9368	0
NM_008129	glutamate-cysteine ligase, modifier subunit	Cytoplasm	enzyme	68.397	99.1169	32.2391
NM_008137	guanine nucleotide binding protein (G protein), alpha 14	Plasma Membrane	enzyme	16.0934	77.0909	0
NM_008139	guanine nucleotide binding protein (G protein), q polypeptide	Plasma Membrane	enzyme	492.861	696.021	357.561
NM_008147	leukocyte immunoglobulin-like receptor, subfamily B, member 4	unknown	other	46.2686	122.611	8.79247
NM_008157	G protein-coupled receptor 19	Plasma Membrane	G-protein coupled receptor	8.71726	8.81039	0
NM_008161	glutathione peroxidase 3 (plasma)	Extracellular Space	enzyme	5.36447	30.8364	2.93082
NM_008173	nuclear receptor subfamily 3, group C, member 1 (glucocorticoid receptor)	Nucleus	ligand-dependent nuclear receptor	374.842	408.949	175.849
NM_008179	G1 to S phase transition 2	Cytoplasm	translation regulator	173.004	198.968	172.919
NM_008183	glutathione S-transferase mu 1	Cytoplasm	enzyme	8.04671	12.4814	5.86165
NM_008187	chromosome 16 open reading frame 80	Nucleus	other	34.8691	63.8753	17.5849
NM_008194	glycerol kinase	Cytoplasm	kinase	87.8432	155.65	5.86165
NM_008198	complement factor B	Extracellular Space	peptidase	49.6213	52.1282	26.3774
NM_008209	major histocompatibility complex, class I-related	Plasma Membrane	transmembrane receptor	19.4462	24.2286	0
NM_008210	H3 histone, family 3C	Nucleus	other	651.113	906.736	553.926
NM_008217	hyaluronan synthase 3	Plasma Membrane	enzyme	39.563	53.5966	2.93082
NM_008222	holocytochrome c synthase	Cytoplasm	enzyme	79.7965	151.979	43.9624
NM_008227	hyperpolarization activated cyclic nucleotide-gated potassium channel 3	Plasma Membrane	ion channel	2.01168	2.2026	0
NM_008235	hairy and enhancer of split 1, (Drosophila)	Nucleus	transcription regulator	1.34112	2.9368	0
NM_008249	transcription factor B2, mitochondrial	Cytoplasm	enzyme	102.595	104.256	76.2014
NM_008263	homeobox A10	Nucleus	transcription regulator	4.69391	7.34199	2.93082
NM_008286	histamine receptor H2	Plasma Membrane	G-protein coupled receptor	10.7289	31.5706	0
NM_008296	heat shock transcription factor 1	Nucleus	transcription regulator	57.6681	93.9775	55.6857
NM_008299	DnaJ (Hsp40) homolog, subfamily B, member 3	unknown	other	8.71726	14.684	2.93082
NM_008304	syndecan 2	Plasma Membrane	other	22.799	37.4442	14.6541
NM_008305	heparan sulfate proteoglycan 2	Plasma Membrane	other	1.34112	2.9368	0
NM_008306	N-deacetylase/N-sulfotransferase (heparan glucosaminyl) 1	Cytoplasm	enzyme	146.852	186.487	108.44
NM_008317	hyaluronoglucosaminidase 1	Cytoplasm	enzyme	1.34112	1.4684	0
NM_008325	iduronidase, alpha-L-	Cytoplasm	enzyme	95.8899	107.927	61.5473
NM_008326	immunity-related GTPase family, M	Cytoplasm	other	79.1259	86.6355	5.86165
NM_008330	interferon gamma inducible protein 47	Cytoplasm	other	214.579	281.933	99.648
NM_008331	interferon-induced protein with tetratricopeptide repeats 1B	Cytoplasm	other	5.36447	19.0892	0
NM_008332	interferon-induced protein with tetratricopeptide repeats 2	unknown	other	225.978	293.68	140.68
NM_008348	interleukin 10 receptor, alpha	Plasma Membrane	transmembrane receptor	19.4462	30.1022	0
NM_008350	interleukin 11	Extracellular Space	cytokine	0.670559	0.734199	0
NM_008351	interleukin 12A (natural killer cell stimulatory factor 1, cytotoxic lymphocyte maturation factor 1, p35)	Extracellular Space	cytokine	45.598	67.5463	5.86165
NM_008358	interleukin 15 receptor, alpha	Plasma Membrane	transmembrane receptor	34.8691	39.6468	14.6541
NM_008364	interleukin 1 receptor accessory protein	Plasma Membrane	transmembrane receptor	77.1143	169.6	73.2706
NM_008365	interleukin 18 receptor 1	Plasma Membrane	transmembrane receptor	30.1751	46.2546	2.93082
NM_008370	interleukin 5 receptor, alpha	Plasma Membrane	transmembrane receptor	1.34112	9.54459	0
NM_008372	interleukin 7 receptor	Plasma Membrane	transmembrane receptor	0.670559	14.684	0
NM_008374	interleukin 9 receptor	Plasma Membrane	transmembrane receptor	1.34112	2.9368	0
NM_008377	leucine-rich repeats and immunoglobulin-like domains 1	Extracellular Space	other	4.69391	8.81039	0
NM_008384	inositol polyphosphate-1-phosphatase	Cytoplasm	phosphatase	24.1401	34.5074	2.93082
NM_008385	inositol polyphosphate-5-phosphatase, 75kDa	Plasma Membrane	phosphatase	299.069	306.895	126.025
NM_008391	interferon regulatory factor 2	Nucleus	transcription regulator	141.488	185.752	38.1007
NM_008394	interferon regulatory factor 9	Nucleus	transcription regulator	135.453	146.84	108.44
NM_008396	integrin, alpha 2 (CD49B, alpha 2 subunit of VLA-2 receptor)	Plasma Membrane	other	8.04671	36.71	0
NM_008397	integrin, alpha 6	Plasma Membrane	other	383.56	574.878	360.491
NM_008402	integrin, alpha V (vitronectin receptor, alpha polypeptide, antigen CD51)	Plasma Membrane	other	113.995	268.717	46.8932
NM_008410	integral membrane protein 2B	Plasma Membrane	other	1864.82	2286.3	1685.22
NM_008413	Janus kinase 2	Cytoplasm	kinase	531.083	668.121	281.359
NM_008418	potassium voltage-gated channel, shaker-related subfamily, member 3	Plasma Membrane	ion channel	8.04671	29.368	2.93082
NM_008422	potassium voltage-gated channel, Shaw-related subfamily, member 3	Plasma Membrane	ion channel	0.670559	1.4684	0
NM_008437	napsin A aspartic peptidase	Extracellular Space	peptidase	65.7148	104.991	23.4466
NM_008441	kinesin family member 1B	Cytoplasm	transporter	101.254	150.511	58.6165
NM_008453	Kruppel-like factor 3 (basic)	Nucleus	transcription regulator	81.1376	167.397	29.3082
NM_008466	karyopherin alpha 3 (importin alpha 4)	Nucleus	transporter	395.63	453.735	369.284
NM_008478	L1 cell adhesion molecule	Plasma Membrane	other	5.36447	13.2156	2.93082
NM_008479	lymphocyte-activation gene 3	Plasma Membrane	transmembrane receptor	6.70559	20.5576	5.86165
NM_008483	laminin, beta 2 (laminin S)	Extracellular Space	enzyme	2.01168	3.671	0
NM_008484	laminin, beta 3	Extracellular Space	transporter	0.670559	0.734199	0
NM_008491	lipocalin 2	Extracellular Space	transporter	40.9041	43.3178	2.93082
NM_008505	LIM domain only 2 (rhombotin-like 1)	Nucleus	other	838.869	843.595	773.737
NM_008506	v-myc myelocytomatosis viral oncogene homolog 1, lung carcinoma derived (avian)	Nucleus	transcription regulator	0.670559	0.734199	0
NM_008514	low density lipoprotein receptor-related protein 6	Plasma Membrane	transmembrane receptor	674.582	1257.68	653.574
NM_008528	B-cell linker	Cytoplasm	other	0.670559	2.9368	0
NM_008548	mannosidase, alpha, class 1A, member 1	Cytoplasm	enzyme	325.221	359.758	93.7864
NM_008549	mannosidase, alpha, class 2A, member 1	Cytoplasm	enzyme	669.218	925.091	662.366
NM_008558	MYC associated factor X	Nucleus	transcription regulator	1314.97	1367.81	1207.5
NM_008560	melanocortin 2 receptor (adrenocorticotropic hormone)	Plasma Membrane	G-protein coupled receptor	8.04671	12.4814	0
NM_008572	mast cell protease 8	Extracellular Space	peptidase	298.399	1119.65	213.95
NM_008598	O-6-methylguanine-DNA methyltransferase	Nucleus	enzyme	5.36447	5.87359	0
NM_008600	major intrinsic protein of lens fiber	Plasma Membrane	transporter	19.4462	43.3178	0
NM_008606	matrix metallopeptidase 11 (stromelysin 3)	Extracellular Space	peptidase	0.670559	2.2026	0
NM_008610	matrix metallopeptidase 2 (gelatinase A, 72kDa gelatinase, 72kDa type IV collagenase)	Extracellular Space	peptidase	2.01168	2.9368	0
NM_008616	zinc finger protein 239	Nucleus	other	29.5046	46.9888	0
NM_008622	MpV17 mitochondrial inner membrane protein	Cytoplasm	other	27.4929	45.5204	2.93082
NM_008625	mannose receptor, C type 1	Plasma Membrane	transmembrane receptor	7.37615	35.2416	2.93082
NM_008651	v-myb myeloblastosis viral oncogene homolog (avian)-like 1	Nucleus	transcription regulator	30.8457	32.3048	0
NM_008655	growth arrest and DNA-damage-inducible, beta	Cytoplasm	other	10.7289	21.2918	2.93082
NM_008659	myosin IC	Cytoplasm	other	94.5488	112.333	76.2014
NM_008669	N-acetylgalactosaminidase, alpha-	Cytoplasm	enzyme	58.3386	102.054	55.6857
NM_008676	neighbor of BRCA1 gene 1	Cytoplasm	other	333.938	527.155	328.252
NM_008678	nuclear receptor coactivator 2	Nucleus	transcription regulator	668.547	754.757	231.535
NM_008680	enabled homolog (Drosophila)	Plasma Membrane	other	10.7289	18.355	0
NM_008706	NAD(P)H dehydrogenase, quinone 1	Cytoplasm	enzyme	0.670559	2.2026	0
NM_008761	FXYD domain containing ion transport regulator 5	Plasma Membrane	ion channel	293.034	358.289	278.428
NM_008771	purinergic receptor P2X, ligand-gated ion channel, 1	Plasma Membrane	ion channel	28.1635	44.7862	11.7233
NM_008775	platelet-activating factor acetylhydrolase 1b, catalytic subunit 2 (30kDa)	Cytoplasm	enzyme	1068.87	1226.11	357.561
NM_008786	protein-L-isoaspartate (D-aspartate) O-methyltransferase	Cytoplasm	enzyme	173.004	213.652	105.51
NM_008788	procollagen C-endopeptidase enhancer	Extracellular Space	other	0.670559	3.671	0
NM_008790	Purkinje cell protein 2	Cytoplasm	other	1.34112	8.81039	0
NM_008793	proprotein convertase subtilisin/kexin type 4	Extracellular Space	peptidase	1.34112	1.4684	0
NM_008801	phosphodiesterase 6D, cGMP-specific, rod, delta	Cytoplasm	enzyme	154.229	175.474	32.2391
NM_008802	phosphodiesterase 7A	Cytoplasm	enzyme	154.229	195.297	99.648
NM_008807	tubby like protein 2	unknown	enzyme	0.670559	3.671	0
NM_008845	phosphatidylinositol-5-phosphate 4-kinase, type II, alpha	Cytoplasm	kinase	566.622	624.069	410.315
NM_008846	phosphatidylinositol-4-phosphate 5-kinase, type I, beta	Cytoplasm	kinase	21.4579	69.7489	5.86165
NM_008860	protein kinase C, zeta	Cytoplasm	kinase	2.68224	5.87359	0
NM_008861	polycystic kidney disease 2 (autosomal dominant)	Plasma Membrane	ion channel	35.5396	82.2303	26.3774
NM_008866	lysophospholipase I	Cytoplasm	enzyme	132.1	162.992	117.233
NM_008869	phospholipase A2, group IVA (cytosolic, calcium-dependent)	Cytoplasm	enzyme	674.582	695.287	61.5473
NM_008874	phospholipase C, beta 3 (phosphatidylinositol-specific)	Cytoplasm	enzyme	67.7264	82.9645	20.5158
NM_008875	phospholipase D1, phosphatidylcholine-specific	Cytoplasm	enzyme	54.3153	73.4199	32.2391
NM_008884	promyelocytic leukemia	Nucleus	transcription regulator	95.2193	121.877	41.0315
NM_008895	proopiomelanocortin	Extracellular Space	other	0.670559	5.1394	0
NM_008898	P450 (cytochrome) oxidoreductase	Cytoplasm	enzyme	78.4554	154.916	70.3398
NM_008902	endonuclease, polyU-specific	Cytoplasm	peptidase	4.69391	6.60779	0
NM_008908	peptidylprolyl isomerase C (cyclophilin C)	Cytoplasm	enzyme	149.535	164.461	137.749
NM_008909	periplakin	Cytoplasm	other	9.38782	28.6338	0
NM_008910	protein phosphatase, Mg2+/Mn2+ dependent, 1A	Cytoplasm	phosphatase	235.366	268.717	211.019
NM_008913	protein phosphatase 3, catalytic subunit, alpha isozyme	Cytoplasm	phosphatase	1011.2	1154.9	442.554
NM_008917	palmitoyl-protein thioesterase 1	Cytoplasm	enzyme	553.882	900.128	269.636
NM_008939	protease, serine, 12 (neurotrypsin, motopsin)	Extracellular Space	peptidase	3.35279	5.1394	0
NM_008946	proteasome (prosome, macropain) subunit, beta type, 6	Cytoplasm	peptidase	136.123	157.853	70.3398
NM_008960	phosphatase and tensin homolog	Cytoplasm	phosphatase	1571.12	1773.83	1497.65
NM_008961	phosphotriesterase related	unknown	enzyme	79.7965	111.598	46.8932
NM_008964	prostaglandin E receptor 2 (subtype EP2), 53kDa	Plasma Membrane	G-protein coupled receptor	12.7406	25.697	2.93082
NM_008965	prostaglandin E receptor 4 (subtype EP4)	Plasma Membrane	G-protein coupled receptor	12.0701	37.4442	0
NM_008969	prostaglandin-endoperoxide synthase 1 (prostaglandin G/H synthase and cyclooxygenase)	Cytoplasm	enzyme	155.57	179.145	99.648
NM_008979	protein tyrosine phosphatase, non-receptor type 22 (lymphoid)	Cytoplasm	phosphatase	240.06	265.78	52.7548
NM_008983	protein tyrosine phosphatase, receptor type, K	Plasma Membrane	phosphatase	8.71726	16.8866	0
NM_008984	protein tyrosine phosphatase, receptor type, M	Plasma Membrane	phosphatase	4.69391	16.1524	0
NM_008990	poliovirus receptor-related 2 (herpesvirus entry mediator B)	Plasma Membrane	other	0.670559	0.734199	0
NM_008991	ATP-binding cassette, sub-family D (ALD), member 3	Cytoplasm	transporter	389.595	491.914	187.573
NM_008993	peroxisomal membrane protein 2, 22kDa	Cytoplasm	other	14.0817	16.1524	11.7233
NM_008999	RAB23, member RAS oncogene family	Cytoplasm	enzyme	24.1401	29.368	14.6541
NM_009005	RAB7A, member RAS oncogene family	Cytoplasm	enzyme	577.351	700.426	281.359
NM_009010	RAD23 homolog A (S. cerevisiae)	Nucleus	other	162.275	182.081	143.61
NM_009014	RAD51-like 1 (S. cerevisiae)	Nucleus	enzyme	60.3503	69.0147	17.5849
NM_009023	receptor-associated protein of the synapse	Plasma Membrane	other	0.670559	2.2026	0
NM_009024	retinoic acid receptor, alpha	Nucleus	ligand-dependent nuclear receptor	17.4345	22.026	0
NM_009027	Ras protein-specific guanine nucleotide-releasing factor 2	Cytoplasm	other	2.68224	4.4052	0
NM_009029	retinoblastoma 1	Nucleus	transcription regulator	336.621	408.215	260.843
NM_009031	retinoblastoma binding protein 7	Nucleus	transcription regulator	1039.37	1144.62	870.455
NM_009048	RALBP1 associated Eps domain containing 1	Plasma Membrane	other	157.581	230.539	64.4781
NM_009051	zinc finger protein 600	Nucleus	other	8.71726	13.9498	5.86165
NM_009069	Ras-like without CAAX 1	Plasma Membrane	enzyme	41.5746	46.2546	35.1699
NM_009121	spermidine/spermine N1-acetyltransferase 1	Cytoplasm	enzyme	300.41	441.254	225.673
NM_009124	ataxin 1	Nucleus	transcription regulator	386.242	593.967	360.491
NM_009127	stearoyl-CoA desaturase (delta-9-desaturase)	Cytoplasm	enzyme	7.37615	11.013	0
NM_009131	C-type lectin domain family 11, member A	Extracellular Space	growth factor	11.3995	22.026	5.86165
NM_009155	selenoprotein P, plasma, 1	Extracellular Space	other	176.357	237.881	105.51
NM_009162	secretogranin V (7B2 protein)	Extracellular Space	other	1.34112	1.4684	0
NM_009172	seven in absentia homolog 1 (Drosophila)	Nucleus	enzyme	85.8315	102.788	73.2706
NM_009173	seven in absentia homolog 1 (Drosophila) pseudogene 1	Nucleus	enzyme	24.1401	30.8364	2.93082
NM_009174	seven in absentia homolog 2 (Drosophila)	Nucleus	transcription regulator	19.4462	32.3048	11.7233
NM_009177	ST3 beta-galactoside alpha-2,3-sialyltransferase 1	Cytoplasm	enzyme	242.072	255.501	96.7172
NM_009185	SCL/TAL1 interrupting locus	Nucleus	other	246.095	333.327	178.78
NM_009189	SIX homeobox 1	Nucleus	transcription regulator	0.670559	5.1394	0
NM_009191	ClpB caseinolytic peptidase B homolog (E. coli)	Nucleus	transcription regulator	28.834	40.381	11.7233
NM_009205	solute carrier family 3 (cystine, dibasic and neutral amino acid transporters, activator of cystine, dibasic and neutral amino acid transport), member 1	Plasma Membrane	transporter	4.02335	15.4182	2.93082
NM_009221	synuclein, alpha (non A4 component of amyloid precursor)	Cytoplasm	other	4.69391	6.60779	0
NM_009231	son of sevenless homolog 1 (Drosophila)	Cytoplasm	other	502.919	603.512	260.843
NM_009239	Sp4 transcription factor	Nucleus	transcription regulator	109.972	223.931	0
NM_009250	serpin peptidase inhibitor, clade I (neuroserpin), member 1	Extracellular Space	other	38.2219	66.0779	8.79247
NM_009277	tripartite motif containing 21	Nucleus	enzyme	192.45	212.918	146.541
NM_009331	transcription factor 7 (T-cell specific, HMG-box)	Nucleus	transcription regulator	3.35279	12.4814	0
NM_009333	transcription factor 7-like 2 (T-cell specific, HMG-box)	Nucleus	transcription regulator	13.4112	20.5576	0
NM_009344	pleckstrin homology-like domain, family A, member 1	Cytoplasm	other	2.01168	2.2026	0
NM_009360	transcription factor A, mitochondrial	Cytoplasm	transcription regulator	148.864	154.182	82.0631
NM_009365	transforming growth factor beta 1 induced transcript 1	Nucleus	transcription regulator	3.35279	4.4052	0
NM_009369	transforming growth factor, beta-induced, 68kDa	Extracellular Space	other	50.2919	53.5966	14.6541
NM_009371	transforming growth factor, beta receptor II (70/80kDa)	Plasma Membrane	kinase	83.1493	149.777	29.3082
NM_009372	TGFB-induced factor homeobox 1	Nucleus	transcription regulator	130.759	166.663	61.5473
NM_009378	thrombomodulin	Plasma Membrane	transmembrane receptor	65.7148	97.6485	29.3082
NM_009380	thyroid hormone receptor, beta (erythroblastic leukemia viral (v-erb-a) oncogene homolog 2, avian)	Nucleus	ligand-dependent nuclear receptor	6.03503	7.34199	0
NM_009400	tumor necrosis factor receptor superfamily, member 18	Plasma Membrane	transmembrane receptor	10.7289	11.013	0
NM_009402	peptidoglycan recognition protein 1	Plasma Membrane	transmembrane receptor	79.7965	101.32	52.7548
NM_009408	topoisomerase (DNA) I	Nucleus	enzyme	1905.06	2051.35	1289.56
NM_009416	tropomyosin 2 (beta)	Cytoplasm	other	25.4812	37.4442	5.86165
NM_009418	tripeptidyl peptidase II	Cytoplasm	peptidase	741.638	768.707	674.089
NM_009423	TNF receptor-associated factor 4	Cytoplasm	other	5.36447	13.9498	2.93082
NM_009425	tumor necrosis factor (ligand) superfamily, member 10	Extracellular Space	cytokine	124.053	177.676	14.6541
NM_009427	transducer of ERBB2, 1	Nucleus	transcription regulator	39.563	60.9385	32.2391
NM_009432	thyroid stimulating hormone, beta	Extracellular Space	other	1.34112	5.87359	0
NM_009451	tubulin, beta 4	Cytoplasm	other	3.35279	8.07619	0
NM_009456	ubiquitin-conjugating enzyme E2L 3	Cytoplasm	enzyme	389.595	401.607	213.95
NM_009469	unc-51-like kinase 1 (C. elegans)	Cytoplasm	kinase	67.0559	103.522	43.9624
NM_009471	uridine monophosphate synthetase	Cytoplasm	enzyme	297.058	316.44	184.642
NM_009481	ubiquitin specific peptidase 9, X-linked	Plasma Membrane	peptidase	2086.11	2427.26	1503.51
NM_009496	vesicle-associated membrane protein 1 (synaptobrevin 1)	Plasma Membrane	transporter	89.1843	117.472	43.9624
NM_009505	vascular endothelial growth factor A	Extracellular Space	growth factor	144.17	366.365	96.7172
NM_009511	vasoactive intestinal peptide receptor 2	Plasma Membrane	G-protein coupled receptor	2.01168	10.2788	0
NM_009520	wingless-type MMTV integration site family, member 2B	Extracellular Space	other	16.764	33.039	0
NM_009526	wingless-type MMTV integration site family, member 6	Extracellular Space	other	2.01168	2.9368	0
NM_009546	tripartite motif containing 25	Cytoplasm	transcription regulator	1534.91	1861.93	1453.69
NM_009551	zinc finger, AN1-type domain 5	Nucleus	other	565.952	649.766	293.082
NM_009555	zinc finger protein 40	unknown	other	65.0442	99.8511	46.8932
NM_009558	zinc finger protein 665	Nucleus	other	50.9625	105.725	17.5849
NM_009564	zinc finger protein 64 homolog (mouse)	Nucleus	other	19.4462	20.5576	14.6541
NM_009567	zinc finger protein 93	Nucleus	other	11.3995	13.2156	8.79247
NM_009568	zinc finger protein 94	unknown	other	17.4345	21.2918	11.7233
NM_009582	mitogen-activated protein kinase kinase kinase 12	Cytoplasm	kinase	534.435	612.322	474.793
NM_009592	ATP-binding cassette, sub-family B (MDR/TAP), member 7	Cytoplasm	transporter	758.402	1031.55	477.724
NM_009593	ATP-binding cassette, sub-family G (WHITE), member 1	Plasma Membrane	transporter	106.619	232.007	55.6857
NM_009602	cholinergic receptor, nicotinic, beta 2 (neuronal)	Plasma Membrane	transmembrane receptor	2.01168	3.671	0
NM_009618	ADAM metallopeptidase domain 2	Plasma Membrane	peptidase	0.670559	0.734199	0
NM_009631	adenosine A3 receptor	Plasma Membrane	G-protein coupled receptor	2.68224	4.4052	0
NM_009649	A kinase (PRKA) anchor protein 2	Cytoplasm	other	13.4112	44.7862	0
NM_009655	activated leukocyte cell adhesion molecule	Plasma Membrane	other	215.92	494.116	29.3082
NM_009657	aldolase C, fructose-bisphosphate	Cytoplasm	enzyme	0.670559	4.4052	0
NM_009662	arachidonate 5-lipoxygenase	Cytoplasm	enzyme	48.9508	107.193	2.93082
NM_009688	X-linked inhibitor of apoptosis	Cytoplasm	other	454.639	581.486	246.189
NM_009694	apolipoprotein B mRNA editing enzyme, catalytic polypeptide-like 2	unknown	enzyme	1.34112	19.8234	0
NM_009698	adenine phosphoribosyltransferase	Cytoplasm	enzyme	57.6681	65.3437	35.1699
NM_009700	aquaporin 4	Plasma Membrane	transporter	0.670559	1.4684	0
NM_009713	arylsulfatase A	Cytoplasm	enzyme	23.4696	32.3048	2.93082
NM_009726	ATPase, Cu++ transporting, alpha polypeptide	Plasma Membrane	transporter	156.24	162.258	49.824
NM_009735	beta-2-microglobulin	Plasma Membrane	transmembrane receptor	3298.48	4033.69	2971.86
NM_009740	B-cell CLL/lymphoma 10	Cytoplasm	transcription regulator	89.1843	104.256	49.824
NM_009744	B-cell CLL/lymphoma 6	Nucleus	transcription regulator	30.1751	83.6987	14.6541
NM_009749	brain expressed X-linked 2	Nucleus	other	3.35279	5.1394	0
NM_009752	galactosidase, beta 1	Cytoplasm	enzyme	119.359	134.358	29.3082
NM_009758	bone morphogenetic protein receptor, type IA	Plasma Membrane	kinase	2.01168	7.34199	0
NM_009759	BMX non-receptor tyrosine kinase	Cytoplasm	kinase	63.0325	123.345	43.9624
NM_009761	BCL2/adenovirus E1B 19kDa interacting protein 3-like	Cytoplasm	other	507.613	522.016	363.422
NM_009765	breast cancer 2, early onset	Nucleus	transcription regulator	671.229	877.368	518.756
NM_009769	Kruppel-like factor 5 (intestinal)	Nucleus	transcription regulator	0.670559	5.1394	0
NM_009770	BTG family, member 3	Nucleus	other	45.598	55.065	32.2391
NM_009778	complement component 3	Extracellular Space	peptidase	906.595	1226.85	838.216
NM_009779	complement component 3a receptor 1	Plasma Membrane	G-protein coupled receptor	0.670559	2.2026	0
NM_009789	S100 calcium binding protein G	Cytoplasm	other	0.670559	4.4052	0
NM_009792	calcium/calmodulin-dependent protein kinase II alpha	Cytoplasm	kinase	156.911	174.005	126.025
NM_009794	calpain 2, (m/II) large subunit	Cytoplasm	peptidase	30.1751	62.4069	0
NM_009795	calpain, small subunit 1	Cytoplasm	peptidase	453.968	618.93	424.969
NM_009804	catalase	Cytoplasm	enzyme	400.324	551.384	366.353
NM_009807	caspase 1, apoptosis-related cysteine peptidase (interleukin 1, beta, convertase)	Cytoplasm	peptidase	281.635	325.25	175.849
NM_009810	caspase 3, apoptosis-related cysteine peptidase	Cytoplasm	peptidase	157.581	185.752	102.579
NM_009811	caspase 6, apoptosis-related cysteine peptidase	Cytoplasm	peptidase	7.37615	15.4182	0
NM_009813	calsequestrin 1 (fast-twitch, skeletal muscle)	Cytoplasm	other	3.35279	10.2788	0
NM_009817	calpastatin	Cytoplasm	peptidase	217.932	287.072	49.824
NM_009826	RB1-inducible coiled-coil 1	Nucleus	other	618.926	982.359	618.404
NM_009839	chaperonin containing TCP1, subunit 6B (zeta 2)	Cytoplasm	transporter	0.670559	3.671	0
NM_009841	CD14 molecule	Plasma Membrane	transmembrane receptor	4.69391	18.355	0
NM_009853	CD68 molecule	Plasma Membrane	other	78.4554	129.953	17.5849
NM_009855	CD80 molecule	Plasma Membrane	transmembrane receptor	0.670559	0.734199	0
NM_009859	septin 7	Cytoplasm	other	660.5	919.218	656.505
NM_009879	intraflagellar transport 81 homolog (Chlamydomonas)	unknown	other	15.4229	17.6208	0
NM_009886	cadherin, EGF LAG seven-pass G-type receptor 1 (flamingo homolog, Drosophila)	Plasma Membrane	G-protein coupled receptor	56.9975	113.801	52.7548
NM_009892	chitinase 3-like 3	Extracellular Space	enzyme	67.7264	113.067	17.5849
NM_009895	cytokine inducible SH2-containing protein	Cytoplasm	other	1.34112	1.4684	0
NM_009899	chloride channel calcium activated 1	Plasma Membrane	ion channel	26.8224	39.6468	0
NM_009906	tripeptidyl peptidase I	Cytoplasm	peptidase	188.427	281.198	117.233
NM_009913	chemokine (C-C motif) receptor 9	Plasma Membrane	G-protein coupled receptor	9.38782	48.4572	0
NM_009917	chemokine (C-C motif) receptor 5	Plasma Membrane	G-protein coupled receptor	24.8107	52.1282	0
NM_009932	collagen, type IV, alpha 2	Extracellular Space	other	2.01168	2.2026	0
NM_009939	COP9 constitutive photomorphogenic homolog subunit 2 (Arabidopsis)	Cytoplasm	transcription regulator	910.619	986.764	269.636
NM_009942	cytochrome c oxidase, subunit Vb	Cytoplasm	enzyme	194.462	241.552	38.1007
NM_009943	cytochrome c oxidase subunit VIa polypeptide 2	Cytoplasm	enzyme	0.670559	2.2026	0
NM_009944	cytochrome c oxidase subunit VIIa polypeptide 1 (muscle)	Cytoplasm	enzyme	2.01168	2.9368	0
NM_009948	carnitine palmitoyltransferase 1B (muscle)	Cytoplasm	enzyme	8.04671	8.81039	0
NM_009970	colony stimulating factor 2 receptor, alpha, low-affinity (granulocyte-macrophage)	Plasma Membrane	transmembrane receptor	95.2193	99.8511	87.9247
NM_009980	C-terminal binding protein 2	Nucleus	transcription regulator	79.1259	143.903	61.5473
NM_009982	cathepsin C	Cytoplasm	peptidase	177.698	197.5	149.472
NM_009984	cathepsin L2	Cytoplasm	peptidase	91.196	104.256	11.7233
NM_009987	chemokine (C-X3-C motif) receptor 1	Plasma Membrane	G-protein coupled receptor	43.5863	49.1914	41.0315
NM_009988	coxsackie virus and adenovirus receptor	Plasma Membrane	transmembrane receptor	10.7289	20.5576	0
NM_009990	CAP-GLY domain containing linker protein 2	Cytoplasm	transcription regulator	20.7873	35.2416	17.5849
NM_010008	cytochrome P450, family 2, subfamily J, polypeptide 2	Cytoplasm	enzyme	13.4112	30.8364	0
NM_010015	defender against cell death 1	Cytoplasm	enzyme	94.5488	116.003	46.8932
NM_010016	CD55 antigen	Plasma Membrane	other	90.5254	204.842	0
NM_010027	D-dopachrome tautomerase	Cytoplasm	enzyme	16.0934	16.1524	5.86165
NM_010058	dystrophia myotonica, WD repeat containing	Nucleus	other	4.69391	8.07619	0
NM_010060	dynein, axonemal, heavy chain 11	Cytoplasm	enzyme	468.05	497.787	357.561
NM_010067	tRNA aspartic acid methyltransferase 1	Nucleus	enzyme	40.9041	44.052	38.1007
NM_010073	dolichyl-phosphate mannosyltransferase polypeptide 2, regulatory subunit	Cytoplasm	enzyme	26.8224	49.9256	0
NM_010093	E2F transcription factor 3	Nucleus	transcription regulator	478.108	486.04	442.554
NM_010099	ectodysplasin A	Extracellular Space	cytokine	2.68224	11.7472	0
NM_010117	rhomboid 5 homolog 1 (Drosophila)	unknown	other	2.68224	2.9368	0
NM_010118	early growth response 2	Nucleus	transcription regulator	4.02335	7.34199	0
NM_010120	eukaryotic translation initiation factor 1A, Y-linked	Cytoplasm	translation regulator	498.896	600.575	445.485
NM_010121	eukaryotic translation initiation factor 2-alpha kinase 3	Cytoplasm	kinase	116.007	147.574	102.579
NM_010128	epithelial membrane protein 1	Plasma Membrane	other	6.03503	9.54459	0
NM_010130	egf-like module containing, mucin-like, hormone receptor-like 1	Plasma Membrane	G-protein coupled receptor	50.9625	51.394	38.1007
NM_010135	enabled homolog (Drosophila)	Plasma Membrane	other	10.0584	18.355	0
NM_010141	EPH receptor A7	Plasma Membrane	kinase	114.666	237.881	55.6857
NM_010146	epilepsy, progressive myoclonus type 2A, Lafora disease (laforin)	Cytoplasm	phosphatase	2.01168	4.4052	0
NM_010149	erythropoietin receptor	Plasma Membrane	transmembrane receptor	1.34112	2.2026	0
NM_010150	nuclear receptor subfamily 2, group F, member 6	Nucleus	ligand-dependent nuclear receptor	4.02335	6.60779	0
NM_010160	CUGBP, Elav-like family member 2	Nucleus	other	1901.7	2529.32	1257.32
NM_010163	exostosin 2	Cytoplasm	enzyme	130.759	359.758	117.233
NM_010167	eyes absent homolog 4 (Drosophila)	Cytoplasm	phosphatase	3.35279	3.671	0
NM_010169	coagulation factor II (thrombin) receptor	Plasma Membrane	G-protein coupled receptor	83.8198	111.598	55.6857
NM_010174	fatty acid binding protein 3, muscle and heart (mammary-derived growth inhibitor)	Cytoplasm	transporter	2.01168	2.2026	0
NM_010184	Fc fragment of IgE, high affinity I, receptor for; alpha polypeptide	Plasma Membrane	transmembrane receptor	62.362	234.21	46.8932
NM_010185	Fc fragment of IgE, high affinity I, receptor for; gamma polypeptide	Plasma Membrane	transmembrane receptor	85.161	127.016	35.1699
NM_010187	Fc fragment of IgG, low affinity IIb, receptor (CD32)	Plasma Membrane	transmembrane receptor	84.4904	157.853	17.5849
NM_010190	ficolin (collagen/fibrinogen domain containing) 1	Extracellular Space	other	59.0092	87.3697	32.2391
NM_010191	farnesyl-diphosphate farnesyltransferase 1	Cytoplasm	enzyme	36.2102	50.6598	32.2391
NM_010203	fibroblast growth factor 5	Extracellular Space	growth factor	0.670559	0.734199	0
NM_010206	fibroblast growth factor receptor 1	Plasma Membrane	kinase	4.69391	5.1394	0
NM_010209	fumarate hydratase	Cytoplasm	enzyme	131.43	198.968	79.1322
NM_010210	fragile histidine triad gene	Cytoplasm	enzyme	1.34112	2.9368	0
NM_010215	interleukin 4 induced 1	Cytoplasm	enzyme	8.04671	25.697	2.93082
NM_010232	flavin containing monooxygenase 5	Cytoplasm	enzyme	12.7406	42.5836	2.93082
NM_010235	FOS-like antigen 1	Nucleus	transcription regulator	1.34112	2.2026	0
NM_010241	AKT interacting protein	Cytoplasm	other	82.4787	165.929	82.0631
NM_010242	fucosyltransferase 4 (alpha (1,3) fucosyltransferase, myeloid-specific)	Cytoplasm	enzyme	73.7615	94.7117	73.2706
NM_010244	Friend virus susceptibility 1	Cytoplasm	other	62.362	141.7	0
NM_010249	GA binding protein transcription factor, beta subunit 1	Nucleus	transcription regulator	59.6797	74.1541	43.9624
NM_010254	galanin receptor 2	Plasma Membrane	G-protein coupled receptor	0.670559	2.9368	0
NM_010255	guanidinoacetate N-methyltransferase	Cytoplasm	enzyme	3.35279	6.60779	0
NM_010261	Rab acceptor 1 (prenylated)	Cytoplasm	other	27.4929	33.7732	5.86165
NM_010269	ganglioside induced differentiation associated protein 2	unknown	other	42.9158	60.9385	8.79247
NM_010271	glycerol-3-phosphate dehydrogenase 1 (soluble)	Cytoplasm	enzyme	0.670559	8.07619	0
NM_010272	growth differentiation factor 11	Extracellular Space	growth factor	3.35279	7.34199	0
NM_010276	GTP binding protein overexpressed in skeletal muscle	Plasma Membrane	enzyme	3.35279	3.671	0
NM_010283	glycoprotein, alpha-galactosyltransferase 1 pseudogene	Cytoplasm	enzyme	574.669	635.082	269.636
NM_010284	growth hormone receptor	Plasma Membrane	transmembrane receptor	0.670559	9.54459	0
NM_010308	guanine nucleotide binding protein (G protein), alpha activating activity polypeptide O	Plasma Membrane	enzyme	6.03503	24.9628	5.86165
NM_010309	GNAS (guanine nucleotide binding protein, alpha stimulating) complex locus	Plasma Membrane	enzyme	995.78	1271.63	826.492
NM_010313	guanine nucleotide binding protein (G protein), beta 5	Plasma Membrane	enzyme	6.03503	14.684	0
NM_010315	guanine nucleotide binding protein (G protein), gamma 2	Plasma Membrane	enzyme	388.254	442.722	134.818
NM_010316	guanine nucleotide binding protein (G protein), gamma 3	Plasma Membrane	enzyme	2.01168	11.7472	0
NM_010321	glycine N-methyltransferase	Cytoplasm	enzyme	0.670559	2.2026	0
NM_010332	endothelin receptor type A	Plasma Membrane	transmembrane receptor	6.70559	44.7862	0
NM_010336	lysophosphatidic acid receptor 1	Plasma Membrane	G-protein coupled receptor	4.02335	5.1394	0
NM_010345	growth factor receptor-bound protein 10	Cytoplasm	other	109.301	201.171	14.6541
NM_010362	glutathione S-transferase omega 1	Cytoplasm	enzyme	188.427	279.73	99.648
NM_010389	major histocompatibility complex, class II, DO beta	Plasma Membrane	transmembrane receptor	69.0676	71.9515	0
NM_010401	histidine ammonia-lyase	Cytoplasm	enzyme	3.35279	16.1524	2.93082
NM_010413	histone deacetylase 6	Nucleus	transcription regulator	26.1518	34.5074	8.79247
NM_010415	heparin-binding EGF-like growth factor	Extracellular Space	growth factor	0.670559	5.1394	0
NM_010427	hepatocyte growth factor (hepapoietin A; scatter factor)	Extracellular Space	growth factor	107.289	167.397	14.6541
NM_010432	homeodomain interacting protein kinase 1	Nucleus	kinase	1678.41	2405.97	1181.12
NM_010442	heme oxygenase (decycling) 1	Cytoplasm	enzyme	2.01168	3.671	0
NM_010458	homeobox B3	Nucleus	transcription regulator	10.7289	12.4814	0
NM_010459	homeobox B4	Nucleus	transcription regulator	46.9391	69.7489	29.3082
NM_010474	heparan sulfate (glucosamine) 3-O-sulfotransferase 1	Cytoplasm	enzyme	2.68224	22.7602	0
NM_010478	heat shock 70kDa protein 1A	Cytoplasm	other	0.670559	2.2026	0
NM_010485	ELAV (embryonic lethal, abnormal vision, Drosophila)-like 1 (Hu antigen R)	Cytoplasm	other	470.732	498.521	448.416
NM_010489	hyaluronoglucosaminidase 2	Cytoplasm	enzyme	4.02335	4.4052	0
NM_010497	isocitrate dehydrogenase 1 (NADP+), soluble	Cytoplasm	enzyme	702.075	738.605	568.58
NM_010498	iduronate 2-sulfatase	Cytoplasm	enzyme	212.567	273.856	61.5473
NM_010500	immediate early response 5	unknown	other	35.5396	51.394	0
NM_010511	interferon gamma receptor 1	Plasma Membrane	transmembrane receptor	1194.27	2306.12	984.757
NM_010513	insulin-like growth factor 1 receptor	Plasma Membrane	transmembrane receptor	1776.98	2215.08	1670.57
NM_010547	inhibitor of kappa light polypeptide gene enhancer in B-cells, kinase gamma	Nucleus	kinase	173.675	259.907	143.61
NM_010569	inversin	Nucleus	transcription regulator	179.039	181.347	38.1007
NM_010578	integrin, beta 1 (fibronectin receptor, beta polypeptide, antigen CD29 includes MDF2, MSK12)	Plasma Membrane	transmembrane receptor	1262.66	1399.38	961.31
NM_010580	integrin, beta 5	Plasma Membrane	other	8.71726	9.54459	5.86165
NM_010593	junction plakoglobin	Plasma Membrane	other	5.36447	6.60779	0
NM_010597	potassium voltage-gated channel, shaker-related subfamily, beta member 1	Plasma Membrane	ion channel	9.38782	24.9628	2.93082
NM_010605	potassium inwardly-rectifying channel, subfamily J, member 5	Plasma Membrane	ion channel	109.972	115.269	5.86165
NM_010612	kinase insert domain receptor (a type III receptor tyrosine kinase)	Plasma Membrane	kinase	6.03503	8.07619	0
NM_010638	Kruppel-like factor 9	Nucleus	transcription regulator	95.8899	112.333	52.7548
NM_010685	lysosomal-associated membrane protein 2	Plasma Membrane	enzyme	1223.77	1982.34	1178.19
NM_010693	lymphocyte-specific protein tyrosine kinase	Cytoplasm	kinase	3.35279	3.671	0
NM_010700	low density lipoprotein receptor	Plasma Membrane	transporter	107.96	111.598	61.5473
NM_010706	lectin, galactoside-binding, soluble, 4	Extracellular Space	other	18.7756	29.368	2.93082
NM_010707	lectin, galactose binding, soluble 6	unknown	other	14.7523	30.8364	2.93082
NM_010726	phytanoyl-CoA 2-hydroxylase	Cytoplasm	enzyme	186.415	298.819	67.4089
NM_010733	leucine rich repeat neuronal 3	Extracellular Space	other	21.4579	33.7732	14.6541
NM_010743	interleukin 1 receptor-like 1	Plasma Membrane	transmembrane receptor	56.3269	284.135	0
NM_010751	MAX dimerization protein 1	Nucleus	transcription regulator	82.4787	108.662	14.6541
NM_010754	SMAD family member 2	Nucleus	transcription regulator	493.531	524.218	363.422
NM_010755	v-maf musculoaponeurotic fibrosarcoma oncogene homolog F (avian)	Nucleus	transcription regulator	11.3995	14.684	0
NM_010758	myelin associated glycoprotein	Plasma Membrane	other	0.670559	3.671	0
NM_010767	mannan-binding lectin serine peptidase 2	Extracellular Space	peptidase	4.02335	4.4052	0
NM_010773	methyl-CpG binding domain protein 2	Nucleus	transcription regulator	515.66	757.694	287.221
NM_010780	chymase 1, mast cell	Extracellular Space	peptidase	4.69391	214.386	2.93082
NM_010787	male-enhanced antigen 1	Cytoplasm	other	39.563	41.8494	38.1007
NM_010788	methyl CpG binding protein 2 (Rett syndrome)	Nucleus	transcription regulator	419.77	472.824	131.887
NM_010811	N-deacetylase/N-sulfotransferase (heparan glucosaminyl) 2	Cytoplasm	enzyme	83.8198	214.386	52.7548
NM_010815	GRB2-related adaptor protein 2	Cytoplasm	other	4.69391	15.4182	0
NM_010819	C-type lectin domain family 4, member D	unknown	other	17.4345	24.2286	0
NM_010826	murine retrovirus integration site 1 homolog	Cytoplasm	other	3.35279	27.1654	2.93082
NM_010828	Cbp/p300-interacting transactivator, with Glu/Asp-rich carboxy-terminal domain, 2	Nucleus	transcription regulator	368.137	562.397	108.44
NM_010838	microtubule-associated protein tau	Plasma Membrane	other	2.68224	22.026	0
NM_010839	mature T-cell proliferation 1	Cytoplasm	other	21.4579	29.368	0
NM_010847	MAX interactor 1	Nucleus	transcription regulator	230.002	273.122	46.8932
NM_010852	myelin expression factor 2	Nucleus	transcription regulator	259.506	265.78	90.8555
NM_010863	myosin IB	Cytoplasm	other	28.1635	28.6338	8.79247
NM_010870	NLR family, apoptosis inhibitory protein 1	unknown	other	95.2193	200.436	73.2706
NM_010874	N-acetyltransferase 1 (arylamine N-acetyltransferase)	Cytoplasm	enzyme	51.633	149.042	41.0315
NM_010881	nuclear receptor coactivator 1	Nucleus	transcription regulator	146.182	225.399	52.7548
NM_010890	neural precursor cell expressed, developmentally down-regulated 4	Cytoplasm	enzyme	1856.78	2408.91	1101.99
NM_010900	nuclear factor of activated T-cells, cytoplasmic, calcineurin-dependent 2 interacting protein	Nucleus	other	166.969	209.247	105.51
NM_010902	nuclear factor (erythroid-derived 2)-like 2	Nucleus	transcription regulator	295.716	406.746	134.818
NM_010913	nuclear transcription factor Y, alpha	Nucleus	transcription regulator	431.169	542.573	398.592
NM_010922	mitochondrial ribosomal protein L40	Cytoplasm	other	61.6914	77.8251	29.3082
NM_010937	neuroblastoma RAS viral (v-ras) oncogene homolog	Plasma Membrane	enzyme	1363.25	1491.89	932.002
NM_010942	DNA segment on chromosome 4 (unique) 234 expressed sequence	Cytoplasm	other	2.68224	8.07619	0
NM_010945	neutral sphingomyelinase (N-SMase) activation associated factor	Cytoplasm	other	319.857	419.228	196.365
NM_010946	N-terminal asparagine amidase	Nucleus	enzyme	95.2193	135.827	43.9624
NM_011027	purinergic receptor P2X, ligand-gated ion channel, 7	Plasma Membrane	ion channel	24.1401	40.381	23.4466
NM_011031	prolyl 4-hydroxylase, alpha polypeptide II	Cytoplasm	enzyme	0.670559	2.9368	0
NM_011055	phosphodiesterase 3B, cGMP-inhibited	Cytoplasm	enzyme	142.829	340.669	35.1699
NM_011088	leukocyte immunoglobulin-like receptor, subfamily B (with TM and ITIM domains), member 3	Plasma Membrane	other	0.670559	2.9368	0
NM_011091	leukocyte immunoglobulin-like receptor, subfamily B (with TM and ITIM domains), member 3	Plasma Membrane	transmembrane receptor	0.670559	2.2026	0
NM_011094	paired-Ig-like receptor A7	unknown	other	0.670559	2.2026	0
NM_011095	leukocyte immunoglobulin-like receptor, subfamily B (with TM and ITIM domains), member 3	Plasma Membrane	other	15.4229	26.4312	8.79247
NM_011098	paired-like homeodomain 2	Nucleus	transcription regulator	0.670559	1.4684	0
NM_011100	protein kinase, cAMP-dependent, catalytic, beta	Cytoplasm	kinase	539.8	720.984	234.466
NM_011102	protein kinase C, gamma	Cytoplasm	kinase	0.670559	0.734199	0
NM_011112	poly(A) polymerase alpha	Nucleus	enzyme	2015.03	2328.88	1884.52
NM_011135	CCR4-NOT transcription complex, subunit 7	Nucleus	transcription regulator	377.525	378.847	175.849
NM_011137	POU class 2 homeobox 1	Nucleus	transcription regulator	80.4671	85.9013	11.7233
NM_011154	protein phosphatase 2 (formerly 2A), regulatory subunit B'', delta	unknown	phosphatase	1.34112	2.9368	0
NM_011156	prolyl endopeptidase	Cytoplasm	peptidase	217.932	251.83	167.057
NM_011157	serglycin	Extracellular Space	other	2517.95	3539.58	1626.61
NM_011160	protein kinase, cGMP-dependent, type I	Cytoplasm	kinase	17.4345	24.2286	14.6541
NM_011161	mitogen-activated protein kinase 11	Cytoplasm	kinase	0.670559	7.34199	0
NM_011170	prion protein	Plasma Membrane	other	0.670559	2.9368	0
NM_011175	legumain	Cytoplasm	peptidase	1.34112	19.0892	0
NM_011180	cytohesin 1	Cytoplasm	other	67.0559	87.3697	8.79247
NM_011181	cytohesin 2	Cytoplasm	other	75.7731	80.7619	52.7548
NM_011200	protein tyrosine phosphatase 4a1	Cytoplasm	phosphatase	197.815	265.046	120.164
NM_011203	protein tyrosine phosphatase, non-receptor type 12	Cytoplasm	phosphatase	400.324	411.152	222.743
NM_011216	protein tyrosine phosphatase, receptor type, O	Plasma Membrane	phosphatase	2.68224	15.4182	0
NM_011220	6-pyruvoyltetrahydropterin synthase	Cytoplasm	enzyme	187.756	255.501	43.9624
NM_011237	RAD9 homolog A (S. pombe)	Nucleus	enzyme	83.8198	93.9775	58.6165
NM_011245	Ras protein-specific guanine nucleotide-releasing factor 1	Cytoplasm	other	2.01168	2.2026	0
NM_011269	Rh-associated glycoprotein	Plasma Membrane	peptidase	1.34112	14.684	0
NM_011275	ribonuclease H1	Nucleus	enzyme	21.4579	24.2286	20.5158
NM_011277	ring finger protein 2	Nucleus	transcription regulator	333.938	461.077	228.604
NM_011278	ring finger protein 4	Nucleus	transcription regulator	827.47	896.457	507.033
NM_011285	retinitis pigmentosa GTPase regulator	Cytoplasm	other	32.8574	50.6598	20.5158
NM_011294	SUB1 homolog (S. cerevisiae)	Nucleus	transcription regulator	1739.43	1763.55	1242.67
NM_011303	dehydrogenase/reductase (SDR family) member 3	Cytoplasm	enzyme	254.142	320.845	175.849
NM_011305	retinoid X receptor, alpha	Nucleus	ligand-dependent nuclear receptor	6.03503	28.6338	0
NM_011333	chemokine (C-C motif) ligand 13	Extracellular Space	cytokine	0.670559	2.9368	0
NM_011334	chloride channel 4	Plasma Membrane	ion channel	169.651	238.615	11.7233
NM_011337	chemokine (C-C motif) ligand 3-like 1	Extracellular Space	cytokine	34.1985	38.1784	14.6541
NM_011345	selectin E	Plasma Membrane	transmembrane receptor	216.59	287.806	208.088
NM_011346	selectin L	Plasma Membrane	other	1242.55	1310.55	984.757
NM_011361	serum/glucocorticoid regulated kinase 1	Cytoplasm	kinase	16.0934	35.9758	0
NM_011368	SHC (Src homology 2 domain containing) transforming protein 1	Cytoplasm	other	192.45	255.501	99.648
NM_011369	SHC SH2-domain binding protein 1	unknown	other	132.771	214.386	52.7548
NM_011370	cytoplasmic FMR1 interacting protein 1	Cytoplasm	other	407.7	481.635	158.264
NM_011372	ST6 (alpha-N-acetyl-neuraminyl-2,3-beta-galactosyl-1,3)-N-acetylgalactosaminide alpha-2,6-sialyltransferase 3	Cytoplasm	enzyme	44.9274	77.0909	0
NM_011383	SIX homeobox 5	Nucleus	transcription regulator	17.4345	32.3048	14.6541
NM_011396	solute carrier family 22 (organic cation/carnitine transporter), member 5	Plasma Membrane	transporter	29.5046	82.2303	8.79247
NM_011397	solute carrier family 23 (nucleobase transporters), member 1	Plasma Membrane	transporter	3.35279	22.7602	2.93082
NM_011401	solute carrier family 2 (facilitated glucose transporter), member 3	Plasma Membrane	transporter	120.701	198.234	52.7548
NM_011405	solute carrier family 7 (cationic amino acid transporter, y+ system), member 7	Plasma Membrane	transporter	19.4462	49.1914	0
NM_011413	complement component 4B (Chido blood group)	Extracellular Space	other	0.670559	16.8866	0
NM_011418	SWI/SNF related, matrix associated, actin dependent regulator of chromatin, subfamily b, member 1	Nucleus	other	79.7965	100.585	32.2391
NM_011420	survival of motor neuron 1, telomeric	Nucleus	other	124.053	147.574	84.9939
NM_011439	SRY (sex determining region Y)-box 13	Nucleus	transcription regulator	10.0584	19.8234	5.86165
NM_011461	Spi-C transcription factor (Spi-1/PU.1 related)	Nucleus	transcription regulator	0.670559	0.734199	0
NM_011462	spindlin 1	Nucleus	other	1063.51	1214.37	199.296
NM_011480	sterol regulatory element binding transcription factor 1	Nucleus	transcription regulator	71.7498	78.5593	32.2391
NM_011486	signal transducer and activator of transcription 3 (acute-phase response factor)	Nucleus	transcription regulator	451.286	679.869	401.523
NM_011487	signal transducer and activator of transcription 4	Nucleus	transcription regulator	133.441	149.777	58.6165
NM_011491	stanniocalcin 2	Extracellular Space	other	2.01168	83.6987	0
NM_011500	striatin, calmodulin binding protein	Cytoplasm	other	260.177	289.275	99.648
NM_011505	syntaxin binding protein 4	Cytoplasm	other	73.0909	85.9013	8.79247
NM_011509	predicted gene 3258	Nucleus	transcription regulator	101.925	110.13	64.4781
NM_011515	vesicle-associated membrane protein 7	Cytoplasm	transporter	34.8691	57.2675	8.79247
NM_011517	synaptonemal complex protein 3	Nucleus	other	8.04671	15.4182	5.86165
NM_011520	syndecan 3	Plasma Membrane	other	2.01168	2.9368	0
NM_011526	transgelin	Cytoplasm	other	10.0584	12.4814	0
NM_011527	T-cell acute lymphocytic leukemia 1	Nucleus	transcription regulator	192.45	278.262	26.3774
NM_011540	titin-cap (telethonin)	Cytoplasm	other	4.02335	7.34199	0
NM_011544	transcription factor 12	Nucleus	transcription regulator	417.088	439.051	205.158
NM_011546	zinc finger E-box binding homeobox 1	Nucleus	transcription regulator	275.6	277.527	102.579
NM_011561	thymine DNA glycosylase	Nucleus	enzyme	103.937	104.991	90.8555
NM_011565	TEA domain family member 2	Nucleus	transcription regulator	1.34112	2.9368	0
NM_011571	testis-specific kinase 1	Nucleus	kinase	27.4929	36.71	20.5158
NM_011576	tissue factor pathway inhibitor (lipoprotein-associated coagulation inhibitor)	Extracellular Space	other	67.0559	134.358	0
NM_011579	T-cell specific GTPase 1	unknown	enzyme	91.196	104.991	5.86165
NM_011599	transducin-like enhancer of split 1 (E(sp1) homolog, Drosophila)	Nucleus	transcription regulator	28.834	46.2546	0
NM_011604	toll-like receptor 6	Plasma Membrane	transmembrane receptor	22.799	30.8364	0
NM_011611	CD40 molecule, TNF receptor superfamily member 5	Plasma Membrane	transmembrane receptor	0.670559	0.734199	0
NM_011625	protein phosphatase 1, regulatory (inhibitor) subunit 13B	Cytoplasm	phosphatase	44.2569	71.2173	11.7233
NM_011629	nuclear receptor subfamily 2, group C, member 1	Nucleus	transcription regulator	53.6447	82.2303	35.1699
NM_011633	TNF receptor-associated factor 5	Cytoplasm	transporter	4.02335	5.1394	0
NM_011636	phospholipid scramblase 1	Plasma Membrane	enzyme	46.2686	56.5334	5.86165
NM_011637	three prime repair exonuclease 1	Nucleus	enzyme	8.71726	11.013	5.86165
NM_011648	thyroid stimulating hormone receptor	Plasma Membrane	G-protein coupled receptor	1.34112	5.87359	0
NM_011652	titin	Cytoplasm	kinase	56.3269	59.4701	52.7548
NM_011656	tuftelin 1	Extracellular Space	other	9.38782	15.4182	0
NM_011657	tubby like protein 3	Extracellular Space	other	0.670559	0.734199	0
NM_011666	ubiquitin-like modifier activating enzyme 3	Cytoplasm	enzyme	201.168	283.401	70.3398
NM_011673	UDP-glucose ceramide glucosyltransferase	Cytoplasm	enzyme	818.082	862.684	246.189
NM_011692	von Hippel-Lindau binding protein 1	Cytoplasm	other	290.352	408.215	184.642
NM_011720	wingless-type MMTV integration site family, member 8B	Extracellular Space	other	1.34112	2.2026	0
NM_011721	Werner syndrome, RecQ helicase-like	Nucleus	enzyme	715.486	874.431	527.548
NM_011741	zonadhesin	Nucleus	other	6.03503	11.013	2.93082
NM_011742	zinc finger protein 1 homolog (mouse)	Nucleus	other	59.6797	82.9645	46.8932
NM_011748	zinc finger protein 14 homolog (mouse)	Nucleus	other	6.03503	16.1524	5.86165
NM_011749	zinc finger protein 148	Nucleus	transcription regulator	489.508	720.25	486.517
NM_011752	zinc finger protein 259	Nucleus	other	152.887	160.055	87.9247
NM_011757	zinc finger and SCAN domain containing 21	Nucleus	transcription regulator	61.0208	63.1411	29.3082
NM_011759	zinc finger protein 41 homolog (mouse)	Nucleus	other	30.8457	35.2416	23.4466
NM_011760	zinc finger protein 54	unknown	other	32.1868	37.4442	0
NM_011763	zinc finger protein 25	Nucleus	other	0.670559	2.2026	0
NM_011765	zinc finger protein 440	Nucleus	other	12.0701	39.6468	0
NM_011770	IKAROS family zinc finger 2 (Helios)	Nucleus	transcription regulator	842.892	1624.78	395.661
NM_011782	ADAM metallopeptidase with thrombospondin type 1 motif, 5	Extracellular Space	peptidase	0.670559	20.5576	0
NM_011789	adenomatosis polyposis coli 2	Cytoplasm	other	0.670559	2.2026	0
NM_011794	3'(2'), 5'-bisphosphate nucleotidase 1	Nucleus	phosphatase	59.6797	61.6727	58.6165
NM_011798	chemokine (C motif) receptor 1	Plasma Membrane	G-protein coupled receptor	7.37615	19.0892	2.93082
NM_011806	cyclin D binding myb-like transcription factor 1	Nucleus	transcription regulator	308.457	440.52	175.849
NM_011809	v-ets erythroblastosis virus E26 oncogene homolog 2 (avian)	Nucleus	transcription regulator	71.0792	71.2173	17.5849
NM_011811	phenylalanyl-tRNA synthetase, beta subunit	Cytoplasm	enzyme	319.857	343.605	79.1322
NM_011822	phosphatidylinositol glycan anchor biosynthesis, class Q	Cytoplasm	enzyme	117.348	148.308	61.5473
NM_011823	G protein-coupled receptor 34	Plasma Membrane	G-protein coupled receptor	10.0584	37.4442	0
NM_011828	heparan sulfate 2-O-sulfotransferase 1	Cytoplasm	enzyme	230.002	267.983	43.9624
NM_011839	mab-21-like 2 (C. elegans)	Nucleus	other	2.01168	2.9368	0
NM_011840	mitogen-activated protein kinase kinase 5	Cytoplasm	kinase	113.324	115.269	38.1007
NM_011848	NIMA (never in mitosis gene a)-related kinase 3	Nucleus	kinase	5.36447	22.7602	0
NM_011850	nuclear receptor subfamily 0, group B, member 2	Nucleus	ligand-dependent nuclear receptor	1.34112	1.4684	0
NM_011854	2'-5' oligoadenylate synthetase-like 2	unknown	enzyme	96.5605	133.624	70.3398
NM_011864	3'-phosphoadenosine 5'-phosphosulfate synthase 2	Cytoplasm	enzyme	166.969	698.958	143.61
NM_011868	enoyl-CoA delta isomerase 2	Cytoplasm	enzyme	80.4671	82.9645	64.4781
NM_011870	calcium and integrin binding 1 (calmyrin)	Nucleus	other	18.7756	22.026	17.5849
NM_011895	solute carrier family 35 (CMP-sialic acid transporter), member A1	Cytoplasm	transporter	101.925	109.396	52.7548
NM_011897	sprouty homolog 2 (Drosophila)	Plasma Membrane	other	26.8224	97.6485	26.3774
NM_011903	tousled-like kinase 2	Cytoplasm	kinase	508.284	538.168	486.517
NM_011905	toll-like receptor 2	Plasma Membrane	transmembrane receptor	47.6097	60.2043	8.79247
NM_011909	ubiquitin specific peptidase 18	Cytoplasm	peptidase	10.0584	22.026	2.93082
NM_011913	bestrophin 1	Plasma Membrane	ion channel	13.4112	19.0892	0
NM_011916	5'-3' exoribonuclease 1	Cytoplasm	enzyme	517.671	620.398	436.693
NM_011923	angiopoietin-like 2	Extracellular Space	other	3.35279	14.684	0
NM_011932	dual adaptor of phosphotyrosine and 3-phosphoinositides	Cytoplasm	other	924.701	1201.15	788.392
NM_011933	2,4-dienoyl CoA reductase 2, peroxisomal	Cytoplasm	enzyme	28.1635	40.381	8.79247
NM_011958	origin recognition complex, subunit 4	Nucleus	other	213.238	330.39	20.5158
NM_011968	proteasome (prosome, macropain) subunit, alpha type, 6	Cytoplasm	peptidase	712.804	823.772	536.341
NM_011988	solute carrier family 27 (fatty acid transporter), member 3	Cytoplasm	transporter	2.01168	7.34199	0
NM_011990	solute carrier family 7, (cationic amino acid transporter, y+ system) member 11	Plasma Membrane	transporter	27.4929	47.723	23.4466
NM_012001	COP9 constitutive photomorphogenic homolog subunit 4 (Arabidopsis)	Cytoplasm	other	223.967	297.351	152.403
NM_012002	COP9 constitutive photomorphogenic homolog subunit 6 (Arabidopsis)	Nucleus	other	176.357	239.349	117.233
NM_012006	acyl-CoA thioesterase 1	Cytoplasm	enzyme	16.0934	26.4312	0
NM_012009	SH2 domain containing 1B	unknown	other	3.35279	34.5074	2.93082
NM_012017	zinc finger protein 346	Nucleus	other	49.6213	57.2675	20.5158
NM_012024	protein phosphatase 2, regulatory subunit B', epsilon isoform	Cytoplasm	phosphatase	205.191	237.146	49.824
NM_012028	ST6 (alpha-N-acetyl-neuraminyl-2,3-beta-galactosyl-1,3)-N-acetylgalactosaminide alpha-2,6-sialyltransferase 5	Cytoplasm	enzyme	6.03503	6.60779	0
NM_012032	serine incorporator 3	Cytoplasm	transporter	7682.59	9581.3	6790.72
NM_013454	ATP-binding cassette, sub-family A (ABC1), member 1	Plasma Membrane	transporter	48.9508	133.624	17.5849
NM_013467	aldehyde dehydrogenase 1 family, member A1	Cytoplasm	enzyme	10.0584	11.013	0
NM_013471	annexin A4	Plasma Membrane	other	51.633	154.182	5.86165
NM_013488	CD4 molecule	Plasma Membrane	transmembrane receptor	1.34112	12.4814	0
NM_013491	chloride channel 1, skeletal muscle	Plasma Membrane	ion channel	0.670559	0.734199	0
NM_013499	complement component (3b/4b) receptor 1-like	Plasma Membrane	other	357.408	425.836	216.881
NM_013508	ELK3, ETS-domain protein (SRF accessory protein 2)	Nucleus	transcription regulator	262.188	348.745	161.195
NM_013510	erythrocyte membrane protein band 4.1-like 1	Plasma Membrane	other	2.68224	5.87359	0
NM_013520	fms-related tyrosine kinase 3 ligand	Extracellular Space	cytokine	8.04671	16.1524	0
NM_013529	glutamine-fructose-6-phosphate transaminase 2	Cytoplasm	enzyme	4.02335	15.4182	0
NM_013532	leukocyte immunoglobulin-like receptor, subfamily B, member 4	unknown	other	40.9041	104.256	11.7233
NM_013539	splA/ryanodine receptor domain and SOCS box containing 2	unknown	other	2.68224	8.07619	0
NM_013550	histone cluster 3, H3	Nucleus	other	3.35279	3.671	0
NM_013564	insulin-like 3 (Leydig cell)	Extracellular Space	growth factor	4.02335	5.87359	0
NM_013596	melanocortin 5 receptor	Plasma Membrane	G-protein coupled receptor	24.8107	47.723	14.6541
NM_013604	metaxin 1	Cytoplasm	transporter	20.7873	37.4442	17.5849
NM_013610	ninjurin 1	Plasma Membrane	other	8.04671	11.013	0
NM_013623	orosomucoid 1	Extracellular Space	other	3.35279	5.1394	2.93082
NM_013631	pyruvate kinase, liver and RBC	Cytoplasm	kinase	1.34112	6.60779	0
NM_013646	RAR-related orphan receptor A	Nucleus	ligand-dependent nuclear receptor	2.68224	16.8866	0
NM_013649	RYK receptor-like tyrosine kinase	Plasma Membrane	kinase	2.01168	2.9368	0
NM_013652	chemokine (C-C motif) ligand 4	Extracellular Space	cytokine	12.0701	13.2156	0
NM_013672	Sp1 transcription factor	Nucleus	transcription regulator	1472.55	2240.04	1072.68
NM_013675	spectrin, beta, erythrocytic	Plasma Membrane	other	6.70559	11.013	0
NM_013684	TATA box binding protein	Nucleus	transcription regulator	255.483	512.471	146.541
NM_013687	t-complex 11 homolog (mouse)	unknown	other	1.34112	5.87359	0
NM_013693	tumor necrosis factor	Extracellular Space	cytokine	16.764	18.355	11.7233
NM_013705	zinc finger protein 30 homolog (mouse)	Extracellular Space	other	0.670559	3.671	0
NM_013715	COP9 constitutive photomorphogenic homolog subunit 5 (Arabidopsis)	Nucleus	transcription regulator	443.239	457.406	378.076
NM_013719	eukaryotic translation initiation factor 2 alpha kinase 4	Cytoplasm	kinase	124.053	140.232	64.4781
NM_013722	synapsin III	Plasma Membrane	other	101.925	122.611	93.7864
NM_013725	ribosomal protein S11	Cytoplasm	other	1042.05	1143.15	914.417
NM_013747	golgin A5	Cytoplasm	kinase	79.7965	80.0277	61.5473
NM_013749	tumor necrosis factor receptor superfamily, member 12A	Plasma Membrane	other	4.02335	5.87359	0
NM_013753	KIAA1274	Cytoplasm	phosphatase	0.670559	1.4684	0
NM_013757	synaptotagmin-like 4	Cytoplasm	transporter	70.4087	80.7619	23.4466
NM_013760	DnaJ (Hsp40) homolog, subfamily B, member 9	Nucleus	other	170.992	314.237	43.9624
NM_013771	YME1-like 1 (S. cerevisiae)	Cytoplasm	peptidase	541.811	645.361	114.302
NM_013781	SH2 domain containing 3C	Cytoplasm	other	31.5163	38.1784	8.79247
NM_013782	phosphatidylserine synthase 2	Cytoplasm	enzyme	11.3995	16.1524	0
NM_013785	inositol hexakisphosphate kinase 1	Cytoplasm	kinase	127.406	152.713	117.233
NM_013808	cysteine and glycine-rich protein 3 (cardiac LIM protein)	Nucleus	other	22.799	48.4572	0
NM_013825	lymphocyte antigen 75	Plasma Membrane	other	37.5513	73.4199	14.6541
NM_013829	phospholipase C, beta 4	Cytoplasm	enzyme	166.299	215.855	67.4089
NM_013835	TROVE domain family, member 2	Nucleus	other	66.3853	73.4199	49.824
NM_013840	ubiquitously-expressed transcript	Cytoplasm	other	40.2335	55.7992	5.86165
NM_013843	zinc finger protein 53	unknown	other	82.4787	99.8511	2.93082
NM_013844	zinc finger protein 68	Nucleus	other	198.485	216.589	49.824
NM_013851	ATP-binding cassette, sub-family A (ABC1), member 8	Plasma Membrane	transporter	41.5746	97.6485	11.7233
NM_013861	thiamin pyrophosphokinase 1	Cytoplasm	kinase	22.799	27.1654	0
NM_013867	breast cancer anti-estrogen resistance 3	Cytoplasm	other	1.34112	5.87359	0
NM_013881	unc-51-like kinase 2 (C. elegans)	Cytoplasm	kinase	154.899	189.423	64.4781
NM_013884	chondroitin sulfate proteoglycan 5 (neuroglycan C)	Extracellular Space	growth factor	2.01168	23.4944	0
NM_013889	zinc finger protein 292	Nucleus	transcription regulator	1237.18	1466.2	1075.61
NM_013890	F-box and WD repeat domain containing 2	Cytoplasm	enzyme	70.4087	103.522	55.6857
NM_013915	zinc finger protein 238	Nucleus	transcription regulator	447.933	486.774	439.624
NM_013925	adenosine deaminase, tRNA-specific 1	unknown	enzyme	41.5746	50.6598	14.6541
NM_013927	cyclic nucleotide gated channel beta 3	Plasma Membrane	ion channel	0.670559	1.4684	0
NM_013928	schwannomin interacting protein 1	Cytoplasm	other	9.38782	16.1524	0
NM_013932	DEAD (Asp-Glu-Ala-Asp) box polypeptide 25	Nucleus	enzyme	4.02335	4.4052	0
NM_013933	VAMP (vesicle-associated membrane protein)-associated protein A, 33kDa	Plasma Membrane	other	455.98	546.244	369.284
NM_015731	ATPase, class II, type 9A	Plasma Membrane	transporter	2.68224	2.9368	0
NM_015732	axin 2	Cytoplasm	other	10.0584	12.4814	0
NM_015733	caspase 9, apoptosis-related cysteine peptidase	Cytoplasm	peptidase	44.9274	53.5966	8.79247
NM_015734	collagen, type V, alpha 1	Extracellular Space	other	3.35279	5.87359	0
NM_015749	transcobalamin II	Extracellular Space	transporter	36.2102	118.206	14.6541
NM_015754	retinoblastoma binding protein 9	Nucleus	other	35.5396	93.2433	17.5849
NM_015766	Epstein-Barr virus induced 3	Extracellular Space	cytokine	27.4929	35.2416	23.4466
NM_015767	tocopherol (alpha) transfer protein	Cytoplasm	transporter	23.4696	35.2416	2.93082
NM_015771	LATS, large tumor suppressor, homolog 2 (Drosophila)	Nucleus	kinase	99.2427	139.498	29.3082
NM_015772	sal-like 2 (Drosophila)	Nucleus	transcription regulator	12.0701	28.6338	0
NM_015785	zona pellucida binding protein	Nucleus	other	6.70559	19.0892	2.93082
NM_015790	inducible T-cell co-stimulator ligand	Plasma Membrane	other	14.7523	16.1524	5.86165
NM_015795	F-box protein 16	unknown	other	2.01168	3.671	0
NM_015796	F-box protein 17	unknown	other	9.38782	11.7472	0
NM_015797	F-box protein 6	Cytoplasm	enzyme	8.04671	22.7602	0
NM_015803	ATPase, aminophospholipid transporter, class I, type 8A, member 2	Plasma Membrane	transporter	30.1751	45.5204	0
NM_016658	galactose-1-phosphate uridylyltransferase	Cytoplasm	enzyme	37.5513	47.723	32.2391
NM_016667	syntrophin, beta 1 (dystrophin-associated protein A1, 59kDa, basic component 1)	Plasma Membrane	other	25.4812	27.8996	8.79247
NM_016670	PBX/knotted 1 homeobox 1	Nucleus	transcription regulator	85.161	149.042	64.4781
NM_016671	interleukin 27 receptor, alpha	Plasma Membrane	transmembrane receptor	8.04671	8.81039	0
NM_016672	dopa decarboxylase (aromatic L-amino acid decarboxylase)	Cytoplasm	enzyme	1.34112	17.6208	0
NM_016687	secreted frizzled-related protein 4	Plasma Membrane	transmembrane receptor	2.01168	2.2026	0
NM_016691	chloride channel 5	Plasma Membrane	ion channel	17.4345	38.9126	8.79247
NM_016694	parkinson protein 2, E3 ubiquitin protein ligase (parkin)	Cytoplasm	enzyme	3.35279	3.671	0
NM_016700	mitogen-activated protein kinase 8	Cytoplasm	kinase	327.903	522.75	164.126
NM_016709	AU RNA binding protein/enoyl-CoA hydratase	Cytoplasm	enzyme	36.8807	51.394	26.3774
NM_016717	selenocysteine lyase	Cytoplasm	enzyme	53.6447	67.5463	43.9624
NM_016720	sialidase 3 (membrane sialidase)	Plasma Membrane	enzyme	16.0934	45.5204	11.7233
NM_016721	IQ motif containing GTPase activating protein 1	Cytoplasm	other	1456.45	1608.63	1154.74
NM_016758	regulator of G-protein signaling 14	Cytoplasm	other	25.4812	27.8996	11.7233
[truncated: 2,266 more rows]

## Sheet: Shut-down in L-GMP
Supplemental Table 3: List of transcripts specifically increased, specifically decreased, shut-down or newly expressed in L-GMP
List of transcripts that are shut-down in L-GMP
For each transcript the RefSeq identicfication number, the transcript description, the subcellular localization, the family identiy and the normalized RPKM (number of reads which map per kilobase of exon model per million mapped reads) value in Ctrl-, ST- and L-GMP are indicated.
RefSeq ID	Description	Location	Family	Normalized RPKM value in Ctrl-GMP	Normalized RPKM value in ST-GMP	Normalized RPKM value in L-GMP
NM_001001130	zinc finger protein 708	Nucleus	other	35.5396	23.4944	0
NM_001001160	F-box protein 41	unknown	other	0.670559	18.355	0
NM_001001177	cDNA sequence BC051142	unknown	other	6.03503	1.4684	0
NM_001001309	integrin, alpha 8	Plasma Membrane	other	0.670559	4.4052	0
NM_001001321	solute carrier family 35, member D2	Cytoplasm	transporter	12.7406	17.6208	0
NM_001001488	ATPase, aminophospholipid transporter, class I, type 8B, member 1	Plasma Membrane	transporter	3.35279	2.2026	0
NM_001001492	Leber congenital amaurosis 5-like	unknown	other	0.670559	6.60779	0
NM_001001495	TNFAIP3 interacting protein 3	unknown	other	6.70559	3.671	0
NM_001001496	gap junction protein, alpha 6	Plasma Membrane	transporter	0.670559	2.9368	0
NM_001001792	zinc finger protein 239	Nucleus	other	29.5046	49.1914	0
NM_001001880	myelin protein zero-like 1	Plasma Membrane	other	5.36447	8.81039	0
NM_001001881	chromosome 3 open reading frame 70	unknown	other	20.7873	19.8234	0
NM_001001982	chromosome 15 open reading frame 52	unknown	other	8.71726	14.684	0
NM_001001999	glycoprotein Ib (platelet), beta polypeptide	Plasma Membrane	other	3.35279	0.734199	0
NM_001002008	zinc finger protein 948	unknown	other	30.8457	22.7602	0
NM_001002267	transmembrane protein 158 (gene/pseudogene)	Plasma Membrane	other	7.37615	2.2026	0
NM_001002268	G protein-coupled receptor 126	Plasma Membrane	G-protein coupled receptor	7.37615	9.54459	0
NM_001002272	trophinin	Plasma Membrane	other	1.34112	7.34199	0
NM_001003666	zinc finger protein 93	Nucleus	transcription regulator	7.37615	5.87359	0
NM_001003815	erythrocyte membrane protein band 4.1-like 1	Plasma Membrane	other	2.01168	5.1394	0
NM_001003817	v-erb-b2 erythroblastic leukemia viral oncogene homolog 2, neuro/glioblastoma derived oncogene homolog (avian)	Plasma Membrane	kinase	2.68224	0.734199	0
NM_001003911	ADAM metallopeptidase with thrombospondin type 1 motif, 7	Extracellular Space	peptidase	2.01168	5.87359	0
NM_001003915	solute carrier family 5 (sodium/glucose cotransporter), member 12	unknown	transporter	0.670559	0.734199	0
NM_001003948	phosphotyrosine interaction domain containing 1	unknown	other	5.36447	7.34199	0
NM_001004155	chromosome 8 open reading frame 58	unknown	other	18.1051	23.4944	0
NM_001004159	C-type lectin domain family 4, member C	Plasma Membrane	other	18.7756	5.87359	0
NM_001004178	FSHD region gene 2	unknown	other	8.71726	11.7472	0
NM_001004191	chromosome 11 open reading frame 71	unknown	other	14.0817	7.34199	0
NM_001004363	NUAK family, SNF1-like kinase, 1	unknown	kinase	1.34112	5.1394	0
NM_001004366	signal peptide, CUB domain, EGF-like 3	Plasma Membrane	other	2.01168	2.2026	0
NM_001005358	zinc finger protein 440	Nucleus	other	17.4345	27.1654	0
NM_001005370	spindlin family, member 2	unknown	other	2.68224	1.4684	0
NM_001005421	adhesion molecule, interacts with CXADR antigen 1	Plasma Membrane	other	42.9158	16.1524	0
NM_001005608	integrin, beta 4	Plasma Membrane	transmembrane receptor	7.37615	5.87359	0
NM_001005784	InaD-like (Drosophila)	Plasma Membrane	other	13.4112	7.34199	0
NM_001005787	InaD-like (Drosophila)	Plasma Membrane	other	2.01168	12.4814	0
NM_001005788	zinc finger protein 642	unknown	other	7.37615	24.9628	0
NM_001005846	mucolipin 2	Plasma Membrane	ion channel	12.0701	12.4814	0
NM_001006664	erythrocyte membrane protein band 4.1-like 1	Plasma Membrane	other	2.01168	5.1394	0
NM_001007575	zinc finger protein 58	Nucleus	other	24.1401	34.5074	0
NM_001007580	fibronectin type III domain containing 3C1	unknown	other	0.670559	1.4684	0
NM_001008426	transmembrane epididymal protein 1	unknown	other	0.670559	0.734199	0
NM_001008497	purinergic receptor P2Y, G-protein coupled, 14	Plasma Membrane	G-protein coupled receptor	63.7031	67.5463	0
NM_001009546	N-acetylated alpha-linked acidic dipeptidase-like 1	Plasma Membrane	peptidase	4.02335	12.4814	0
NM_001009929	BR serine/threonine kinase 2	unknown	kinase	0.670559	5.87359	0
NM_001009930	BR serine/threonine kinase 2	unknown	kinase	0.670559	6.60779	0
NM_001010825	FIC domain containing	unknown	other	6.70559	2.9368	0
NM_001010826	potassium channel tetramerisation domain containing 14	unknown	ion channel	34.8691	12.4814	0
NM_001010836	protein phosphatase 1, regulatory (inhibitor) subunit 13 like	Nucleus	transcription regulator	1.34112	2.9368	0
NM_001010973	histamine receptor H2	Plasma Membrane	G-protein coupled receptor	13.4112	33.039	0
NM_001011782	olfactory receptor 543	Plasma Membrane	G-protein coupled receptor	2.68224	1.4684	0
NM_001011872	olfactory receptor, family 5, subfamily M, member 9	Plasma Membrane	G-protein coupled receptor	0.670559	0.734199	0
NM_001012310	solute carrier family 25, member 47	Cytoplasm	other	0.670559	3.671	0
NM_001012325	zinc finger protein 708	Nucleus	other	10.7289	33.7732	0
NM_001012401	heat shock protein, alpha-crystallin-related, B6	Cytoplasm	other	13.4112	8.07619	0
NM_001012434	potassium channel tetramerisation domain containing 14	unknown	ion channel	34.8691	12.4814	0
NM_001012448	zinc finger protein 708	Nucleus	other	12.0701	35.2416	0
NM_001012449	zinc finger protein 708	Nucleus	other	10.7289	31.5706	0
NM_001013019	LRRN4 C-terminal like	unknown	other	4.69391	11.013	0
NM_001013360	neuronal pentraxin chromo domain	Plasma Membrane	other	4.02335	2.9368	0
NM_001013373	transmembrane protease, serine 13	unknown	peptidase	0.670559	1.4684	0
NM_001013376	ribonuclease P/MRP 38kDa subunit	Nucleus	enzyme	19.4462	22.7602	0
NM_001013616	tripartite motif containing 6	Cytoplasm	other	26.8224	93.9775	0
NM_001013745	zinc finger protein 57 homolog (mouse)	Nucleus	transcription regulator	6.70559	0.734199	0
NM_001013773	cDNA sequence BC055004	unknown	other	10.0584	18.355	0
NM_001013799	methyltransferase like 21C	unknown	other	3.35279	19.8234	0
NM_001013802	MACRO domain containing 2	unknown	other	3.35279	0.734199	0
NM_001013811	family with sequence similarity 169, member B	unknown	other	0.670559	4.4052	0
NM_001013814	aminomethyltransferase	Cytoplasm	enzyme	1.34112	2.2026	0
NM_001013829	Src homology 2 domain containing F	unknown	other	1.34112	0.734199	0
NM_001013832	G protein-coupled receptor 31	Plasma Membrane	G-protein coupled receptor	0.670559	1.4684	0
NM_001014399	ABI family, member 3 (NESH) binding protein	Extracellular Space	other	10.0584	8.81039	0
NM_001014422	ABI family, member 3 (NESH) binding protein	Extracellular Space	other	10.0584	8.81039	0
NM_001014423	ABI family, member 3 (NESH) binding protein	Extracellular Space	other	10.0584	8.81039	0
NM_001014424	ABI family, member 3 (NESH) binding protein	Extracellular Space	other	10.0584	8.81039	0
NM_001015046	RAP1 GTPase activating protein 2	Cytoplasm	other	33.5279	23.4944	0
NM_001017525	BTB (POZ) domain containing 11	Nucleus	transcription regulator	9.38782	46.9888	0
NM_001018063	family with sequence similarity 127, member C	unknown	other	6.70559	11.7472	0
NM_001024134	tripartite motif containing 15	unknown	other	0.670559	0.734199	0
NM_001024142	F-box protein 10	Cytoplasm	enzyme	15.4229	3.671	0
NM_001024617	inositol polyphosphate-4-phosphatase, type II, 105kDa	unknown	phosphatase	13.4112	164.461	0
NM_001024624	cyclin-dependent kinase-like 5	Nucleus	kinase	14.0817	11.013	0
NM_001024672	cDNA sequence AB099516	unknown	other	0.670559	0.734199	0
NM_001024841	chromosome 1 open reading frame 56	unknown	other	1.34112	0.734199	0
NM_001024848	apolipoprotein L 7e	unknown	other	0.670559	0.734199	0
NM_001024926	cytochrome b5 domain containing 2	unknown	other	12.7406	27.8996	0
NM_001024928	zinc finger protein 667	Nucleus	other	5.36447	33.039	0
NM_001025163	zinc finger protein 471	Nucleus	other	22.799	24.9628	0
NM_001025559	SRY (sex determining region Y)-box 6	Nucleus	transcription regulator	40.9041	35.9758	0
NM_001025568	phosphodiesterase 1C, calmodulin-dependent 70kDa	Cytoplasm	enzyme	9.38782	23.4944	0
NM_001025576	coiled-coil domain containing 141	unknown	other	0.670559	0.734199	0
NM_001029872	integrin, alpha D	Plasma Membrane	other	0.670559	6.60779	0
NM_001029873	unc-13 homolog A (C. elegans)	Plasma Membrane	other	9.38782	28.6338	0
NM_001029930	predicted gene 16440	unknown	other	0.670559	0.734199	0
NM_001029938	Rab interacting lysosomal protein	Cytoplasm	other	2.01168	1.4684	0
NM_001030014	malonyl CoA:ACP acyltransferase (mitochondrial)	Cytoplasm	enzyme	16.764	10.2788	0
NM_001032727	syntabulin (syntaxin-interacting)	unknown	other	0.670559	0.734199	0
NM_001033039	kelch domain containing 9	unknown	other	11.3995	16.8866	0
NM_001033148	chromosome 4 open reading frame 47	unknown	other	6.70559	9.54459	0
NM_001033162	SHC SH2-domain binding protein 1-like	unknown	other	12.7406	26.4312	0
NM_001033167	solute carrier family 22, member 23	unknown	transporter	4.69391	8.81039	0
NM_001033170	family with sequence similarity 83, member E	unknown	other	2.01168	2.2026	0
NM_001033186	src kinase associated phosphoprotein 1	Cytoplasm	kinase	0.670559	0.734199	0
NM_001033192	family with sequence similarity 8, member A1	unknown	other	16.0934	30.8364	0
NM_001033197	expressed sequence AU015228	unknown	other	34.1985	36.71	0
NM_001033210	plastin 1	Cytoplasm	other	0.670559	1.4684	0
NM_001033215	zinc finger protein 957	unknown	other	1.34112	2.9368	0
NM_001033221	chromosome 6 open reading frame 25	Plasma Membrane	other	0.670559	3.671	0
NM_001033243	coiled-coil domain containing 114	unknown	other	4.02335	13.2156	0
NM_001033249	zinc finger protein 583	Nucleus	other	14.0817	25.697	0
NM_001033253	pleckstrin homology domain containing, family G (with RhoGef domain) member 1	unknown	other	5.36447	12.4814	0
NM_001033260	storkhead box 1	Cytoplasm	other	30.8457	13.2156	0
NM_001033264	glutaminase 2 (liver, mitochondrial)	Cytoplasm	enzyme	0.670559	0.734199	0
NM_001033312	F-box and leucine-rich repeat protein 18	unknown	enzyme	5.36447	4.4052	0
NM_001033321	transmembrane protein 231	unknown	other	9.38782	2.9368	0
NM_001033335	serine (or cysteine) peptidase inhibitor, clade A, member 3G	Extracellular Space	other	30.8457	27.8996	0
NM_001033338	RIMS binding protein 3	Nucleus	other	4.02335	7.34199	0
NM_001033350	B-cell scaffold protein with ankyrin repeats 1	unknown	other	9.38782	7.34199	0
NM_001033362	chromosome X open reading frame 65	unknown	other	2.68224	10.2788	0
NM_001033382	calcium channel, voltage-dependent, alpha 2/delta subunit 4	unknown	other	12.0701	19.0892	0
NM_001033394	transmembrane protein 88B	unknown	other	1.34112	10.2788	0
NM_001033408	RNA binding motif protein 44	unknown	other	89.8549	99.8511	0
NM_001033421	prostate and testis expressed 2	Extracellular Space	other	0.670559	0.734199	0
NM_001033445	family with sequence similarity 59, member A	unknown	other	14.7523	5.1394	0
NM_001033453	pyruvate dehyrogenase phosphatase catalytic subunit 1	Cytoplasm	phosphatase	60.3503	63.1411	0
NM_001033466	zinc finger and BTB domain containing 2	Nucleus	other	73.0909	50.6598	0
NM_001033481	chromosome 11 open reading frame 9	Nucleus	transcription regulator	1.34112	3.671	0
NM_001033489	ring finger protein 207	unknown	other	4.02335	2.9368	0
NM_001033496	zinc finger protein 213	Nucleus	transcription regulator	12.0701	8.07619	0
NM_001033531	kelch-like 32 (Drosophila)	unknown	other	3.35279	4.4052	0
NM_001033533	coiled-coil domain containing 102A	unknown	other	6.03503	2.2026	0
NM_001033537	post-GPI attachment to proteins 3	Cytoplasm	enzyme	2.01168	4.4052	0
NM_001033538	Cas scaffolding protein family member 4	unknown	other	1.34112	1.4684	0
NM_001033543	interleukin 20 receptor beta	Plasma Membrane	other	6.03503	5.1394	0
NM_001033668	dynein, axonemal, heavy chain 1	unknown	other	8.71726	13.2156	0
NM_001033877	a disintegrin-like and metallopeptidase (reprolysin type) with thrombospondin type 1 motif, 17	unknown	other	4.69391	8.07619	0
NM_001033922	triggering receptor expressed on myeloid cells-like 4	unknown	other	4.69391	2.2026	0
NM_001033929	threonine synthase-like 2 (S. cerevisiae)	unknown	other	2.68224	2.2026	0
NM_001033979	low density lipoprotein receptor class A domain containing 2	unknown	transporter	1.34112	2.2026	0
NM_001034060	RUN and FYVE domain containing 4	unknown	other	8.04671	1.4684	0
NM_001034866	poly(A)-specific ribonuclease (PARN)-like domain containing 1	unknown	other	4.69391	8.07619	0
NM_001034867	peptidase M20 domain containing 2	unknown	other	6.70559	2.9368	0
NM_001034895	zinc finger RNA binding protein 2	unknown	other	2.01168	6.60779	0
NM_001034903	MANSC domain containing 4	unknown	other	6.70559	5.87359	0
NM_001035239	transient receptor potential cation channel, subfamily M, member 3	Plasma Membrane	ion channel	2.01168	3.671	0
NM_001035240	transient receptor potential cation channel, subfamily M, member 3	Plasma Membrane	ion channel	2.01168	3.671	0
NM_001035241	transient receptor potential cation channel, subfamily M, member 3	Plasma Membrane	ion channel	2.01168	3.671	0
NM_001035242	transient receptor potential cation channel, subfamily M, member 3	Plasma Membrane	ion channel	2.01168	3.671	0
NM_001035243	transient receptor potential cation channel, subfamily M, member 3	Plasma Membrane	ion channel	2.01168	3.671	0
NM_001035509	zinc finger, CCHC domain containing 18	unknown	other	0.670559	5.87359	0
NM_001035510	zinc finger, CCHC domain containing 18	unknown	other	0.670559	5.87359	0
NM_001035532	A kinase (PRKA) anchor protein 2	Cytoplasm	other	13.4112	44.7862	0
NM_001035533	A kinase (PRKA) anchor protein 2	Cytoplasm	other	13.4112	44.7862	0
NM_001037719	B and T lymphocyte associated	Plasma Membrane	other	79.1259	16.8866	0
NM_001037916	coiled-coil domain containing 17	unknown	other	3.35279	20.5576	0
NM_001037928	chromosome 7 open reading frame 57	unknown	other	0.670559	0.734199	0
NM_001038602	MARVEL domain containing 2	unknown	other	11.3995	27.8996	0
NM_001038609	microtubule-associated protein tau	Plasma Membrane	other	2.68224	22.026	0
NM_001038613	olfactomedin 1	Cytoplasm	other	3.35279	4.4052	0
NM_001038624	resistance to inhibitors of cholinesterase 3 homolog (C. elegans)	Cytoplasm	other	1.34112	2.9368	0
NM_001039000	kinesin family member 5A	Cytoplasm	transporter	7.37615	5.87359	0
NM_001039039	potassium channel tetramerisation domain containing 21	unknown	other	6.03503	11.013	0
NM_001039059	kelch-like 15 (Drosophila)	unknown	other	27.4929	20.5576	0
NM_001039060	kelch-like 15 (Drosophila)	unknown	other	30.8457	32.3048	0
NM_001039061	kelch-like 15 (Drosophila)	unknown	other	41.5746	40.381	0
NM_001039079	protein kinase C, zeta	Cytoplasm	kinase	2.01168	5.87359	0
NM_001039149	CD226 molecule	Plasma Membrane	other	3.35279	0.734199	0
NM_001039222	predicted gene 6289	unknown	other	1.34112	1.4684	0
NM_001039228	predicted gene 6583	unknown	other	4.69391	4.4052	0
NM_001039373	mature T-cell proliferation 1	Cytoplasm	other	25.4812	22.026	0
NM_001039385	VGF nerve growth factor inducible	Extracellular Space	growth factor	0.670559	2.2026	0
NM_001039466	tripartite motif containing 46	Cytoplasm	other	1.34112	3.671	0
NM_001039484	potassium inwardly-rectifying channel, subfamily J, member 10	Plasma Membrane	ion channel	0.670559	10.2788	0
NM_001039494	chromosome 11 open reading frame 20	Cytoplasm	other	1.34112	2.9368	0
NM_001039509	paroxysmal nonkinesigenic dyskinesia	Nucleus	other	9.38782	7.34199	0
NM_001039537	leukemia inhibitory factor (cholinergic differentiation factor)	Extracellular Space	cytokine	18.1051	4.4052	0
NM_001039546	myosin VI	Cytoplasm	other	18.7756	2.2026	0
NM_001039560	glucosaminyl (N-acetyl) transferase family member 7	unknown	other	4.69391	5.87359	0
NM_001039562	ankyrin repeat domain 37	unknown	other	2.01168	5.87359	0
NM_001039586	glycerate kinase	Cytoplasm	kinase	18.7756	3.671	0
NM_001039593	chromosome 1 open reading frame 111	unknown	other	0.670559	2.2026	0
NM_001039646	guanylate binding protein family, member 6	Cytoplasm	enzyme	4.02335	2.2026	0
NM_001039658	metallothionein-like 5, testis-specific (tesmin)	Cytoplasm	other	0.670559	0.734199	0
NM_001039700	polycystic kidney disease 1-like 3	unknown	ion channel	15.4229	30.8364	0
NM_001039723	transmembrane protein 120B	unknown	other	3.35279	4.4052	0
NM_001039951	zinc finger protein 606	Nucleus	other	22.1284	36.71	0
NM_001039959	AHNAK nucleoprotein	Nucleus	other	1.34112	7.34199	0
NM_001040136	PDZ domain containing 9	unknown	other	17.4345	11.7472	0
NM_001040137	PDZ domain containing 9	unknown	other	14.0817	7.34199	0
NM_001040461	dual endothelin 1/angiotensin II receptor 1 homolog (rat)	Plasma Membrane	G-protein coupled receptor	10.7289	5.1394	0
NM_001040611	paternally expressed 10	Nucleus	other	0.670559	2.9368	0
NM_001040696	NLR family, pyrin domain containing 1B	unknown	other	1.34112	47.723	0
NM_001042407	peroxisomal biogenesis factor 10	Cytoplasm	other	37.5513	13.9498	0
NM_001042418	calcium binding tyrosine-(Y)-phosphorylation regulated	Cytoplasm	other	8.71726	21.2918	0
NM_001042419	calcium binding tyrosine-(Y)-phosphorylation regulated	Cytoplasm	other	7.37615	19.0892	0
NM_001042420	calcium binding tyrosine-(Y)-phosphorylation regulated	Cytoplasm	other	8.71726	21.2918	0
NM_001042451	synuclein, alpha (non A4 component of amyloid precursor)	Cytoplasm	other	6.70559	6.60779	0
NM_001042502	paired-like homeodomain 2	Nucleus	transcription regulator	0.670559	1.4684	0
NM_001042504	paired-like homeodomain 2	Nucleus	transcription regulator	0.670559	1.4684	0
NM_001042528	calcium channel, voltage-dependent, N type, alpha 1B subunit	Plasma Membrane	ion channel	1.34112	0.734199	0
NM_001042605	CD74 molecule, major histocompatibility complex, class II invariant chain	Plasma Membrane	transmembrane receptor	40.2335	5.1394	0
NM_001042607	RYK receptor-like tyrosine kinase	Plasma Membrane	kinase	2.68224	2.9368	0
NM_001042659	frizzled family receptor 5	Plasma Membrane	G-protein coupled receptor	24.1401	47.723	0
NM_001042675	RNA binding protein gene with multiple splicing	unknown	transcription regulator	26.1518	35.9758	0
NM_001042715	coiled-coil domain containing 135	Cytoplasm	other	26.8224	8.07619	0
NM_001042760	solute carrier family 22, member 18	Plasma Membrane	transporter	4.69391	2.2026	0
NM_001042779	sema domain, immunoglobulin domain (Ig), short basic domain, secreted, (semaphorin) 3B	Extracellular Space	other	4.69391	2.2026	0
NM_001043317	CD22 molecule	Plasma Membrane	other	6.03503	1.4684	0
NM_001043322	formin 1	unknown	other	8.71726	6.60779	0
NM_001044720	ATP-binding cassette, sub-family C (CFTR/MRP), member 9	Plasma Membrane	ion channel	0.670559	0.734199	0
NM_001044740	solute carrier family 7 (cationic amino acid transporter, y+ system), member 2	Plasma Membrane	transporter	30.8457	26.4312	0
NM_001045524	KIAA1377	unknown	other	0.670559	7.34199	0
NM_001045525	cytochrome b5 domain containing 1	unknown	other	21.4579	24.9628	0
NM_001045543	chromosome 17 open reading frame 66	unknown	other	3.35279	2.9368	0
NM_001048054	dual specificity phosphatase 16	Nucleus	phosphatase	16.764	13.9498	0
NM_001076679	predicted gene 9733	unknown	other	2.68224	11.7472	0
NM_001077362	four and a half LIM domains 1	Cytoplasm	other	12.0701	11.7472	0
NM_001077410	GTPase, IMAP family member 8	unknown	other	20.7873	20.5576	0
NM_001077508	tumor necrosis factor receptor superfamily, member 9	Plasma Membrane	other	2.68224	0.734199	0
NM_001077638	protein arginine methyltransferase 2	Nucleus	enzyme	2.68224	3.671	0
NM_001077713	ACN9 homolog (S. cerevisiae)	Cytoplasm	other	3.35279	11.013	0
NM_001079869	homeobox B3	Nucleus	transcription regulator	11.3995	16.1524	0
NM_001079883	B-cell CLL/lymphoma 11B (zinc finger protein)	Nucleus	other	0.670559	0.734199	0
NM_001079908	fibroblast growth factor receptor 1	Plasma Membrane	kinase	5.36447	5.87359	0
NM_001079909	fibroblast growth factor receptor 1	Plasma Membrane	kinase	4.69391	5.1394	0
NM_001079932	tripartite motif containing 72	Cytoplasm	other	0.670559	1.4684	0
NM_001080549	highly divergent homeobox	unknown	other	8.71726	12.4814	0
NM_001080707	G protein-coupled receptor 155	Plasma Membrane	G-protein coupled receptor	2.68224	2.2026	0
NM_001080820	Cas scaffolding protein family member 4	unknown	other	2.01168	2.9368	0
NM_001080929	cerebellar degeneration-related protein 2-like	unknown	other	2.01168	5.1394	0
NM_001080967	thymosin beta 15b2	Cytoplasm	other	16.0934	13.9498	0
NM_001080971	tubulin, beta 1	Cytoplasm	other	2.01168	0.734199	0
NM_001081006	KIAA1217	Cytoplasm	other	8.04671	69.7489	0
NM_001081017	KIAA1409	unknown	other	0.670559	0.734199	0
NM_001081048	solute carrier family 25 (mitochondrial carrier), member 18	Cytoplasm	transporter	0.670559	5.87359	0
NM_001081053	integrin, alpha 10	Plasma Membrane	other	16.0934	10.2788	0
NM_001081087	kelch repeat and BTB (POZ) domain containing 10	Cytoplasm	other	0.670559	0.734199	0
NM_001081100	MORN repeat containing 1	unknown	other	5.36447	14.684	0
NM_001081116	Rho guanine nucleotide exchange factor (GEF) 17	Cytoplasm	other	6.03503	2.2026	0
NM_001081120	family with sequence similarity 89, member A	unknown	other	2.68224	5.1394	0
NM_001081124	MAP7 domain containing 2	unknown	other	10.7289	25.697	0
NM_001081126	G protein-coupled receptor 161	Plasma Membrane	G-protein coupled receptor	2.01168	2.9368	0
NM_001081134	potassium voltage-gated channel, subfamily G, member 1	Plasma Membrane	ion channel	2.01168	1.4684	0
NM_001081135	proline rich Gla (G-carboxyglutamic acid) 3 (transmembrane)	Plasma Membrane	other	0.670559	0.734199	0
NM_001081139	ankyrin repeat domain 35	unknown	other	0.670559	5.1394	0
NM_001081147	oxytocin receptor	Plasma Membrane	G-protein coupled receptor	0.670559	2.9368	0
NM_001081171	laminin, alpha 5	Extracellular Space	other	4.02335	1.4684	0
NM_001081173	leucine-rich repeats and calponin homology (CH) domain containing 2	unknown	other	4.69391	2.2026	0
NM_001081174	REM2 and RAB-like small GTPase 1	Cytoplasm	other	2.68224	6.60779	0
NM_001081189	uracil phosphoribosyltransferase (FUR1) homolog (S. cerevisiae)	unknown	other	101.254	103.522	0
NM_001081211	platelet-activating factor receptor	Plasma Membrane	G-protein coupled receptor	27.4929	11.013	0
NM_001081227	chromosome 1 open reading frame 95	unknown	other	3.35279	14.684	0
NM_001081228	tetratricopeptide repeat domain 30A2	unknown	other	1.34112	2.2026	0
NM_001081231	lipoma HMGIC fusion partner-like 3	unknown	other	2.68224	1.4684	0
NM_001081236	chromosome 12 open reading frame 49	unknown	other	7.37615	5.87359	0
NM_001081249	versican	Extracellular Space	other	2.68224	3.671	0
NM_001081275	chromosome 1 open reading frame 192	unknown	other	3.35279	0.734199	0
NM_001081277	adenylate kinase 5	Cytoplasm	kinase	4.02335	15.4182	0
NM_001081292	mitogen-activated protein kinase kinase kinase 10	Cytoplasm	kinase	6.03503	2.9368	0
NM_001081322	myosin VC	unknown	other	0.670559	2.2026	0
NM_001081342	G protein-coupled receptor 133	Plasma Membrane	G-protein coupled receptor	17.4345	40.381	0
NM_001081343	chromosome 9 open reading frame 72	unknown	other	8.04671	6.60779	0
NM_001081353	KIAA0825	unknown	other	2.68224	6.60779	0
NM_001081387	CCCTC-binding factor (zinc finger protein)-like	Nucleus	transcription regulator	0.670559	0.734199	0
NM_001081390	palladin, cytoskeletal associated protein	Cytoplasm	other	0.670559	1.4684	0
NM_001081413	unc-13 homolog B (C. elegans)	Cytoplasm	other	4.02335	2.9368	0
NM_001081426	DIP2 disco-interacting protein 2 homolog C (Drosophila)	unknown	other	20.1168	27.8996	0
NM_001081428	family with sequence similarity 184, member A	unknown	other	6.03503	19.0892	0
NM_001081435	F-box protein 47	unknown	other	1.34112	4.4052	0
NM_001081448	vomeronasal 2, receptor 14	unknown	other	4.02335	13.9498	0
NM_001081456	phospholipase C, delta 4	Cytoplasm	enzyme	6.70559	8.07619	0
NM_001081471	methyltransferase like 7A2	unknown	other	7.37615	9.54459	0
NM_001081643	X-linked lymphocyte-regulated 3C	Nucleus	other	13.4112	2.2026	0
NM_001081679	leucine rich transmembrane and 0-methyltransferase domain containing	unknown	enzyme	11.3995	11.7472	0
NM_001081680	zinc finger protein 420-like	unknown	other	20.1168	24.2286	0
NM_001081687	predicted gene 5150	unknown	other	3.35279	0.734199	0
NM_001081688	transmembrane protease, serine 9	Plasma Membrane	other	0.670559	0.734199	0
NM_001081756	NCK-associated protein 5	unknown	other	5.36447	7.34199	0
NM_001081983	thymosin beta 15b1	unknown	other	5.36447	5.1394	0
NM_001082412	mitochondrial carrier triple repeat 6	unknown	other	17.4345	7.34199	0
NM_001082974	neuralized homolog 2 (Drosophila)	Cytoplasm	other	2.68224	2.9368	0
NM_001083120	enabled homolog (Drosophila)	Plasma Membrane	other	9.38782	18.355	0
NM_001083121	enabled homolog (Drosophila)	Plasma Membrane	other	8.71726	4.4052	0
NM_001083322	killer cell lectin-like receptor subfamily K, member 1	Plasma Membrane	transmembrane receptor	8.04671	8.07619	0
NM_001083341	membrane bound O-acyltransferase domain containing 2	unknown	other	8.71726	11.7472	0
NM_001083810	proline rich 5 like	Cytoplasm	other	5.36447	2.2026	0
NM_001083894	lipase, member H	Extracellular Space	enzyme	3.35279	2.2026	0
NM_001083897	myelin protein zero-like 1	Plasma Membrane	other	6.03503	8.81039	0
NM_001083903	suprabasin	Cytoplasm	other	0.670559	17.6208	0
NM_001083906	nuclear receptor subfamily 3, group C, member 2	Nucleus	ligand-dependent nuclear receptor	0.670559	4.4052	0
NM_001083917	sodium channel, voltage-gated, type III, beta	Plasma Membrane	ion channel	2.68224	10.2788	0
NM_001083957	carbonic anhydrase I	Cytoplasm	enzyme	31.5163	19.8234	0
NM_001085415	zinc finger protein 467	Nucleus	other	4.02335	16.1524	0
NM_001085416	zinc finger protein 467	Nucleus	other	4.02335	16.1524	0
NM_001085532	interferon zeta	Extracellular Space	cytokine	2.01168	2.9368	0
NM_001085536	predicted gene 13178	unknown	other	3.35279	15.4182	0
NM_001085546	novel KRAB box and zinc finger, C2H2 type domain containing protein	unknown	other	5.36447	2.9368	0
NM_001085555	t-complex 11 homolog (mouse)	unknown	other	1.34112	5.87359	0
NM_001098230	pyruvate dehyrogenase phosphatase catalytic subunit 1	Cytoplasm	phosphatase	60.3503	63.1411	0
NM_001098231	pyruvate dehyrogenase phosphatase catalytic subunit 1	Cytoplasm	phosphatase	60.3503	63.1411	0
NM_001098237	zinc finger and BTB domain containing 3	Nucleus	other	4.69391	9.54459	0
NM_001099288	Rho GTPase activating protein 44	Cytoplasm	other	0.670559	6.60779	0
NM_001099307	chromosome X open reading frame 22	unknown	other	5.36447	1.4684	0
NM_001099319	ZMYM6 neighbor	unknown	other	26.8224	37.4442	0
NM_001099321	preferentially expressed antigen in melanoma-like 3	Extracellular Space	other	0.670559	0.734199	0
NM_001099634	myoferlin	Nucleus	other	11.3995	35.9758	0
NM_001099779	pyruvate kinase, liver and RBC	Cytoplasm	kinase	1.34112	5.87359	0
NM_001099917	chromosome 19 open reading frame 77	unknown	other	34.1985	66.0779	0
NM_001100184	cytochrome P450, family 2, subfamily t, polypeptide 4	unknown	other	2.01168	4.4052	0
NM_001100458	family with sequence similarity 169, member B	unknown	other	22.1284	16.8866	0
[truncated: 2,276 more rows]

## Sheet: Unique in L-GMP
Supplemental Table 3: List of transcripts specifically increased, specifically decreased, shut-down or newly expressed in L-GMP
[truncated: 274 more rows]
