# Supplementary material for: Instruction of haematopoietic lineage choices, evolution of transcriptional landscapes and cancer stem cell hierarchies derived from an AML1-ETO mouse model
Source: EMBO Mol Med. 2013 Oct 4;5(12):1804–20. doi: 10.1002/emmm.201302661 (PMC3914523; doi:10.1002/emmm.201302661)
Supplement: Supplementary file 6 [file emmm0005-1804-sd6.xls]

## Sheet: transforming genes up
Supplemental Table 4: Ingenuity Pathway analysis (IPA) reveals cancer-related networks that are specifically rewired in L-GMP
Transforming genes up-regulated in L-GMP with the IPA-predicted functional activation status shown in the last coloumn
For each transcript the RefSeq identicfication number, the transcript description, the subcellular localization, the family identiy and the normalized RPKM (number of reads which map per kilobase of exon model per million mapped reads) value in Ctrl-, ST- and L-GMP are indicated
RefSeq ID	Description	Location	Family	Normalized RPKM value Ctrl-GMP	Normalized RPKM value ST-GMP	Normalized RPKM value L-GMP	Prediction
NM_009158	mitogen-activated protein kinase 10	Cytoplasm	kinase	0	0	2.93082	Increases transformation
NM_009313	tachykinin receptor 1	Plasma Membrane	G-protein coupled receptor	0	0	14.6541	Increases transformation
NM_010139	EPH receptor A2	Plasma Membrane	kinase	0	0	70.3398	Increases transformation
NM_010197	fibroblast growth factor 1 (acidic)	Extracellular Space	growth factor	0	0	2.93082	Increases transformation
NM_010207	fibroblast growth factor receptor 2	Plasma Membrane	kinase	0	0	5.86165	Increases transformation
NM_010512	insulin-like growth factor 1 (somatomedin C)	Extracellular Space	growth factor	0	0	23.4466	Increases transformation
NM_010570	insulin receptor substrate 1	Cytoplasm	other	0	0	14.6541	Increases transformation
NM_001127261	tumor protein p63	Nucleus	transcription regulator	0	0	5.86165	Decreases transformation
NM_009627	adrenomedullin	Extracellular Space	other	0	0	2.93082	Decreases transformation
NM_010051	dickkopf homolog 1 (Xenopus laevis)	Extracellular Space	growth factor	0	0	2.93082	Decreases transformation
NM_011458	serine (or cysteine) peptidase inhibitor, clade A, member 3K	Extracellular Space	other	0	0	2.93082	Decreases transformation
NM_013834	secreted frizzled-related protein 1	Plasma Membrane	transmembrane receptor	0	0	5.86165	Decreases transformation
NM_009354	telomerase reverse transcriptase	Nucleus	enzyme	0.670559	0	427.9	Increases transformation
NM_001113530	colony stimulating factor 1 (macrophage)	Extracellular Space	cytokine	18.7756	2.9368	216.881	Increases transformation
NM_008225	hematopoietic cell-specific Lyn substrate 1	Nucleus	transcription regulator	417.758	325.985	3801.28	Decreases transformation
NM_007698	cholinergic receptor, muscarinic 1	Plasma Membrane	G-protein coupled receptor	1.34112	0.734199	11.7233	Increases transformation
NM_001146053	HIV-1 Tat interactive protein 2, 30kDa	Nucleus	transcription regulator	14.0817	13.9498	120.164	Decreases transformation
NM_009883	CCAAT/enhancer binding protein (C/EBP), beta	Nucleus	transcription regulator	28.834	19.0892	219.812	Increases transformation
NM_022012	mitogen-activated protein kinase kinase kinase 11	Cytoplasm	kinase	84.4904	58.7359	536.341	Increases transformation
NM_009672	acidic (leucine-rich) nuclear phosphoprotein 32 family, member A	Nucleus	other	5571.67	3991.11	34425.5	Decreases transformation
NM_201244	coatomer protein complex, subunit gamma	Cytoplasm	transporter	11.3995	8.07619	70.3398	Increases transformation
NM_011551	upstream binding transcription factor, RNA polymerase I	Nucleus	transcription regulator	462.015	287.806	2754.97	Increases transformation
NM_010228	fms-related tyrosine kinase 1 (vascular endothelial growth factor/vascular permeability factor receptor)	Plasma Membrane	kinase	41.5746	5.1394	240.328	Affects transformation
NM_011492	serine/threonine kinase 11	Cytoplasm	kinase	155.57	152.713	762.014	Increases transformation
NM_009652	v-akt murine thymoma viral oncogene homolog 1	Cytoplasm	kinase	175.686	126.282	788.392	Increases transformation
NM_013601	msh homeobox 2	Nucleus	transcription regulator	0.670559	0	2.93082	Increases transformation
NM_001042557	mitogen-activated protein kinase kinase 7	Cytoplasm	kinase	143.5	102.054	627.196	Increases transformation
NM_001029837	phosphoinositide-3-kinase, catalytic, delta polypeptide	Cytoplasm	kinase	421.111	321.579	1770.22	Increases transformation
NM_207161	chromosome 6 open reading frame 108	Nucleus	other	424.464	174.005	1749.7	Increases transformation
NM_011577	transforming growth factor, beta 1	Extracellular Space	growth factor	464.697	394.999	1875.73	Increases transformation
NM_016662	MAX dimerization protein 3	Nucleus	transcription regulator	17.4345	16.1524	67.4089	Decreases transformation
NM_016766	microspherule protein 1	Nucleus	other	27.4929	24.9628	102.579	Increases transformation
NM_010194	feline sarcoma oncogene	Cytoplasm	kinase	194.462	108.662	709.259	Increases transformation
NM_016692	inner centromere protein antigens 135/155kDa	Nucleus	other	685.982	359.023	2444.31	Increases transformation
NM_009668	bridging integrator 1	Nucleus	other	60.3503	60.2043	202.227	Affects transformation
NM_018860	ribosomal protein L41	Cytoplasm	other	1029.98	708.502	3426.13	Affects transformation
NM_010592	jun D proto-oncogene	Nucleus	transcription regulator	165.628	160.055	536.341	Decreases transformation
NM_007632	cyclin D3	Nucleus	other	175.016	100.585	559.787	Increases transformation
NM_178357	Kruppel-like factor 11	Nucleus	transcription regulator	394.289	173.271	1251.46	Decreases transformation
NM_009361	transcription factor Dp-1	Nucleus	transcription regulator	1389.4	631.411	4375.72	Increases transformation
NM_023371	peptidylprolyl cis/trans isomerase, NIMA-interacting 1	Nucleus	enzyme	67.0559	55.7992	211.019	Increases transformation
NM_010813	MAX binding protein	Nucleus	transcription regulator	162.275	160.79	498.24	Decreases transformation
NM_133955	ras homolog gene family, member U	Cytoplasm	enzyme	19.4462	16.1524	58.6165	Increases transformation
NM_009689	baculoviral IAP repeat containing 5	Cytoplasm	other	517.671	301.022	1547.47	Increases transformation
NM_001077364	TSC22 domain family, member 3	Nucleus	other	67.7264	48.4572	202.227	Decreases transformation
NM_009480	upstream transcription factor 1	Nucleus	transcription regulator	22.799	22.7602	67.4089	Decreases transformation
NM_007434	v-akt murine thymoma viral oncogene homolog 2	Cytoplasm	kinase	183.063	121.877	530.479	Increases transformation
NM_001139516	retinoblastoma-like 1 (p107)	Nucleus	other	309.128	288.54	893.901	Decreases transformation
NM_007891	E2F transcription factor 1	Nucleus	transcription regulator	232.684	153.448	665.297	Increases transformation
NM_007658	cell division cycle 25 homolog A (S. pombe)	Nucleus	phosphatase	409.041	301.756	1145.95	Increases transformation
NM_001168492	programmed cell death 4 (neoplastic transformation inhibitor)	Nucleus	other	3574.08	3274.53	9859.29	Decreases transformation
NM_013664	SH3-domain GRB2-like 1	Cytoplasm	other	21.4579	16.1524	58.6165	Decreases transformation
NM_007444	S-adenosylmethionine decarboxylase 1	Cytoplasm	enzyme	419.77	413.354	1090.27	Increases transformation
NM_009743	BCL2-like 1	Cytoplasm	other	46.9391	13.2156	120.164	Increases transformation
NM_008980	protein tyrosine phosphatase, receptor type, A	Plasma Membrane	phosphatase	282.976	237.146	718.052	Increases transformation
NM_145941	eukaryotic translation initiation factor 4 gamma, 1	Cytoplasm	translation regulator	1400.13	880.305	3540.44	Increases transformation
NM_024183	FIP1 like 1 (S. cerevisiae)	Nucleus	other	1081.61	566.802	2734.46	Increases transformation
NM_011496	aurora kinase B	Nucleus	kinase	338.632	295.148	855.801	Increases transformation
NM_001081030	SET binding factor 1	Plasma Membrane	phosphatase	109.301	85.1671	275.497	Increases transformation
NM_029663	eukaryotic translation elongation factor 1 delta (guanine nucleotide exchange protein)	Cytoplasm	translation regulator	463.356	382.518	1148.88	Increases transformation
NM_010229	fms-related tyrosine kinase 3	Plasma Membrane	kinase	107.96	55.065	263.774	Increases transformation
NM_022314	tropomyosin 3	Cytoplasm	other	1841.35	1190.87	4478.3	Decreases transformation
NM_001159774	inhibitor of kappa light polypeptide gene enhancer in B-cells, kinase beta	Cytoplasm	kinase	201.168	146.84	483.586	Increases transformation
NM_010091	dishevelled, dsh homolog 1 (Drosophila)	Cytoplasm	other	40.2335	30.8364	96.7172	Increases transformation
NM_009861	cell division cycle 42 pseudogene	Cytoplasm	enzyme	2264.48	2139.46	5430.82	Increases transformation
NM_011680	upstream transcription factor 2, c-fos interacting	Nucleus	transcription regulator	262.859	218.057	621.335	Decreases transformation
NM_001168508	mitogen-activated protein kinase 14	Cytoplasm	kinase	2024.42	1274.57	4651.22	Increases transformation
NM_011242	RAS guanyl releasing protein 2 (calcium and DAG-regulated)	Cytoplasm	other	401.665	251.096	914.417	Increases transformation
NM_013917	pituitary tumor-transforming 1	Nucleus	transcription regulator	185.074	157.853	407.385	Increases transformation
NM_018799	eukaryotic translation initiation factor 3, subunit I	Cytoplasm	translation regulator	754.379	571.207	1655.92	Increases transformation
NM_027470	p21 protein (Cdc42/Rac)-activated kinase 4	Cytoplasm	kinase	76.4437	67.5463	167.057	Increases transformation
NM_010480	heat shock protein 90kDa alpha (cytosolic), class A member 1	Cytoplasm	enzyme	3401.07	2994.06	7309.47	Increases transformation
NM_009764	breast cancer 1, early onset	Nucleus	transcription regulator	477.438	414.823	1011.13	Decreases transformation
NM_148952	E2F transcription factor 4, p107/p130-binding	Nucleus	transcription regulator	193.121	91.0407	386.869	Increases transformation
NM_001163815	vav 1 guanine nucleotide exchange factor	Nucleus	transcription regulator	473.414	468.419	937.864	Increases transformation
NM_010789	Meis homeobox 1	Nucleus	transcription regulator	230.002	141.7	439.624	Increases transformation
NM_009157	mitogen-activated protein kinase kinase 4	Cytoplasm	kinase	300.41	270.92	568.58	Increases transformation
NM_009870	cyclin-dependent kinase 4	Nucleus	kinase	397.641	383.986	750.291	Increases transformation
NM_020009	mechanistic target of rapamycin (serine/threonine kinase)	Nucleus	kinase	274.259	253.299	515.825	Increases transformation
NM_010798	macrophage migration inhibitory factor (glycosylation-inhibiting factor)	Extracellular Space	cytokine	64.3736	54.3308	120.164	Increases transformation
NM_001081412	breakpoint cluster region	Cytoplasm	kinase	203.85	181.347	375.145	Increases transformation
NM_001199433	DNA (cytosine-5-)-methyltransferase 1	Nucleus	enzyme	4396.85	2817.86	7983.56	Increases transformation
NM_008722	nucleophosmin (nucleolar phosphoprotein B23, numatrin)	Nucleus	transcription regulator	20431.3	12778	36746.7	Increases transformation
NM_007968	Ewing sarcoma breakpoint region 1	Nucleus	other	1433.65	1351.66	2552.75	Increases transformation
NM_013614	ornithine decarboxylase 1	Cytoplasm	enzyme	462.015	406.012	814.769	Increases transformation
NM_011034	peroxiredoxin 1	Cytoplasm	enzyme	255.483	182.081	448.416	Decreases transformation
NM_007790	structural maintenance of chromosomes 3	Nucleus	other	3286.41	3215.06	5767.86	Increases transformation
NM_013768	protein arginine methyltransferase 5	Cytoplasm	enzyme	394.289	328.921	691.674	Increases transformation
NM_009703	v-raf murine sarcoma 3611 viral oncogene homolog	Cytoplasm	kinase	173.004	170.334	301.875	Increases transformation
NM_013482	Bruton agammaglobulinemia tyrosine kinase	Cytoplasm	kinase	557.234	490.445	967.172	Increases transformation
NM_001038010	K(lysine) acetyltransferase 2A	Cytoplasm	enzyme	160.934	157.853	272.567	Increases transformation
NM_011785	v-akt murine thymoma viral oncogene homolog 3 (protein kinase B, gamma)	Cytoplasm	kinase	1006.51	905.268	1679.36	Increases transformation
NM_016959	ribosomal protein S3A	Cytoplasm	other	1562.4	1168.11	2579.12	Increases transformation
NM_010234	FBJ murine osteosarcoma viral oncogene homolog	Nucleus	transcription regulator	165.628	100.585	272.567	Increases transformation
NM_080635	eukaryotic translation initiation factor 3, subunit H	Cytoplasm	translation regulator	930.736	911.876	1491.79	Increases transformation
NM_011103	protein kinase C, delta	Cytoplasm	kinase	867.032	525.687	1348.18	Decreases transformation
NM_008152	G protein-coupled receptor 65	Plasma Membrane	G-protein coupled receptor	587.409	484.572	908.555	Increases transformation
NM_011488	signal transducer and activator of transcription 5A	Nucleus	transcription regulator	155.57	130.687	240.328	Affects transformation
NM_001205052	Jun dimerization protein 2	Nucleus	transcription regulator	26.8224	12.4814	41.0315	Increases transformation
NM_018858	phosphatidylethanolamine binding protein 1	Cytoplasm	other	950.852	846.532	1447.83	Decreases transformation
NM_010699	lactate dehydrogenase A	Cytoplasm	enzyme	779.86	685.742	1172.33	Increases transformation
NM_022889	pescadillo homolog 1, containing BRCT domain (zebrafish)	Nucleus	other	232.684	150.511	348.768	Increases transformation
NM_026195	5-aminoimidazole-4-carboxamide ribonucleotide formyltransferase/IMP cyclohydrolase	Cytoplasm	enzyme	1373.3	1125.53	2031.06	Increases transformation
NM_011202	protein tyrosine phosphatase, non-receptor type 11	Cytoplasm	phosphatase	409.711	362.694	597.888	Affects transformation
NM_001082414	SH3 domain containing 19	Plasma Membrane	other	127.406	82.9645	184.642	Decreases transformation
NM_001081049	myeloid/lymphoid or mixed-lineage leukemia (trithorax homolog, Drosophila)	Nucleus	transcription regulator	2127.68	1854.59	3068.57	Increases transformation
NM_001164208	transmembrane protein 176B	unknown	other	185.074	185.018	266.705	Decreases transformation
NM_009319	TAR (HIV-1) RNA binding protein 2	Nucleus	other	17.4345	14.684	23.4466	Increases transformation
NM_010786	Mdm2 p53 binding protein homolog (mouse)	Nucleus	transcription regulator	448.604	436.849	594.957	Increases transformation
NM_009263	secreted phosphoprotein 1	Extracellular Space	cytokine	6.70559	0.734199	8.79247	Increases transformation
NM_022328	myeloid/lymphoid or mixed-lineage leukemia (trithorax homolog, Drosophila); translocated to, 1	Nucleus	transcription regulator	67.0559	44.052	87.9247	Increases transformation
NM_010562	integrin-linked kinase	Plasma Membrane	kinase	258.165	214.386	337.045	Increases transformation
NM_019685	RuvB-like 1 (E. coli)	Nucleus	transcription regulator	186.415	98.3827	237.397	Affects transformation
NM_007527	BCL2-associated X protein	Cytoplasm	other	70.4087	49.9256	87.9247	Decreases transformation
NM_008783	pre-B-cell leukemia homeobox 1	Nucleus	transcription regulator	37.5513	28.6338	46.8932	Increases transformation
NM_177410	B-cell CLL/lymphoma 2	Cytoplasm	other	345.338	228.336	422.039	Increases transformation
NM_013545	protein tyrosine phosphatase, non-receptor type 6	Cytoplasm	phosphatase	313.151	270.92	381.007	Decreases transformation
NM_019695	par-6 partitioning defective 6 homolog alpha (C. elegans)	Plasma Membrane	other	12.0701	1.4684	14.6541	Increases transformation
NM_026902	malignant T cell amplified sequence 1	Cytoplasm	other	185.074	147.574	216.881	Increases transformation
NM_010239	ferritin, heavy polypeptide 1	Cytoplasm	enzyme	2020.39	1725.37	2344.66	Decreases transformation
NM_007783	c-src tyrosine kinase	Cytoplasm	kinase	155.57	72.6857	178.78	Decreases transformation
NM_009045	v-rel reticuloendotheliosis viral oncogene homolog A (avian)	Nucleus	transcription regulator	117.348	106.459	134.818	Increases transformation
NM_007631	cyclin D1	Nucleus	other	164.287	11.7472	184.642	Increases transformation
NM_001081362	transformation/transcription domain-associated protein	Nucleus	transcription regulator	609.538	591.765	677.02	Increases transformation
NM_011279	ring finger protein 7	Nucleus	enzyme	233.354	229.07	257.912	Decreases transformation
NM_001177354	v-myc myelocytomatosis viral oncogene homolog (avian)	Nucleus	transcription regulator	691.346	569.005	759.083	Increases transformation
NM_031167	interleukin 1 receptor antagonist	Extracellular Space	cytokine	2.68224	0	2.93082	Decreases transformation
NM_010705	lectin, galactoside-binding, soluble, 3	Extracellular Space	other	2.68224	1.4684	2.93082	Affects transformation
NM_001177369	nuclear factor of kappa light polypeptide gene enhancer in B-cells 2 (p49/p100)	Nucleus	transcription regulator	16.0934	12.4814	17.5849	Decreases transformation
NM_023131	RCE1 homolog, prenyl protein peptidase (S. cerevisiae)	Cytoplasm	peptidase	18.7756	9.54459	20.5158	Increases transformation
NM_001161722	transcription factor EB	Nucleus	transcription regulator	5.36447	5.1394	5.86165	Decreases transformation
NM_001166541	high mobility group AT-hook 1	Nucleus	transcription regulator	195.133	141.7	211.019	Increases transformation
NM_011919	inhibitor of growth family, member 1	Nucleus	transcription regulator	138.806	133.624	149.472	Decreases transformation
NM_011201	protein tyrosine phosphatase, non-receptor type 1	Cytoplasm	phosphatase	181.721	110.864	193.434	Decreases transformation
NM_011949	mitogen-activated protein kinase 1	Cytoplasm	kinase	749.014	734.934	794.253	Increases transformation
NM_175186	lin-9 homolog (C. elegans)	Nucleus	other	75.1026	64.6095	79.1322	Decreases transformation
NM_010049	dihydrofolate reductase	unknown	enzyme	252.801	220.26	263.774	Increases transformation
NM_008062	glucose-6-phosphate dehydrogenase	Cytoplasm	enzyme	542.482	539.637	548.064	Increases transformation

## Sheet: transforming genes down
Supplemental Table 4: Ingenuity Pathway analysis (IPA) reveals cancer-related networks that are specifically rewired in L-GMP
Transforming genes down-regulated in L-GMP with the IPA-predicted functional activation status shown in the last coloumn
For each transcript the RefSeq identicfication number, the transcript description, the subcellular localization, the family identiy and the normalized RPKM (number of reads which map per kilobase of exon model per million mapped reads) value in Ctrl-, ST- and L-GMP are indicated
RefSeq ID	Description	Location	Family	Normalized RPKM value Ctrl-GMP	Normalized RPKM value ST-GMP	Normalized RPKM value L-GMP	Prediction
NM_001003817	v-erb-b2 erythroblastic leukemia viral oncogene homolog 2, neuro/glioblastoma derived oncogene homolog (avian)	Plasma Membrane	kinase	2.68224	0.734199	0	Increases transformation
NM_001010836	protein phosphatase 1, regulatory (inhibitor) subunit 13 like	Nucleus	transcription regulator	1.34112	2.9368	0	Increases transformation
NM_001079908	fibroblast growth factor receptor 1	Plasma Membrane	kinase	5.36447	5.87359	0	Increases transformation
NM_001122949	myeloproliferative leukemia virus oncogene	Plasma Membrane	transmembrane receptor	18.1051	6.60779	0	Increases transformation
NM_001130409	PTK2 protein tyrosine kinase 2	Cytoplasm	kinase	4.02335	5.87359	0	Increases transformation
NM_001190975	AXL receptor tyrosine kinase	Plasma Membrane	kinase	3.35279	2.2026	0	Increases transformation
NM_007963	MDS1 and EVI1 complex locus	Nucleus	transcription regulator	11.3995	0.734199	0	Increases transformation
NM_008010	fibroblast growth factor receptor 3	Plasma Membrane	kinase	2.01168	5.1394	0	Increases transformation
NM_008506	v-myc myelocytomatosis viral oncogene homolog 1, lung carcinoma derived (avian)	Nucleus	transcription regulator	0.670559	0.734199	0	Increases transformation
NM_008624	muscle RAS oncogene homolog	Plasma Membrane	enzyme	23.4696	5.1394	0	Increases transformation
NM_008709	v-myc myelocytomatosis viral related oncogene, neuroblastoma derived (avian)	Nucleus	transcription regulator	17.4345	15.4182	0	Increases transformation
NM_008860	protein kinase C, zeta	Cytoplasm	kinase	2.68224	5.87359	0	Increases transformation
NM_009074	macrophage stimulating 1 receptor (c-met-related tyrosine kinase)	Plasma Membrane	kinase	6.03503	0.734199	0	Increases transformation
NM_009742	BCL2-related protein A1	Cytoplasm	other	4.02335	0.734199	0	Increases transformation
NM_010235	FOS-like antigen 1	Nucleus	transcription regulator	1.34112	2.2026	0	Increases transformation
NM_010593	junction plakoglobin	Plasma Membrane	other	5.36447	6.60779	0	Increases transformation
NM_010693	lymphocyte-specific protein tyrosine kinase	Cytoplasm	kinase	3.35279	3.671	0	Increases transformation
NM_011245	Ras protein-specific guanine nucleotide-releasing factor 1	Cytoplasm	other	2.01168	2.2026	0	Increases transformation
NM_011648	thyroid stimulating hormone receptor	Plasma Membrane	G-protein coupled receptor	1.34112	5.87359	0	Increases transformation
NM_011923	angiopoietin-like 2	Extracellular Space	other	3.35279	14.684	0	Increases transformation
NM_013488	CD4 molecule	Plasma Membrane	transmembrane receptor	1.34112	12.4814	0	Increases transformation
NM_013520	fms-related tyrosine kinase 3 ligand	Extracellular Space	cytokine	8.04671	16.1524	0	Increases transformation
NM_013599	matrix metallopeptidase 9 (gelatinase B, 92kDa gelatinase, 92kDa type IV collagenase)	Extracellular Space	peptidase	23.4696	2.9368	0	Increases transformation
NM_016671	interleukin 27 receptor, alpha	Plasma Membrane	transmembrane receptor	8.04671	8.81039	0	Increases transformation
NM_016768	pre-B-cell leukemia homeobox 3	Nucleus	transcription regulator	15.4229	10.2788	0	Increases transformation
NM_021474	EGF containing fibulin-like extracellular matrix protein 2	Extracellular Space	other	4.69391	1.4684	0	Increases transformation
NM_028544	Ras interacting protein 1	Cytoplasm	other	1.34112	2.9368	0	Increases transformation
NM_133197	MCF.2 cell line derived transforming sequence	Cytoplasm	other	4.69391	2.2026	0	Increases transformation
NM_133663	integrin, beta 4	Plasma Membrane	transmembrane receptor	8.04671	5.87359	0	Increases transformation
NM_144559	Fc fragment of IgG, low affinity IIIa, receptor (CD16a)	Plasma Membrane	transmembrane receptor	2.68224	1.4684	0	Increases transformation
NM_172812	5-hydroxytryptamine (serotonin) receptor 2A	Plasma Membrane	G-protein coupled receptor	0.670559	13.2156	0	Increases transformation
NM_172891	serine/threonine/tyrosine kinase 1	Cytoplasm	kinase	0.670559	10.2788	0	Increases transformation
NM_175668	G protein-coupled receptor 4	Plasma Membrane	G-protein coupled receptor	4.02335	24.9628	0	Increases transformation
NM_176930	neuronal cell adhesion molecule	Plasma Membrane	other	1.34112	1.4684	0	Increases transformation
NR_029738	microRNA 21	Cytoplasm	microRNA	7.37615	0.734199	0	Increases transformation
NM_007616	caveolin 1, caveolae protein, 22kDa	Plasma Membrane	other	30.8457	83.6987	0	Decreases transformation
NM_008377	leucine-rich repeats and immunoglobulin-like domains 1	Extracellular Space	other	4.69391	8.81039	0	Decreases transformation
NM_010479	heat shock 70kDa protein 1A	Cytoplasm	other	9.38782	4.4052	0	Decreases transformation
NM_010489	hyaluronoglucosaminidase 2	Cytoplasm	enzyme	4.02335	4.4052	0	Decreases transformation
NM_011102	protein kinase C, gamma	Cytoplasm	kinase	0.670559	0.734199	0	Decreases transformation
NM_054056	PRKC, apoptosis, WT1, regulator	Nucleus	transcription regulator	4.02335	2.9368	0	Decreases transformation
NM_133753	ERBB receptor feedback inhibitor 1	Cytoplasm	other	3.35279	8.81039	0	Decreases transformation
NM_145495	Ras and Rab interactor 1	Cytoplasm	other	1.34112	1.4684	0	Decreases transformation
NM_146258	StAR-related lipid transfer (START) domain containing 13	Cytoplasm	other	0.670559	1.4684	0	Decreases transformation
NM_008235	hairy and enhancer of split 1, (Drosophila)	Nucleus	transcription regulator	1.34112	2.9368	0	Affects transformation
NM_008610	matrix metallopeptidase 2 (gelatinase A, 72kDa gelatinase, 72kDa type IV collagenase)	Extracellular Space	peptidase	2.01168	2.9368	0	Affects transformation
NM_009027	Ras protein-specific guanine nucleotide-releasing factor 2	Cytoplasm	other	2.68224	4.4052	0	Affects transformation
NM_145583	post-GPI attachment to proteins 2	Cytoplasm	transporter	42.2452	48.4572	2.93082	Increases transformation
NM_011180	cytohesin 1	Cytoplasm	other	67.0559	87.3697	8.79247	Increases transformation
NM_010345	growth factor receptor-bound protein 10	Cytoplasm	other	109.301	201.171	14.6541	Decreases transformation
NM_010427	hepatocyte growth factor (hepapoietin A; scatter factor)	Extracellular Space	growth factor	107.289	167.397	14.6541	Increases transformation
NM_010751	MAX dimerization protein 1	Nucleus	transcription regulator	82.4787	108.662	14.6541	Decreases transformation
NM_010847	MAX interactor 1	Nucleus	transcription regulator	230.002	273.122	46.8932	Decreases transformation
NM_021330	acid phosphatase 1, soluble	Cytoplasm	phosphatase	196.474	204.107	46.8932	Increases transformation
NM_019740	forkhead box O3	Nucleus	transcription regulator	142.158	208.513	38.1007	Increases transformation
NM_001159645	v-raf murine sarcoma 3611 viral oncogene homolog	Cytoplasm	kinase	221.955	305.427	67.4089	Increases transformation
NM_133723	aspartate beta-hydroxylase	Cytoplasm	enzyme	73.0909	104.991	23.4466	Increases transformation
NM_028614	protein phosphatase 2, regulatory subunit A, beta	unknown	phosphatase	421.111	441.988	140.68	Decreases transformation
NM_011840	mitogen-activated protein kinase kinase 5	Cytoplasm	kinase	113.324	115.269	38.1007	Increases transformation
NM_178087	promyelocytic leukemia	Nucleus	transcription regulator	99.9133	129.219	41.0315	Decreases transformation
NM_001164200	protein kinase, cAMP-dependent, catalytic, beta	Cytoplasm	kinase	549.188	722.452	225.673	Increases transformation
NM_001110268	vascular endothelial growth factor A	Extracellular Space	growth factor	131.43	353.884	58.6165	Affects transformation
NM_001113331	SHC (Src homology 2 domain containing) transforming protein 1	Cytoplasm	other	177.698	243.02	82.0631	Increases transformation
NM_008173	nuclear receptor subfamily 3, group C, member 1 (glucocorticoid receptor)	Nucleus	ligand-dependent nuclear receptor	374.842	408.949	175.849	Increases transformation
NM_021451	phorbol-12-myristate-13-acetate-induced protein 1	Cytoplasm	other	42.2452	75.6225	20.5158	Decreases transformation
NM_009744	B-cell CLL/lymphoma 6	Nucleus	transcription regulator	30.1751	83.6987	14.6541	Increases transformation
NM_001024955	phosphoinositide-3-kinase, regulatory subunit 1 (alpha)	Cytoplasm	other	842.222	1126.26	410.315	Increases transformation
NM_007452	peroxiredoxin 3	Cytoplasm	enzyme	89.8549	127.016	43.9624	Increases transformation
NM_016700	mitogen-activated protein kinase 8	Cytoplasm	kinase	327.903	522.75	164.126	Increases transformation
NM_001048177	Janus kinase 2	Cytoplasm	kinase	536.447	658.577	269.636	Increases transformation
NM_009231	son of sevenless homolog 1 (Drosophila)	Cytoplasm	other	502.919	603.512	260.843	Increases transformation
NM_001145887	T-cell lymphoma invasion and metastasis 1	Cytoplasm	other	622.279	816.43	328.252	Increases transformation
NM_001146200	phosphoinositide-3-kinase, catalytic, gamma polypeptide	Cytoplasm	kinase	534.435	1025.68	284.29	Increases transformation
NM_001110327	cyclin D binding myb-like transcription factor 1	Nucleus	transcription regulator	291.023	402.341	158.264	Affects transformation
NM_007918	eukaryotic translation initiation factor 4E binding protein 1	Cytoplasm	translation regulator	16.0934	20.5576	8.79247	Decreases transformation
NM_008478	L1 cell adhesion molecule	Plasma Membrane	other	5.36447	13.2156	2.93082	Increases transformation
NM_011203	protein tyrosine phosphatase, non-receptor type 12	Cytoplasm	phosphatase	400.324	411.152	222.743	Decreases transformation
NM_009740	B-cell CLL/lymphoma 10	Cytoplasm	transcription regulator	89.1843	104.256	49.824	Decreases transformation
NM_013684	TATA box binding protein	Nucleus	transcription regulator	255.483	512.471	146.541	Increases transformation
NM_001039086	Rap guanine nucleotide exchange factor (GEF) 1	Cytoplasm	other	136.123	165.195	79.1322	Decreases transformation
NM_007499	ataxia telangiectasia mutated	Nucleus	kinase	979.686	984.561	574.441	Decreases transformation
NM_027871	Rho guanine nucleotide exchange factor (GEF) 3	Cytoplasm	other	107.289	143.169	64.4781	Increases transformation
NM_001083912	pleckstrin homology domain containing, family G (with RhoGef domain) member 2	Cytoplasm	other	4.69391	6.60779	2.93082	Increases transformation
NM_010459	homeobox B4	Nucleus	transcription regulator	46.9391	69.7489	29.3082	Increases transformation
NM_133656	v-crk sarcoma virus CT10 oncogene homolog (avian)	Cytoplasm	other	401.665	471.356	260.843	Increases transformation
NM_145452	RAS p21 protein activator (GTPase activating protein) 1	Cytoplasm	transporter	512.977	678.4	339.976	Decreases transformation
NM_010169	coagulation factor II (thrombin) receptor	Plasma Membrane	G-protein coupled receptor	83.8198	111.598	55.6857	Increases transformation
NM_009408	topoisomerase (DNA) I	Nucleus	enzyme	1905.06	2051.35	1289.56	Increases transformation
NM_019566	ras homolog gene family, member G (rho G)	Cytoplasm	enzyme	224.637	243.754	152.403	Increases transformation
NM_010937	neuroblastoma RAS viral (v-ras) oncogene homolog	Plasma Membrane	enzyme	1363.25	1491.89	932.002	Increases transformation
NM_145541	RAP1A, member of RAS oncogene family	Cytoplasm	enzyme	716.157	837.721	498.24	Decreases transformation
NM_021356	GRB2-associated binding protein 1	Cytoplasm	other	126.065	182.816	87.9247	Increases transformation
NM_011237	RAD9 homolog A (S. pombe)	Nucleus	enzyme	83.8198	93.9775	58.6165	Decreases transformation
NM_013693	tumor necrosis factor	Extracellular Space	cytokine	16.764	18.355	11.7233	Increases transformation
NM_029094	phosphoinositide-3-kinase, catalytic, beta polypeptide	Cytoplasm	kinase	387.583	401.607	275.497	Increases transformation
NM_001159486	MCF.2 cell line derived transforming sequence-like	Cytoplasm	other	39.563	52.1282	29.3082	Increases transformation
NM_010578	integrin, beta 1 (fibronectin receptor, beta polypeptide, antigen CD29 includes MDF2, MSK12)	Plasma Membrane	transmembrane receptor	1262.66	1399.38	961.31	Increases transformation
NM_013747	golgin A5	Cytoplasm	kinase	79.7965	80.0277	61.5473	Increases transformation
NM_153195	F-box protein 7	Cytoplasm	enzyme	178.369	201.171	137.749	Increases transformation
NR_028315	YY1 associated factor 2	Nucleus	transcription regulator	64.3736	69.7489	49.824	Decreases transformation
NM_009029	retinoblastoma 1	Nucleus	transcription regulator	336.621	408.215	260.843	Increases transformation
NM_033565	AF4/FMR2 family, member 4	Nucleus	transcription regulator	523.706	969.143	407.385	Affects transformation
NM_007533	branched chain keto acid dehydrogenase E1, alpha polypeptide	Cytoplasm	enzyme	18.7756	30.8364	14.6541	Increases transformation
NM_016910	protein phosphatase, Mg2+/Mn2+ dependent, 1D	Cytoplasm	phosphatase	95.2193	135.827	76.2014	Increases transformation
NM_213660	signal transducer and activator of transcription 3 (acute-phase response factor)	Nucleus	transcription regulator	451.957	690.882	372.215	Increases transformation
NM_001164791	sterile alpha motif and leucine zipper containing kinase AZK	Cytoplasm	kinase	1010.53	1093.22	849.939	Increases transformation
NM_139294	v-raf murine sarcoma viral oncogene homolog B1	Cytoplasm	enzyme	786.565	1016.13	665.297	Increases transformation
NM_009069	Ras-like without CAAX 1	Plasma Membrane	enzyme	41.5746	46.2546	35.1699	Increases transformation
NM_001025577	v-maf musculoaponeurotic fibrosarcoma oncogene homolog (avian)	Nucleus	transcription regulator	3.35279	9.54459	2.93082	Increases transformation
NM_001081043	protein tyrosine phosphatase, non-receptor type 23	Cytoplasm	phosphatase	49.6213	80.7619	43.9624	Decreases transformation
NM_001146176	MYC associated factor X	Nucleus	transcription regulator	1285.46	1306.14	1148.88	Increases transformation
NM_009804	catalase	Cytoplasm	enzyme	400.324	551.384	366.353	Decreases transformation
NM_009970	colony stimulating factor 2 receptor, alpha, low-affinity (granulocyte-macrophage)	Plasma Membrane	transmembrane receptor	95.2193	99.8511	87.9247	Increases transformation
NM_010513	insulin-like growth factor 1 receptor	Plasma Membrane	transmembrane receptor	1776.98	2215.08	1670.57	Increases transformation
NM_008960	phosphatase and tensin homolog	Cytoplasm	phosphatase	1571.12	1773.83	1497.65	Decreases transformation

## Sheet:  survival genes up
Supplemental Table 4: Ingenuity Pathway analysis (IPA) reveals cancer-related networks that are specifically rewired in L-GMP
Survival genes up-regulated in L-GMP with the IPA-predicted functional activation status shown in the last coloumn
For each transcript the RefSeq identicfication number, the transcript description, the subcellular localization, the family identiy and the normalized RPKM (number of reads which map per kilobase of exon model per million mapped reads) value in Ctrl-, ST- and L-GMP are indicated
RefSeq ID	Description	Location	Family	Normalized RPKM value Ctrl-GMP	Normalized RPKM value ST-GMP	Normalized RPKM value L-GMP	Prediction
NM_008078	glutamate decarboxylase 2 (pancreatic islets and brain, 65kDa)	Cytoplasm	enzyme	0	0	2.93082	Increases survival
NM_008371	interleukin 7	Extracellular Space	cytokine	0	0	2.93082	Increases survival
NM_008954	persephin	Extracellular Space	growth factor	0	0	5.86165	Increases survival
NM_010051	dickkopf homolog 1 (Xenopus laevis)	Extracellular Space	growth factor	0	0	2.93082	Increases survival
NM_010197	fibroblast growth factor 1 (acidic)	Extracellular Space	growth factor	0	0	2.93082	Increases survival
NM_010207	fibroblast growth factor receptor 2	Plasma Membrane	kinase	0	0	5.86165	Increases survival
NM_010512	insulin-like growth factor 1 (somatomedin C)	Extracellular Space	growth factor	0	0	23.4466	Increases survival
NM_010570	insulin receptor substrate 1	Cytoplasm	other	0	0	14.6541	Increases survival
NM_011415	snail homolog 2 (Drosophila)	Nucleus	other	0	0	2.93082	Increases survival
NM_013834	secreted frizzled-related protein 1	Plasma Membrane	transmembrane receptor	0	0	5.86165	Increases survival
NM_016673	ciliary neurotrophic factor receptor	Plasma Membrane	transmembrane receptor	0	0	2.93082	Increases survival
NM_198190	neurotrophin 4	Extracellular Space	growth factor	0	0	2.93082	Increases survival
NM_001127261	tumor protein p63	Nucleus	transcription regulator	0	0	5.86165	Decreases survival
NM_001161610	predicted gene 13287	unknown	other	0	0	2.93082	Decreases survival
NM_009158	mitogen-activated protein kinase 10	Cytoplasm	kinase	0	0	2.93082	Decreases survival
NM_010910	neurofilament, light polypeptide	Cytoplasm	other	0	0	5.86165	Decreases survival
NM_016689	aquaporin 3 (Gill blood group)	Plasma Membrane	transporter	0	0	79.1322	Decreases survival
NM_010139	EPH receptor A2	Plasma Membrane	kinase	0	0	70.3398	Affects survival
NM_009354	telomerase reverse transcriptase	Nucleus	enzyme	0.670559	0	427.9	Increases survival
NM_008447	kinesin family member 5A	Cytoplasm	transporter	1.34112	0.734199	52.7548	Increases survival
NM_011659	tumor necrosis factor receptor superfamily, member 4	Plasma Membrane	transmembrane receptor	7.37615	1.4684	202.227	Increases survival
NM_016933	protein tyrosine phosphatase, receptor type, C-associated protein	Plasma Membrane	other	16.764	15.4182	252.051	Increases survival
NM_022019	dual specificity phosphatase 10	Nucleus	phosphatase	6.70559	2.9368	87.9247	Increases survival
NM_001113530	colony stimulating factor 1 (macrophage)	Extracellular Space	cytokine	18.7756	2.9368	216.881	Increases survival
NM_001172054	interleukin 11 receptor, alpha	Plasma Membrane	transmembrane receptor	99.9133	84.4329	978.895	Increases survival
NM_001204167	Rap guanine nucleotide exchange factor (GEF) 4	Cytoplasm	other	0.670559	0	5.86165	Increases survival
NM_001146053	HIV-1 Tat interactive protein 2, 30kDa	Nucleus	transcription regulator	14.0817	13.9498	120.164	Decreases survival
NM_001167736	coiled-coil-helix-coiled-coil-helix domain containing 6	unknown	other	10.7289	5.1394	90.8555	Increases survival
NM_001144855	protein tyrosine phosphatase, receptor type, f polypeptide (PTPRF), interacting protein (liprin), alpha 4	Plasma Membrane	phosphatase	6.70559	3.671	52.7548	Increases survival
NM_009883	CCAAT/enhancer binding protein (C/EBP), beta	Nucleus	transcription regulator	28.834	19.0892	219.812	Increases survival
NM_008859	protein kinase C, theta	Cytoplasm	kinase	53.6447	33.7732	404.454	Increases survival
NM_022012	mitogen-activated protein kinase kinase kinase 11	Cytoplasm	kinase	84.4904	58.7359	536.341	Decreases survival
NM_018754	stratifin	Cytoplasm	other	16.0934	14.684	99.648	Decreases survival
NM_013676	suppressor of Ty 5 homolog (S. cerevisiae)	Nucleus	transcription regulator	392.947	291.477	2365.17	Increases survival
NM_146154	protein phosphatase 1, regulatory (inhibitor) subunit 8	Nucleus	phosphatase	183.733	107.193	1096.13	Increases survival
NM_010228	fms-related tyrosine kinase 1 (vascular endothelial growth factor/vascular permeability factor receptor)	Plasma Membrane	kinase	41.5746	5.1394	240.328	Increases survival
NM_001177811	Rap guanine nucleotide exchange factor (GEF) 3	Nucleus	other	41.5746	16.1524	234.466	Increases survival
NM_025877	solute carrier family 25 (mitochondrial carrier; phosphate carrier), member 23	Cytoplasm	transporter	35.5396	21.2918	196.365	Increases survival
NM_001128605	presenilin 2 (Alzheimer disease 4)	Cytoplasm	peptidase	125.394	107.193	671.159	Affects survival
NM_010411	histone deacetylase 3	Nucleus	transcription regulator	125.394	117.472	633.058	Increases survival
NM_001033528	ubiquitin specific peptidase 36	Nucleus	peptidase	223.296	104.256	1125.44	Increases survival
NM_008512	low density lipoprotein receptor-related protein 1	Plasma Membrane	transmembrane receptor	183.063	132.156	920.279	Increases survival
NM_020275	tumor necrosis factor receptor superfamily, member 10a	Plasma Membrane	transmembrane receptor	9.38782	5.87359	46.8932	Affects survival
NM_013742	cysteinyl-tRNA synthetase	Cytoplasm	enzyme	173.675	62.4069	855.801	Increases survival
NM_011492	serine/threonine kinase 11	Cytoplasm	kinase	155.57	152.713	762.014	Increases survival
NM_007426	angiopoietin 2	Extracellular Space	growth factor	38.2219	35.9758	184.642	Increases survival
NM_175111	HSPB (heat shock 27kDa) associated protein 1	unknown	other	21.4579	13.2156	102.579	Decreases survival
NM_013541	glutathione S-transferase, pi 1	Cytoplasm	enzyme	34.8691	27.1654	161.195	Increases survival
NM_009652	v-akt murine thymoma viral oncogene homolog 1	Cytoplasm	kinase	175.686	126.282	788.392	Increases survival
NM_007554	bone morphogenetic protein 4	Extracellular Space	growth factor	0.670559	0	2.93082	Increases survival
NM_001038845	purinergic receptor P2X, ligand-gated ion channel, 7	Plasma Membrane	ion channel	7.37615	6.60779	32.2391	Increases survival
NM_010822	N-methylpurine-DNA glycosylase	Nucleus	enzyme	24.8107	18.355	105.51	Increases survival
NM_029632	protein phosphatase 1, regulatory (inhibitor) subunit 11	Cytoplasm	other	129.418	103.522	548.064	Increases survival
NM_007661	cyclin-dependent kinase 11B	Nucleus	kinase	1089.66	596.904	4586.74	Increases survival
NM_001029837	phosphoinositide-3-kinase, catalytic, delta polypeptide	Cytoplasm	kinase	421.111	321.579	1770.22	Increases survival
NR_003520	myxovirus (influenza virus) resistance 1, interferon-inducible protein p78 (mouse)	Nucleus	enzyme	11.3995	6.60779	46.8932	Increases survival
NM_011577	transforming growth factor, beta 1	Extracellular Space	growth factor	464.697	394.999	1875.73	Increases survival
NM_010123	eukaryotic translation initiation factor 3, subunit A	Cytoplasm	translation regulator	17528.4	11594.5	70580.1	Decreases survival
NM_001161731	angiogenin, ribonuclease, RNase A family, 5	Extracellular Space	enzyme	6.03503	2.9368	23.4466	Affects survival
NM_001205083	scavenger receptor class B, member 1	Plasma Membrane	transporter	59.0092	57.2675	228.604	Affects survival
NM_016662	MAX dimerization protein 3	Nucleus	transcription regulator	17.4345	16.1524	67.4089	Decreases survival
NM_008302	heat shock protein 90kDa alpha (cytosolic), class B member 1	Cytoplasm	other	37955.6	25306.4	145621	Increases survival
NM_023258	PYD and CARD domain containing	Cytoplasm	transcription regulator	71.0792	60.2043	269.636	Affects survival
NM_001081307	protein phosphatase 1, regulatory (inhibitor) subunit 12B	Cytoplasm	phosphatase	30.1751	19.8234	114.302	Increases survival
NM_178900	protein kinase D2	Cytoplasm	kinase	44.9274	36.71	169.988	Increases survival
NM_026402	ATG3 autophagy related 3 homolog (S. cerevisiae)	Cytoplasm	enzyme	578.692	430.241	2168.81	Increases survival
NM_207682	kinesin family member 1B	Cytoplasm	transporter	528.4	491.179	1949	Increases survival
NM_008652	v-myb myeloblastosis viral oncogene homolog (avian)-like 2	Nucleus	transcription regulator	202.509	186.487	741.498	Increases survival
NM_001081212	insulin receptor substrate 2	Cytoplasm	other	7.37615	5.87359	26.3774	Increases survival
NM_001199733	death-domain associated protein	Nucleus	transcription regulator	67.7264	60.2043	240.328	Decreases survival
NM_054041	anthrax toxin receptor 1	Plasma Membrane	transmembrane receptor	30.1751	21.2918	105.51	Decreases survival
NM_009242	secreted protein, acidic, cysteine-rich (osteonectin)	Extracellular Space	other	32.1868	22.7602	111.371	Increases survival
NM_008014	protein phosphatase, Mg2+/Mn2+ dependent, 1G	Nucleus	phosphatase	608.197	459.609	2104.33	Increases survival
NM_009510	ezrin	Plasma Membrane	other	382.219	309.832	1321.8	Affects survival
NM_011192	proteasome (prosome, macropain) activator subunit 3 (PA28 gamma; Ki)	Cytoplasm	peptidase	2068.67	1414.07	7092.59	Increases survival
NM_007591	calreticulin	Cytoplasm	transcription regulator	8489.27	7772.97	27998.2	Increases survival
NM_008522	lactotransferrin	Extracellular Space	peptidase	128.747	3.671	419.108	Increases survival
NM_026653	replication protein A1, 70kDa	Nucleus	other	309.798	263.578	1008.2	Increases survival
NM_010592	jun D proto-oncogene	Nucleus	transcription regulator	165.628	160.055	536.341	Increases survival
NM_001146311	ceroid-lipofuscinosis, neuronal 3	Cytoplasm	other	63.0325	55.065	202.227	Increases survival
NM_008369	interleukin 3 receptor, alpha (low affinity)	Plasma Membrane	transmembrane receptor	10.0584	2.9368	32.2391	Increases survival
NM_007836	growth arrest and DNA-damage-inducible, alpha	Nucleus	other	104.607	99.8511	331.183	Increases survival
NM_023371	peptidylprolyl cis/trans isomerase, NIMA-interacting 1	Nucleus	enzyme	67.0559	55.7992	211.019	Increases survival
NM_025788	nucleus accumbens associated 1, BEN and BTB (POZ) domain containing	Nucleus	transcription regulator	281.635	272.388	885.109	Decreases survival
NM_033324	DiGeorge syndrome critical region gene 8	Nucleus	other	692.017	519.813	2133.64	Increases survival
NM_010813	MAX binding protein	Nucleus	transcription regulator	162.275	160.79	498.24	Increases survival
NM_009689	baculoviral IAP repeat containing 5	Cytoplasm	other	517.671	301.022	1547.47	Increases survival
NM_011258	replication factor C (activator 1) 1, 145kDa	Nucleus	transcription regulator	765.778	669.59	2259.67	Increases survival
NM_009863	cell division cycle 7 homolog (S. cerevisiae)	Nucleus	kinase	218.602	197.5	638.92	Increases survival
NM_007434	v-akt murine thymoma viral oncogene homolog 2	Cytoplasm	kinase	183.063	121.877	530.479	Increases survival
NM_001008700	interleukin 4 receptor	Plasma Membrane	transmembrane receptor	59.6797	47.723	172.919	Increases survival
NM_001164149	transcription factor 3 (E2A immunoglobulin enhancer binding factors E12/E47)	Nucleus	transcription regulator	50.9625	40.381	146.541	Increases survival
NM_022327	v-ral simian leukemia viral oncogene homolog B (ras related; GTP binding protein)	Cytoplasm	enzyme	66.3853	54.3308	190.504	Increases survival
NM_007891	E2F transcription factor 1	Nucleus	transcription regulator	232.684	153.448	665.297	Decreases survival
NM_028875	X-ray repair complementing defective repair in Chinese hamster cells 3	Nucleus	enzyme	37.5513	27.8996	105.51	Affects survival
NM_001163319	tubulin, gamma complex associated protein 6	Cytoplasm	other	146.852	112.333	410.315	Increases survival
NM_080446	helicase (DNA) B	Nucleus	enzyme	279.623	237.881	764.945	Increases survival
NM_008404	integrin, beta 2 (complement component 3 receptor 3 and 4 subunit)	Plasma Membrane	other	311.139	154.182	847.008	Increases survival
NM_028133	egl nine homolog 3 (C. elegans)	Cytoplasm	enzyme	171.663	105.725	466.001	Increases survival
NM_001100449	TAF4b RNA polymerase II, TATA box binding protein (TBP)-associated factor, 105kDa	Nucleus	transcription regulator	85.8315	69.0147	231.535	Increases survival
NM_015801	patatin-like phospholipase domain containing 6	Cytoplasm	enzyme	75.1026	64.6095	202.227	Affects survival
NM_008732	solute carrier family 11 (proton-coupled divalent metal ion transporters), member 2	Plasma Membrane	transporter	55.6564	37.4442	149.472	Decreases survival
NM_016925	Fanconi anemia, complementation group A	Nucleus	other	112.654	105.725	301.875	Increases survival
NM_009911	chemokine (C-X-C motif) receptor 4	Plasma Membrane	G-protein coupled receptor	1189.57	723.921	3127.19	Increases survival
NM_146244	ribosomal protein S6 kinase-like 1	unknown	kinase	3.35279	1.4684	8.79247	Increases survival
NM_175190	chromosome 9 open reading frame 119	Nucleus	other	453.968	427.304	1181.12	Increases survival
NM_018831	DNA cross-link repair 1A	Nucleus	other	112.654	99.1169	293.082	Increases survival
NM_145367	thioredoxin domain containing 5 (endoplasmic reticulum)	Cytoplasm	enzyme	134.782	117.472	345.837	Increases survival
NM_145501	phosphatidylinositol 4-kinase type 2 alpha	Cytoplasm	kinase	58.3386	55.065	149.472	Increases survival
NM_009743	BCL2-like 1	Cytoplasm	other	46.9391	13.2156	120.164	Increases survival
NM_008980	protein tyrosine phosphatase, receptor type, A	Plasma Membrane	phosphatase	282.976	237.146	718.052	Increases survival
NM_011496	aurora kinase B	Nucleus	kinase	338.632	295.148	855.801	Increases survival
NM_001081030	SET binding factor 1	Plasma Membrane	phosphatase	109.301	85.1671	275.497	Increases survival
NM_001159497	protein phosphatase, Mg2+/Mn2+ dependent, 1B	unknown	phosphatase	205.191	196.031	515.825	Increases survival
NM_001136055	CD82 molecule	Plasma Membrane	other	50.2919	41.8494	126.025	Decreases survival
NM_001111079	ubiquitin-like with PHD and ring finger domains 1	Nucleus	transcription regulator	920.677	470.622	2303.63	Increases survival
NM_018768	syntaxin 8	Plasma Membrane	other	147.523	106.459	363.422	Decreases survival
NM_001042564	CD27 molecule	Plasma Membrane	transmembrane receptor	162.946	154.182	398.592	Increases survival
NM_010229	fms-related tyrosine kinase 3	Plasma Membrane	kinase	107.96	55.065	263.774	Increases survival
NM_010439	high mobility group box 1 pseudogene 1	Nucleus	other	691.346	540.371	1688.15	Increases survival
NM_145979	chromodomain helicase DNA binding protein 4	Nucleus	enzyme	3350.78	2376.6	8168.21	Increases survival
NM_010074	dipeptidyl-peptidase 4	Plasma Membrane	peptidase	151.546	140.232	369.284	Increases survival
NM_011694	voltage-dependent anion channel 1	Cytoplasm	ion channel	1340.45	1066.79	3259.08	Decreases survival
NM_008950	proteasome (prosome, macropain) 26S subunit, ATPase, 5	Nucleus	transcription regulator	944.147	780.454	2286.04	Increases survival
NM_207131	CCAAT/enhancer binding protein (C/EBP), epsilon	Nucleus	transcription regulator	43.5863	29.368	105.51	Decreases survival
NM_008252	high mobility group box 2	Nucleus	transcription regulator	1168.78	977.219	2828.25	Increases survival
NM_017476	A kinase (PRKA) anchor protein 8-like	Nucleus	other	152.217	76.3567	366.353	Increases survival
NM_001159774	inhibitor of kappa light polypeptide gene enhancer in B-cells, kinase beta	Cytoplasm	kinase	201.168	146.84	483.586	Increases survival
NM_011728	xeroderma pigmentosum, complementation group A	Nucleus	other	228.661	146.84	542.202	Increases survival
NM_172842	lymphocyte transmembrane adaptor 1	Cytoplasm	other	16.0934	5.1394	38.1007	Decreases survival
NM_009773	budding uninhibited by benzimidazoles 1 homolog beta (yeast)	Nucleus	kinase	619.596	596.904	1465.41	Affects survival
NM_026175	splicing factor 3a, subunit 1, 120kDa	Nucleus	other	649.771	511.003	1524.03	Increases survival
NM_008231	hepatoma-derived growth factor	Extracellular Space	growth factor	2110.92	1196.01	4944.3	Increases survival
NM_001199247	K(lysine) acetyltransferase 5	Nucleus	transcription regulator	90.5254	89.5723	211.019	Increases survival
NM_021395	hypoxia up-regulated 1	Cytoplasm	other	1386.04	1052.84	3200.46	Increases survival
NM_001168508	mitogen-activated protein kinase 14	Cytoplasm	kinase	2024.42	1274.57	4651.22	Decreases survival
NM_145556	TAR DNA binding protein	Nucleus	transcription regulator	3554.63	3292.88	8036.32	Increases survival
NM_009097	ribosomal protein S6 kinase, 90kDa, polypeptide 1	Cytoplasm	kinase	321.868	222.462	723.913	Increases survival
NM_018868	NOP58 ribonucleoprotein homolog (yeast)	Nucleus	enzyme	2778.12	2250.32	6242.65	Increases survival
NM_024251	aprataxin and PNKP like factor	Cytoplasm	enzyme	159.593	122.611	357.561	Increases survival
NM_026377	MEI5 meiotic recombination protein homolog (S. cerevisiae)	Nucleus	other	911.289	641.69	2025.2	Increases survival
NM_001038231	barrier to autointegration factor 1	Nucleus	other	389.595	316.44	864.593	Increases survival
NM_019584	beclin 1, autophagy related	Cytoplasm	other	373.501	241.552	823.561	Increases survival
NM_001077515	solute carrier family 1 (glial high affinity glutamate transporter), member 2	Plasma Membrane	transporter	2.68224	0.734199	5.86165	Increases survival
NM_010703	lymphoid enhancer-binding factor 1	Nucleus	transcription regulator	1.34112	0	2.93082	Increases survival
NM_011123	proteolipid protein 1	Plasma Membrane	other	1.34112	0.734199	2.93082	Decreases survival
NM_033218	sterol regulatory element binding transcription factor 2	Nucleus	transcription regulator	105.278	88.1039	228.604	Increases survival
NM_001171739	BCL2-associated athanogene	Cytoplasm	other	576.01	466.217	1228.02	Increases survival
NM_009764	breast cancer 1, early onset	Nucleus	transcription regulator	477.438	414.823	1011.13	Increases survival
NM_001082960	integrin, alpha M (complement component 3 receptor 3 subunit)	Plasma Membrane	other	364.113	348.01	759.083	Increases survival
NM_019453	Mediterranean fever	Nucleus	other	146.852	106.459	304.806	Increases survival
NM_009716	activating transcription factor 4 (tax-responsive enhancer element B67)	Nucleus	transcription regulator	1534.24	922.889	3174.08	Increases survival
NM_001110234	nerve growth factor receptor (TNFRSF16) associated protein 1	Plasma Membrane	other	444.58	406.012	914.417	Affects survival
NM_138669	eukaryotic translation initiation factor 4A3	Nucleus	enzyme	297.058	287.806	603.75	Increases survival
NM_138952	receptor-interacting serine-threonine kinase 2	Plasma Membrane	kinase	27.4929	13.2156	55.6857	Increases survival
NM_011234	RAD51 homolog (S. cerevisiae)	Nucleus	enzyme	453.968	262.843	917.348	Increases survival
NM_130863	adrenergic, beta, receptor kinase 1	Cytoplasm	kinase	500.237	435.38	1002.34	Increases survival
NM_148952	E2F transcription factor 4, p107/p130-binding	Nucleus	transcription regulator	193.121	91.0407	386.869	Decreases survival
NM_001039192	glia maturation factor, gamma	Cytoplasm	growth factor	223.296	221.728	445.485	Increases survival
NM_022009	flightless I homolog (Drosophila)	Nucleus	other	418.429	257.704	832.354	Increases survival
NM_030693	activating transcription factor 5	Nucleus	transcription regulator	93.2077	69.0147	184.642	Increases survival
NM_022887	tuberous sclerosis 1	Cytoplasm	other	340.644	312.769	674.089	Increases survival
NM_009530	alpha thalassemia/mental retardation syndrome X-linked	Nucleus	transcription regulator	8388.69	6956.54	16441.9	Increases survival
NM_019776	staphylococcal nuclease and tudor domain containing 1	Nucleus	enzyme	1418.23	1256.22	2722.74	Increases survival
NM_145628	ubiquitin specific peptidase 11	Nucleus	peptidase	443.239	356.821	849.939	Increases survival
NM_009157	mitogen-activated protein kinase kinase 4	Cytoplasm	kinase	300.41	270.92	568.58	Affects survival
NM_019729	ubiquitin specific peptidase 8	Cytoplasm	peptidase	1414.21	1041.09	2669.98	Increases survival
NM_020009	mechanistic target of rapamycin (serine/threonine kinase)	Nucleus	kinase	274.259	253.299	515.825	Increases survival
NM_008229	histone deacetylase 2	Nucleus	transcription regulator	1895	1539.62	3558.02	Increases survival
NM_023565	CSE1 chromosome segregation 1-like (yeast)	Nucleus	transporter	961.581	917.015	1799.53	Increases survival
NM_010798	macrophage migration inhibitory factor (glycosylation-inhibiting factor)	Extracellular Space	cytokine	64.3736	54.3308	120.164	Affects survival
NM_008704	non-metastatic cells 1, protein (NM23A) expressed in	Nucleus	kinase	319.186	294.414	592.026	Decreases survival
NM_001081412	breakpoint cluster region	Cytoplasm	kinase	203.85	181.347	375.145	Decreases survival
NM_011882	ribonuclease L (2',5'-oligoisoadenylate synthetase-dependent)	Cytoplasm	enzyme	400.994	305.427	729.775	Decreases survival
NM_001199433	DNA (cytosine-5-)-methyltransferase 1	Nucleus	enzyme	4396.85	2817.86	7983.56	Decreases survival
NM_016863	FK506 binding protein 1B, 12.6 kDa	Cytoplasm	enzyme	38.8924	13.9498	70.3398	Increases survival
NM_009516	WEE1 homolog (S. pombe)	Nucleus	kinase	448.604	436.114	805.977	Increases survival
NM_009844	CD19 molecule	Plasma Membrane	other	14.7523	1.4684	26.3774	Increases survival
NM_019641	stathmin 1	Cytoplasm	other	2039.84	1897.91	3634.22	Increases survival
NM_007968	Ewing sarcoma breakpoint region 1	Nucleus	other	1433.65	1351.66	2552.75	Increases survival
NM_019835	UDP-Gal:betaGlcNAc beta 1,4- galactosyltransferase, polypeptide 5	Cytoplasm	enzyme	92.5371	69.7489	164.126	Increases survival
NM_013614	ornithine decarboxylase 1	Cytoplasm	enzyme	462.015	406.012	814.769	Increases survival
NM_027895	unc-51-like kinase 3 (C. elegans)	unknown	kinase	79.7965	66.0779	140.68	Increases survival
NM_146200	eukaryotic translation initiation factor 3, subunit C	Cytoplasm	translation regulator	2592.38	2246.65	4566.22	Increases survival
NM_010443	heme oxygenase (decycling) 2	Cytoplasm	enzyme	183.063	167.397	322.391	Increases survival
NM_007790	structural maintenance of chromosomes 3	Nucleus	other	3286.41	3215.06	5767.86	Increases survival
NM_011311	S100 calcium binding protein A4	Cytoplasm	other	6.70559	5.1394	11.7233	Increases survival
NM_134129	PRP19/PSO4 pre-mRNA processing factor 19 homolog (S. cerevisiae)	Nucleus	enzyme	371.49	278.262	647.712	Increases survival
NM_013482	Bruton agammaglobulinemia tyrosine kinase	Cytoplasm	kinase	557.234	490.445	967.172	Increases survival
NM_009532	X-ray repair complementing defective repair in Chinese hamster cells 1	Nucleus	other	113.324	75.6225	196.365	Decreases survival
NM_009921	cathelicidin antimicrobial peptide	Cytoplasm	other	37.5513	4.4052	64.4781	Decreases survival
NM_011417	SWI/SNF related, matrix associated, actin dependent regulator of chromatin, subfamily a, member 4	Nucleus	transcription regulator	489.508	452.267	835.285	Increases survival
NM_001083188	ligase I, DNA, ATP-dependent	Nucleus	enzyme	1139.95	885.444	1943.14	Affects survival
NM_011732	Y box binding protein 1	Nucleus	transcription regulator	2895.47	2461.04	4932.58	Increases survival
NM_013812	cyclin-dependent kinase 2 associated protein 1	Nucleus	other	193.121	155.65	328.252	Decreases survival
NM_011966	proteasome (prosome, macropain) subunit, alpha type, 4	Cytoplasm	peptidase	812.717	698.958	1371.63	Increases survival
NM_007522	BCL2-associated agonist of cell death	Cytoplasm	other	26.1518	20.5576	43.9624	Increases survival
NM_145158	elastin microfibril interfacer 2	Extracellular Space	other	219.943	117.472	369.284	Decreases survival
NM_020032	polymerase (DNA directed), lambda	Nucleus	enzyme	28.1635	14.684	46.8932	Increases survival
NM_139064	TNFAIP3 interacting protein 2	Cytoplasm	other	89.8549	59.4701	149.472	Increases survival
NM_010560	interleukin 6 signal transducer (gp130, oncostatin M receptor)	Plasma Membrane	transmembrane receptor	880.444	447.862	1459.55	Increases survival
NM_007922	ELK1, member of ETS oncogene family	Nucleus	transcription regulator	49.6213	37.4442	82.0631	Decreases survival
NM_010234	FBJ murine osteosarcoma viral oncogene homolog	Nucleus	transcription regulator	165.628	100.585	272.567	Increases survival
NM_207675	cell adhesion molecule 1	Plasma Membrane	other	10.7289	2.2026	17.5849	Affects survival
NM_001122959	RAD54-like (S. cerevisiae)	Nucleus	enzyme	193.791	176.942	316.529	Increases survival
NM_010220	FK506 binding protein 5	Nucleus	enzyme	276.941	221.728	451.347	Affects survival
NM_025507	SNW domain containing 1	Nucleus	transcription regulator	348.02	312.035	553.926	Increases survival
NM_010414	huntingtin	Cytoplasm	transcription regulator	586.068	430.975	926.14	Increases survival
NM_019648	methionyl aminopeptidase 2	Cytoplasm	peptidase	1783.02	1634.33	2798.94	Increases survival
NM_015827	coatomer protein complex, subunit beta 2 (beta prime)	Cytoplasm	transporter	1316.31	1275.3	2063.3	Increases survival
NM_011103	protein kinase C, delta	Cytoplasm	kinase	867.032	525.687	1348.18	Decreases survival
NM_007415	poly (ADP-ribose) polymerase 1	Nucleus	enzyme	943.476	734.199	1459.55	Decreases survival
NM_011488	signal transducer and activator of transcription 5A	Nucleus	transcription regulator	155.57	130.687	240.328	Increases survival
NM_007907	eukaryotic translation elongation factor 2	Cytoplasm	translation regulator	5139.83	3458.81	7936.67	Increases survival
NM_011960	poly (ADP-ribose) glycohydrolase	Cytoplasm	enzyme	462.015	439.051	712.19	Increases survival
NM_001205052	Jun dimerization protein 2	Nucleus	transcription regulator	26.8224	12.4814	41.0315	Increases survival
NM_011879	IK cytokine, down-regulator of HLA II	Extracellular Space	cytokine	2051.24	1834.76	3127.19	Increases survival
NM_028390	anillin, actin binding protein	Cytoplasm	other	553.211	537.434	841.146	Increases survival
NM_001195298	kinesin family member C1	Nucleus	other	15.4229	11.7472	23.4466	Increases survival
NM_011874	proteasome (prosome, macropain) 26S subunit, ATPase, 4	Nucleus	peptidase	281.635	207.778	427.9	Increases survival
NM_199467	MMS22-like, DNA repair protein	Nucleus	other	360.761	348.745	545.133	Increases survival
NM_011965	proteasome (prosome, macropain) subunit, alpha type, 1	Cytoplasm	peptidase	537.788	500.724	803.046	Increases survival
NM_011623	topoisomerase (DNA) II alpha 170kDa	Nucleus	enzyme	3374.25	3164.4	5035.16	Increases survival
NM_010477	heat shock 60kDa protein 1 (chaperonin)	Cytoplasm	enzyme	2998.07	2745.91	4469.51	Increases survival
NM_011184	proteasome (prosome, macropain) subunit, alpha type, 3	Cytoplasm	peptidase	246.095	213.652	366.353	Increases survival
NM_001037759	serum/glucocorticoid regulated kinase family, member 3	Cytoplasm	kinase	407.7	401.607	603.75	Increases survival
NM_028835	ATG7 autophagy related 7 homolog (S. cerevisiae)	Cytoplasm	enzyme	140.817	102.788	208.088	Increases survival
NM_011121	polo-like kinase 1	Nucleus	kinase	236.037	157.853	348.768	Increases survival
NM_011588	tripartite motif containing 28	Nucleus	transcription regulator	515.66	488.977	759.083	Affects survival
NM_011202	protein tyrosine phosphatase, non-receptor type 11	Cytoplasm	phosphatase	409.711	362.694	597.888	Decreases survival
NM_001081335	cullin 9	Cytoplasm	other	72.4203	66.0779	105.51	Increases survival
NM_010934	neuropeptide Y receptor Y1	Plasma Membrane	G-protein coupled receptor	2.01168	0	2.93082	Decreases survival
NM_025282	myocyte enhancer factor 2C	Nucleus	transcription regulator	1157.38	1124.79	1673.5	Increases survival
NM_008251	high mobility group nucleosomal binding domain 1	Nucleus	other	1844.71	1345.79	2652.4	Increases survival
NM_011723	xanthine dehydrogenase	Cytoplasm	enzyme	142.829	98.3827	205.158	Decreases survival
NM_018878	PAX interacting (with transcription-activation domain) protein 1	Nucleus	other	382.889	295.882	548.064	Increases survival
NM_172438	THO complex 5	Cytoplasm	other	251.46	168.132	354.63	Decreases survival
NM_019437	riboflavin kinase	Cytoplasm	kinase	186.415	144.637	260.843	Increases survival
NM_018815	nucleoporin 210kDa	Nucleus	transporter	1125.2	803.214	1567.99	Increases survival
NM_016769	SMAD family member 3	Nucleus	transcription regulator	213.908	172.537	296.013	Increases survival
NM_134037	ATP citrate lyase	Cytoplasm	enzyme	641.725	469.888	888.04	Increases survival
NM_010786	Mdm2 p53 binding protein homolog (mouse)	Nucleus	transcription regulator	448.604	436.849	594.957	Increases survival
NM_001162410	conserved helix-loop-helix ubiquitous kinase	Cytoplasm	kinase	327.233	325.25	433.762	Decreases survival
NM_016696	glypican 1	Plasma Membrane	transmembrane receptor	66.3853	65.3437	87.9247	Decreases survival
NM_009263	secreted phosphoprotein 1	Extracellular Space	cytokine	6.70559	0.734199	8.79247	Increases survival
NM_010562	integrin-linked kinase	Plasma Membrane	kinase	258.165	214.386	337.045	Increases survival
NM_001080743	G protein-coupled receptor kinase 4	Plasma Membrane	kinase	18.1051	11.7472	23.4466	Increases survival
NM_001114131	protein phosphatase 4, regulatory subunit 1	unknown	phosphatase	246.766	201.905	319.46	Increases survival
NM_009259	sialophorin	Plasma Membrane	transmembrane receptor	2958.51	2057.96	3821.79	Increases survival
NM_009687	APEX nuclease (multifunctional DNA repair enzyme) 1	Nucleus	enzyme	322.539	287.072	416.177	Increases survival
NM_011660	thioredoxin	Cytoplasm	enzyme	1266.01	944.18	1632.47	Affects survival
NM_007537	BCL2-like 2	Cytoplasm	other	186.415	160.79	240.328	Increases survival
NM_013686	t-complex 1	Cytoplasm	other	1942.61	1908.92	2502.92	Increases survival
NM_001039530	poly (ADP-ribose) polymerase family, member 14	Cytoplasm	other	360.761	307.63	463.07	Increases survival
NM_020508	bromodomain containing 4	Nucleus	kinase	1439.02	1422.14	1822.97	Increases survival
NM_021488	ghrelin/obestatin prepropeptide	Extracellular Space	growth factor	4.69391	0.734199	5.86165	Increases survival
NM_007527	BCL2-associated X protein	Cytoplasm	other	70.4087	49.9256	87.9247	Decreases survival
NM_008783	pre-B-cell leukemia homeobox 1	Nucleus	transcription regulator	37.5513	28.6338	46.8932	Increases survival
NM_054082	metastasis associated 1 family, member 3	Nucleus	other	107.96	93.2433	134.818	Increases survival
NM_027976	acyl-CoA synthetase long-chain family member 5	Cytoplasm	enzyme	1088.32	946.383	1345.25	Increases survival
NM_001199059	RAB guanine nucleotide exchange factor (GEF) 1	Cytoplasm	other	52.3036	49.9256	64.4781	Decreases survival
NM_177410	B-cell CLL/lymphoma 2	Cytoplasm	other	345.338	228.336	422.039	Increases survival
NM_013545	protein tyrosine phosphatase, non-receptor type 6	Cytoplasm	phosphatase	313.151	270.92	381.007	Decreases survival
NM_001033244	Fanconi anemia, complementation group D2	Nucleus	other	166.969	129.219	199.296	Increases survival
NM_011518	spleen tyrosine kinase	Cytoplasm	kinase	580.704	549.181	691.674	Increases survival
NM_001048057	ribosomal protein L38	Cytoplasm	other	280.964	177.676	331.183	Increases survival
NM_177081	protein tyrosine phosphatase, non-receptor type 7	Cytoplasm	phosphatase	307.786	280.464	360.491	Increases survival
NM_010239	ferritin, heavy polypeptide 1	Cytoplasm	enzyme	2020.39	1725.37	2344.66	Increases survival
NM_139206	ArfGAP with RhoGAP domain, ankyrin repeat and PH domain 3	Nucleus	other	447.263	337.732	518.756	Decreases survival
NM_009045	v-rel reticuloendotheliosis viral oncogene homolog A (avian)	Nucleus	transcription regulator	117.348	106.459	134.818	Increases survival
NM_016783	progesterone receptor membrane component 1	Plasma Membrane	transmembrane receptor	104.607	58.7359	120.164	Increases survival
NM_028906	dipeptidyl-peptidase 8	Cytoplasm	peptidase	1190.24	1129.93	1356.97	Increases survival
NM_026002	metadherin	Cytoplasm	transcription regulator	2253.75	1795.85	2549.82	Increases survival
NM_007631	cyclin D1	Nucleus	other	164.287	11.7472	184.642	Increases survival
NM_013660	sema domain, immunoglobulin domain (Ig), transmembrane domain (TM) and short cytoplasmic domain, (semaphorin) 4D	Plasma Membrane	other	320.527	159.321	357.561	Increases survival
NM_020570	X-ray repair complementing defective repair in Chinese hamster cells 2	Nucleus	enzyme	103.266	85.9013	114.302	Affects survival
NM_011186	proteasome (prosome, macropain) subunit, beta type, 5	Cytoplasm	peptidase	58.3386	42.5836	64.4781	Increases survival
NM_001177354	v-myc myelocytomatosis viral oncogene homolog (avian)	Nucleus	transcription regulator	691.346	569.005	759.083	Increases survival
NM_010705	lectin, galactoside-binding, soluble, 3	Extracellular Space	other	2.68224	1.4684	2.93082	Increases survival
NM_001177369	nuclear factor of kappa light polypeptide gene enhancer in B-cells 2 (p49/p100)	Nucleus	transcription regulator	16.0934	12.4814	17.5849	Increases survival
NM_008841	phosphoinositide-3-kinase, regulatory subunit 2 (beta)	Cytoplasm	other	21.4579	16.1524	23.4466	Increases survival
NM_011662	TYRO protein tyrosine kinase binding protein	Plasma Membrane	other	626.972	535.966	682.882	Increases survival
NM_001166541	high mobility group AT-hook 1	Nucleus	transcription regulator	195.133	141.7	211.019	Decreases survival
NM_011919	inhibitor of growth family, member 1	Nucleus	transcription regulator	138.806	133.624	149.472	Decreases survival
NM_010238	bromodomain containing 2	Nucleus	kinase	1135.93	1060.18	1219.22	Decreases survival
NM_008054	FYN oncogene related to SRC, FGR, YES	Plasma Membrane	kinase	68.397	67.5463	73.2706	Affects survival
NM_011201	protein tyrosine phosphatase, non-receptor type 1	Cytoplasm	phosphatase	181.721	110.864	193.434	Increases survival
NM_009103	ribonucleotide reductase M1	Nucleus	enzyme	1040.71	949.32	1104.92	Increases survival
NM_011949	mitogen-activated protein kinase 1	Cytoplasm	kinase	749.014	734.934	794.253	Increases survival
NM_010877	neutrophil cytosolic factor 2	Cytoplasm	enzyme	520.354	501.458	550.995	Affects survival
NM_138606	pim-2 oncogene	unknown	kinase	19.4462	18.355	20.5158	Increases survival
NM_001037279	chromosome 11 open reading frame 31	Nucleus	other	192.45	116.003	202.227	Increases survival
NM_021607	nicastrin	Plasma Membrane	peptidase	229.331	219.526	240.328	Increases survival
NM_146040	cell division cycle associated 7-like	Nucleus	other	1194.94	1060.92	1251.46	Affects survival
NM_183091	tonsoku-like, DNA repair protein	Cytoplasm	transcription regulator	59.6797	33.7732	61.5473	Increases survival
NM_001199024	phospholipase A2, group VI (cytosolic, calcium-independent)	Cytoplasm	enzyme	34.1985	24.9628	35.1699	Affects survival
NM_008089	GATA binding protein 1 (globin transcription factor 1)	Nucleus	transcription regulator	31.5163	27.8996	32.2391	Affects survival
NM_010777	myelin basic protein	Extracellular Space	other	31.5163	27.1654	32.2391	Affects survival
NM_021336	small nuclear ribonucleoprotein polypeptide A'	Nucleus	other	455.98	402.341	466.001	Increases survival
NM_007807	cytochrome b-245, beta polypeptide	Cytoplasm	enzyme	752.367	707.768	762.014	Increases survival
NM_007842	DEAH (Asp-Glu-Ala-His) box polypeptide 9	Nucleus	enzyme	4326.45	3560.87	4364	Increases survival
NR_033802	chromosome 1 open reading frame 86	unknown	other	43.5863	43.3178	43.9624	Increases survival
NM_026352	peptidylprolyl isomerase D	Cytoplasm	enzyme	610.879	538.902	615.473	Decreases survival
NM_008628	mutS homolog 2, colon cancer, nonpolyposis type 1 (E. coli)	Nucleus	enzyme	765.108	645.361	770.807	Decreases survival
NM_023284	NUF2, NDC80 kinetochore complex component, homolog (S. cerevisiae)	Nucleus	other	222.626	198.234	222.743	Increases survival

## Sheet:  survival genes down
Supplemental Table 4: Ingenuity Pathway analysis (IPA) reveals cancer-related networks that are specifically rewired in L-GMP
Survival genes down-regulated in L-GMP with the IPA-predicted functional activation status shown in the last coloumn
For each transcript the RefSeq identicfication number, the transcript description, the subcellular localization, the family identiy and the normalized RPKM (number of reads which map per kilobase of exon model per million mapped reads) value in Ctrl-, ST- and L-GMP are indicated
RefSeq ID	Description	Location	Family	Normalized RPKM value Ctrl-GMP	Normalized RPKM value ST-GMP	Normalized RPKM value L-GMP	Prediction
NM_001002267	transmembrane protein 158 (gene/pseudogene)	Plasma Membrane	other	7.37615	2.2026	0	Increases survival
NM_001003817	v-erb-b2 erythroblastic leukemia viral oncogene homolog 2, neuro/glioblastoma derived oncogene homolog (avian)	Plasma Membrane	kinase	2.68224	0.734199	0	Increases survival
NM_001004363	NUAK family, SNF1-like kinase, 1	unknown	kinase	1.34112	5.1394	0	Increases survival
NM_001010836	protein phosphatase 1, regulatory (inhibitor) subunit 13 like	Nucleus	transcription regulator	1.34112	2.9368	0	Increases survival
NM_001012401	heat shock protein, alpha-crystallin-related, B6	Cytoplasm	other	13.4112	8.07619	0	Increases survival
NM_001039000	kinesin family member 5A	Cytoplasm	transporter	7.37615	5.87359	0	Increases survival
NM_001079908	fibroblast growth factor receptor 1	Plasma Membrane	kinase	5.36447	5.87359	0	Increases survival
NM_001081171	laminin, alpha 5	Extracellular Space	other	4.02335	1.4684	0	Increases survival
NM_001081211	platelet-activating factor receptor	Plasma Membrane	G-protein coupled receptor	27.4929	11.013	0	Increases survival
NM_001081277	adenylate kinase 5	Cytoplasm	kinase	4.02335	15.4182	0	Increases survival
NM_001098231	pyruvate dehyrogenase phosphatase catalytic subunit 1	Cytoplasm	phosphatase	60.3503	63.1411	0	Increases survival
NM_001115087	Fanconi anemia, complementation group F	Nucleus	other	150.876	68.2805	0	Increases survival
NM_001127324	excision repair cross-complementing rodent repair deficiency, complementation group 1 (includes overlapping antisense sequence)	Nucleus	enzyme	11.3995	5.1394	0	Increases survival
NM_001130409	PTK2 protein tyrosine kinase 2	Cytoplasm	kinase	4.02335	5.87359	0	Increases survival
NM_001161848	serum/glucocorticoid regulated kinase 1	Cytoplasm	kinase	16.764	36.71	0	Increases survival
NM_007440	arachidonate 12-lipoxygenase	Cytoplasm	enzyme	3.35279	6.60779	0	Increases survival
NM_007511	ATPase, Cu++ transporting, beta polypeptide	Cytoplasm	transporter	2.01168	2.9368	0	Increases survival
NM_007616	caveolin 1, caveolae protein, 22kDa	Plasma Membrane	other	30.8457	83.6987	0	Increases survival
NM_007695	chitinase 3-like 1 (cartilage glycoprotein-39)	Extracellular Space	enzyme	20.1168	86.6355	0	Increases survival
NM_007707	suppressor of cytokine signaling 3	Cytoplasm	other	4.69391	1.4684	0	Increases survival
NM_007732	collagen, type XVII, alpha 1	Plasma Membrane	other	4.02335	17.6208	0	Increases survival
NM_007795	cardiotrophin 1	Extracellular Space	cytokine	4.69391	4.4052	0	Increases survival
NM_007901	sphingosine-1-phosphate receptor 1	Plasma Membrane	G-protein coupled receptor	28.834	11.7472	0	Increases survival
NM_007974	coagulation factor II (thrombin) receptor-like 1	Plasma Membrane	G-protein coupled receptor	22.799	17.6208	0	Increases survival
NM_007987	Fas (TNF receptor superfamily, member 6)	Plasma Membrane	transmembrane receptor	5.36447	6.60779	0	Increases survival
NM_008000	fer (fps/fes related) tyrosine kinase	Cytoplasm	kinase	30.1751	36.71	0	Increases survival
NM_008010	fibroblast growth factor receptor 3	Plasma Membrane	kinase	2.01168	5.1394	0	Increases survival
NM_008029	fms-related tyrosine kinase 4	Plasma Membrane	transmembrane receptor	8.71726	8.81039	0	Increases survival
NM_008235	hairy and enhancer of split 1, (Drosophila)	Nucleus	transcription regulator	1.34112	2.9368	0	Increases survival
NM_008372	interleukin 7 receptor	Plasma Membrane	transmembrane receptor	0.670559	14.684	0	Increases survival
NM_008501	leukemia inhibitory factor (cholinergic differentiation factor)	Extracellular Space	cytokine	18.1051	4.4052	0	Increases survival
NM_008598	O-6-methylguanine-DNA methyltransferase	Nucleus	enzyme	5.36447	5.87359	0	Increases survival
NM_008630	metallothionein 2A	Cytoplasm	other	1.34112	0.734199	0	Increases survival
NM_008709	v-myc myelocytomatosis viral related oncogene, neuroblastoma derived (avian)	Nucleus	transcription regulator	17.4345	15.4182	0	Increases survival
NM_008793	proprotein convertase subtilisin/kexin type 4	Extracellular Space	peptidase	1.34112	1.4684	0	Increases survival
NM_008860	protein kinase C, zeta	Cytoplasm	kinase	2.68224	5.87359	0	Increases survival
NM_008903	phosphatidic acid phosphatase type 2A	Plasma Membrane	phosphatase	2.68224	1.4684	0	Increases survival
NM_008983	protein tyrosine phosphatase, receptor type, K	Plasma Membrane	phosphatase	8.71726	16.8866	0	Increases survival
NM_008984	protein tyrosine phosphatase, receptor type, M	Plasma Membrane	phosphatase	4.69391	16.1524	0	Increases survival
NM_009256	serpin peptidase inhibitor, clade B (ovalbumin), member 9	Cytoplasm	other	19.4462	13.2156	0	Increases survival
NM_009331	transcription factor 7 (T-cell specific, HMG-box)	Nucleus	transcription regulator	3.35279	12.4814	0	Increases survival
NM_009368	transforming growth factor, beta 3	Extracellular Space	growth factor	1.34112	0.734199	0	Increases survival
NM_009404	tumor necrosis factor (ligand) superfamily, member 9	Extracellular Space	cytokine	2.01168	0.734199	0	Increases survival
NM_009506	vascular endothelial growth factor C	Extracellular Space	growth factor	4.02335	2.2026	0	Increases survival
NM_009533	X-ray repair complementing defective repair in Chinese hamster cells 5 (double-strand-break rejoining)	Nucleus	enzyme	75.1026	73.4199	0	Increases survival
NM_009630	adenosine A2a receptor	Plasma Membrane	G-protein coupled receptor	16.0934	6.60779	0	Increases survival
NM_009742	BCL2-related protein A1	Cytoplasm	other	4.02335	0.734199	0	Increases survival
NM_009749	brain expressed X-linked 2	Nucleus	other	3.35279	5.1394	0	Increases survival
NM_009769	Kruppel-like factor 5 (intestinal)	Nucleus	transcription regulator	0.670559	5.1394	0	Increases survival
NM_009845	CD22 molecule	Plasma Membrane	other	6.03503	2.9368	0	Increases survival
NM_009855	CD80 molecule	Plasma Membrane	transmembrane receptor	0.670559	0.734199	0	Increases survival
NM_009895	cytokine inducible SH2-containing protein	Cytoplasm	other	1.34112	1.4684	0	Increases survival
NM_010128	epithelial membrane protein 1	Plasma Membrane	other	6.03503	9.54459	0	Increases survival
NM_010149	erythropoietin receptor	Plasma Membrane	transmembrane receptor	1.34112	2.2026	0	Increases survival
NM_010203	fibroblast growth factor 5	Extracellular Space	growth factor	0.670559	0.734199	0	Increases survival
NM_010233	fibronectin 1	Extracellular Space	enzyme	30.8457	6.60779	0	Increases survival
NM_010235	FOS-like antigen 1	Nucleus	transcription regulator	1.34112	2.2026	0	Increases survival
NM_010284	growth hormone receptor	Plasma Membrane	transmembrane receptor	0.670559	9.54459	0	Increases survival
NM_010415	heparin-binding EGF-like growth factor	Extracellular Space	growth factor	0.670559	5.1394	0	Increases survival
NM_010442	heme oxygenase (decycling) 1	Cytoplasm	enzyme	2.01168	3.671	0	Increases survival
NM_010479	heat shock 70kDa protein 1A	Cytoplasm	other	9.38782	4.4052	0	Increases survival
NM_010545	CD74 molecule, major histocompatibility complex, class II invariant chain	Plasma Membrane	transmembrane receptor	40.2335	4.4052	0	Increases survival
NM_010612	kinase insert domain receptor (a type III receptor tyrosine kinase)	Plasma Membrane	kinase	6.03503	8.07619	0	Increases survival
NM_010631	kinesin family member C3	Cytoplasm	enzyme	6.03503	0.734199	0	Increases survival
NM_010689	linker for activation of T cells	Plasma Membrane	other	44.2569	38.9126	0	Increases survival
NM_010693	lymphocyte-specific protein tyrosine kinase	Cytoplasm	kinase	3.35279	3.671	0	Increases survival
NM_010957	8-oxoguanine DNA glycosylase	Nucleus	enzyme	19.4462	15.4182	0	Increases survival
NM_011098	paired-like homeodomain 2	Nucleus	transcription regulator	0.670559	1.4684	0	Increases survival
NM_011102	protein kinase C, gamma	Cytoplasm	kinase	0.670559	0.734199	0	Increases survival
NM_011198	prostaglandin-endoperoxide synthase 2 (prostaglandin G/H synthase and cyclooxygenase)	Cytoplasm	enzyme	14.0817	1.4684	0	Increases survival
NM_011216	protein tyrosine phosphatase, receptor type, O	Plasma Membrane	phosphatase	2.68224	15.4182	0	Increases survival
NM_011437	SRY (sex determining region Y)-box 10	Nucleus	transcription regulator	4.69391	1.4684	0	Increases survival
NM_011612	tumor necrosis factor receptor superfamily, member 9	Plasma Membrane	other	2.68224	0.734199	0	Increases survival
NM_011848	NIMA (never in mitosis gene a)-related kinase 3	Nucleus	kinase	5.36447	22.7602	0	Increases survival
NM_011920	ATP-binding cassette, sub-family G (WHITE), member 2	Plasma Membrane	transporter	122.712	101.32	0	Increases survival
NM_013488	CD4 molecule	Plasma Membrane	transmembrane receptor	1.34112	12.4814	0	Increases survival
NM_013520	fms-related tyrosine kinase 3 ligand	Extracellular Space	cytokine	8.04671	16.1524	0	Increases survival
NM_013653	chemokine (C-C motif) ligand 5	Extracellular Space	cytokine	8.71726	0.734199	0	Increases survival
NM_013861	thiamin pyrophosphokinase 1	Cytoplasm	kinase	22.799	27.1654	0	Increases survival
NM_013912	apelin	Extracellular Space	other	12.7406	10.2788	0	Increases survival
NM_016671	interleukin 27 receptor, alpha	Plasma Membrane	transmembrane receptor	8.04671	8.81039	0	Increases survival
NM_016768	pre-B-cell leukemia homeobox 3	Nucleus	transcription regulator	15.4229	10.2788	0	Increases survival
NM_017480	inducible T-cell co-stimulator	Plasma Membrane	other	4.02335	8.81039	0	Increases survival
NM_019688	Rap guanine nucleotide exchange factor (GEF) 4	Cytoplasm	other	2.01168	3.671	0	Increases survival
NM_019738	nuclear protein, transcriptional regulator, 1	Nucleus	transcription regulator	4.02335	4.4052	0	Increases survival
NM_019984	transglutaminase 1 (K polypeptide epidermal type I, protein-glutamine-gamma-glutamyltransferase)	Plasma Membrane	enzyme	6.03503	28.6338	0	Increases survival
NM_021308	piwi-like 2 (Drosophila)	Cytoplasm	other	1.34112	1.4684	0	Increases survival
NM_021320	netrin 4	Extracellular Space	other	4.02335	1.4684	0	Increases survival
NM_021396	programmed cell death 1 ligand 2	Plasma Membrane	other	1.34112	30.1022	0	Increases survival
NM_021896	guanylate cyclase 1, soluble, alpha 3	Cytoplasm	enzyme	28.1635	28.6338	0	Increases survival
NM_023061	melanoma cell adhesion molecule	Plasma Membrane	other	6.70559	7.34199	0	Increases survival
NM_023279	tubulin, beta 3	Cytoplasm	other	0.670559	1.4684	0	Increases survival
NM_026408	synuclein, alpha interacting protein	Cytoplasm	transcription regulator	4.69391	11.013	0	Increases survival
NM_028075	tumor necrosis factor receptor superfamily, member 13C	Plasma Membrane	transmembrane receptor	26.1518	16.1524	0	Increases survival
NM_029600	ATP-binding cassette, sub-family C (CFTR/MRP), member 3	Plasma Membrane	transporter	4.69391	2.2026	0	Increases survival
NM_030715	polymerase (DNA directed), eta	Nucleus	enzyme	64.3736	81.4961	0	Increases survival
NM_031168	interleukin 6 (interferon, beta 2)	Extracellular Space	cytokine	2.01168	3.671	0	Increases survival
NM_033622	tumor necrosis factor (ligand) superfamily, member 13b	Extracellular Space	cytokine	4.69391	0.734199	0	Increases survival
NM_133197	MCF.2 cell line derived transforming sequence	Cytoplasm	other	4.69391	2.2026	0	Increases survival
NM_138605	protein phosphatase 1, regulatory (inhibitor) subunit 3F	unknown	other	16.764	18.355	0	Increases survival
NM_145508	dual-specificity tyrosine-(Y)-phosphorylation regulated kinase 3	Nucleus	kinase	11.3995	5.1394	0	Increases survival
NM_152804	polo-like kinase 2	Nucleus	kinase	11.3995	9.54459	0	Increases survival
NM_177282	microtubule associated monoxygenase, calponin and LIM domain containing 2	Cytoplasm	other	19.4462	8.81039	0	Increases survival
NM_177584	B and T lymphocyte associated	Plasma Membrane	other	79.1259	16.8866	0	Increases survival
NM_178726	protein phosphatase, Mg2+/Mn2+ dependent, 1L	Cytoplasm	phosphatase	11.3995	52.8624	0	Increases survival
NM_181858	CD59 molecule, complement regulatory protein	Plasma Membrane	other	4.02335	2.2026	0	Increases survival
NR_003508	myxovirus (influenza virus) resistance 1, interferon-inducible protein p78 (mouse)	Nucleus	enzyme	16.0934	1.4684	0	Increases survival
NR_015606	protein phosphatase 1, regulatory (inhibitor) subunit 12B	Cytoplasm	phosphatase	6.03503	6.60779	0	Increases survival
NR_027852	CD40 molecule, TNF receptor superfamily member 5	Plasma Membrane	transmembrane receptor	0.670559	0.734199	0	Increases survival
NR_029738	microRNA 21	Cytoplasm	microRNA	7.37615	0.734199	0	Increases survival
NM_001042451	synuclein, alpha (non A4 component of amyloid precursor)	Cytoplasm	other	6.70559	6.60779	0	Decreases survival
NM_001085532	interferon zeta	Extracellular Space	cytokine	2.01168	2.9368	0	Decreases survival
NM_001122949	myeloproliferative leukemia virus oncogene	Plasma Membrane	transmembrane receptor	18.1051	6.60779	0	Decreases survival
NM_007706	suppressor of cytokine signaling 2	Cytoplasm	other	1.34112	28.6338	0	Decreases survival
NM_008361	interleukin 1, beta	Extracellular Space	cytokine	6.70559	1.4684	0	Decreases survival
NM_008377	leucine-rich repeats and immunoglobulin-like domains 1	Extracellular Space	other	4.69391	8.81039	0	Decreases survival
NM_008599	chemokine (C-X-C motif) ligand 9	Extracellular Space	cytokine	6.70559	4.4052	0	Decreases survival
NM_008877	plasminogen	Extracellular Space	peptidase	6.03503	5.87359	0	Decreases survival
NM_009023	receptor-associated protein of the synapse	Plasma Membrane	other	0.670559	2.2026	0	Decreases survival
NM_009400	tumor necrosis factor receptor superfamily, member 18	Plasma Membrane	transmembrane receptor	10.7289	11.013	0	Decreases survival
NM_009811	caspase 6, apoptosis-related cysteine peptidase	Cytoplasm	peptidase	7.37615	15.4182	0	Decreases survival
NM_010210	fragile histidine triad gene	Cytoplasm	enzyme	1.34112	2.9368	0	Decreases survival
NM_010453	homeobox A5	Nucleus	transcription regulator	6.70559	2.2026	0	Decreases survival
NM_010838	microtubule-associated protein tau	Plasma Membrane	other	2.68224	22.026	0	Decreases survival
NM_011170	prion protein	Plasma Membrane	other	0.670559	2.9368	0	Decreases survival
NM_011254	retinol binding protein 1, cellular	Extracellular Space	transporter	12.7406	6.60779	0	Decreases survival
NM_011313	S100 calcium binding protein A6	Cytoplasm	transporter	15.4229	5.87359	0	Decreases survival
NM_011576	tissue factor pathway inhibitor (lipoprotein-associated coagulation inhibitor)	Extracellular Space	other	67.0559	134.358	0	Decreases survival
NM_011580	thrombospondin 1	Extracellular Space	other	25.4812	9.54459	0	Decreases survival
NM_013599	matrix metallopeptidase 9 (gelatinase B, 92kDa gelatinase, 92kDa type IV collagenase)	Extracellular Space	peptidase	23.4696	2.9368	0	Decreases survival
NM_013633	POU class 5 homeobox 1	Nucleus	transcription regulator	3.35279	2.9368	0	Decreases survival
NM_021274	chemokine (C-X-C motif) ligand 10	Extracellular Space	cytokine	10.0584	8.07619	0	Decreases survival
NM_028333	angiopoietin-like 1	Extracellular Space	other	20.7873	10.2788	0	Decreases survival
NM_139306	alkaline ceramidase 2	Cytoplasm	enzyme	18.7756	1.4684	0	Decreases survival
NM_176953	ligase IV, DNA, ATP-dependent	Nucleus	enzyme	38.8924	35.2416	0	Decreases survival
NM_197944	hematopoietic SH2 domain containing	Cytoplasm	other	2.68224	4.4052	0	Decreases survival
NM_001177303	retinoic acid receptor, alpha	Nucleus	ligand-dependent nuclear receptor	18.7756	22.026	0	Affects survival
NM_001190975	AXL receptor tyrosine kinase	Plasma Membrane	kinase	3.35279	2.2026	0	Affects survival
NM_007646	CD38 molecule	Plasma Membrane	enzyme	3.35279	2.2026	0	Affects survival
NM_007910	ephrin-A4	Plasma Membrane	kinase	2.68224	16.1524	0	Affects survival
NM_008350	interleukin 11	Extracellular Space	cytokine	0.670559	0.734199	0	Affects survival
NM_009046	v-rel reticuloendotheliosis viral oncogene homolog B	Nucleus	transcription regulator	1.34112	0.734199	0	Affects survival
NM_010593	junction plakoglobin	Plasma Membrane	other	5.36447	6.60779	0	Affects survival
NM_013652	chemokine (C-C motif) ligand 4	Extracellular Space	cytokine	12.0701	13.2156	0	Affects survival
NM_027025	adenosine A3 receptor	Plasma Membrane	G-protein coupled receptor	3.35279	8.81039	0	Affects survival
NM_153382	LATS, large tumor suppressor, homolog 2 (Drosophila)	Nucleus	kinase	2.68224	2.2026	0	Affects survival
NM_176930	neuronal cell adhesion molecule	Plasma Membrane	other	1.34112	1.4684	0	Affects survival
NM_178114	adhesion molecule with Ig-like domain 2	Plasma Membrane	other	3.35279	6.60779	0	Affects survival
NM_001171052	metastasis associated 1 family, member 3	Nucleus	other	85.161	89.5723	2.93082	Increases survival
NM_172563	hepatic leukemia factor	Nucleus	transcription regulator	273.588	309.098	11.7233	Increases survival
NM_001163487	phosphofructokinase, muscle	Cytoplasm	kinase	46.2686	46.9888	2.93082	Increases survival
NM_172144	protein phosphatase 2, regulatory subunit B'', alpha	Nucleus	phosphatase	122.712	209.247	8.79247	Increases survival
NM_008491	lipocalin 2	Extracellular Space	transporter	40.9041	43.3178	2.93082	Decreases survival
NM_001081549	regulator of calcineurin 1	Nucleus	transcription regulator	37.5513	53.5966	2.93082	Decreases survival
NM_008869	phospholipase A2, group IVA (cytosolic, calcium-dependent)	Cytoplasm	enzyme	674.582	695.287	61.5473	Increases survival
NM_053075	Ras homolog enriched in brain	Plasma Membrane	enzyme	149.535	173.271	14.6541	Increases survival
NM_007396	activin A receptor, type IIA	Plasma Membrane	kinase	161.605	233.475	17.5849	Increases survival
NM_198932	POU class 2 homeobox 1	Nucleus	transcription regulator	77.7848	82.2303	8.79247	Increases survival
NM_178591	neuregulin 1	Extracellular Space	growth factor	25.4812	66.0779	2.93082	Increases survival
NM_009425	tumor necrosis factor (ligand) superfamily, member 10	Extracellular Space	cytokine	124.053	177.676	14.6541	Decreases survival
NM_008384	inositol polyphosphate-1-phosphatase	Cytoplasm	phosphatase	24.1401	34.5074	2.93082	Increases survival
NM_011636	phospholipid scramblase 1	Plasma Membrane	enzyme	46.2686	56.5334	5.86165	Decreases survival
NM_199476	ribonucleotide reductase M2 B (TP53 inducible)	Nucleus	enzyme	67.7264	106.459	8.79247	Increases survival
NM_010345	growth factor receptor-bound protein 10	Cytoplasm	other	109.301	201.171	14.6541	Affects survival
NM_009655	activated leukocyte cell adhesion molecule	Plasma Membrane	other	215.92	494.116	29.3082	Affects survival
NM_010427	hepatocyte growth factor (hepapoietin A; scatter factor)	Extracellular Space	growth factor	107.289	167.397	14.6541	Increases survival
NM_011527	T-cell acute lymphocytic leukemia 1	Nucleus	transcription regulator	192.45	278.262	26.3774	Increases survival
NM_026042	mediator complex subunit 29	Nucleus	other	20.7873	38.1784	2.93082	Increases survival
NM_031181	sialic acid binding Ig-like lectin 7	Plasma Membrane	other	20.7873	129.953	2.93082	Decreases survival
NM_138302	thymidine phosphorylase	Extracellular Space	growth factor	19.4462	23.4944	2.93082	Increases survival
NM_134079	adenosine kinase	Nucleus	kinase	50.9625	77.0909	8.79247	Increases survival
NM_001167730	RAD18 homolog (S. cerevisiae)	Nucleus	other	432.51	520.547	76.2014	Increases survival
NM_016763	hydroxysteroid (17-beta) dehydrogenase 10	Cytoplasm	enzyme	97.231	127.751	17.5849	Decreases survival
NM_011905	toll-like receptor 2	Plasma Membrane	transmembrane receptor	47.6097	60.2043	8.79247	Increases survival
NM_015733	caspase 9, apoptosis-related cysteine peptidase	Cytoplasm	peptidase	44.9274	53.5966	8.79247	Affects survival
NM_016785	thiopurine S-methyltransferase	Cytoplasm	enzyme	13.4112	19.8234	2.93082	Increases survival
NM_008979	protein tyrosine phosphatase, non-receptor type 22 (lymphoid)	Cytoplasm	phosphatase	240.06	265.78	52.7548	Increases survival
NM_009250	serpin peptidase inhibitor, clade I (neuroserpin), member 1	Extracellular Space	other	38.2219	66.0779	8.79247	Increases survival
NM_170786	ciliary neurotrophic factor	Extracellular Space	cytokine	12.7406	52.1282	2.93082	Increases survival
NM_017382	RAB11A, member RAS oncogene family	Cytoplasm	enzyme	149.535	164.461	35.1699	Increases survival
NM_027985	MAD2 mitotic arrest deficient-like 2 (yeast)	Nucleus	enzyme	84.4904	99.8511	20.5158	Increases survival
NM_012024	protein phosphatase 2, regulatory subunit B', epsilon isoform	Cytoplasm	phosphatase	205.191	237.146	49.824	Decreases survival
NM_011809	v-ets erythroblastosis virus E26 oncogene homolog 2 (avian)	Nucleus	transcription regulator	71.0792	71.2173	17.5849	Increases survival
NM_178600	vitamin K epoxide reductase complex, subunit 1	Cytoplasm	enzyme	135.453	212.184	35.1699	Increases survival
NM_001205313	signal transducer and activator of transcription 1, 91kDa	Nucleus	transcription regulator	368.137	368.568	96.7172	Affects survival
NM_019740	forkhead box O3	Nucleus	transcription regulator	142.158	208.513	38.1007	Increases survival
NM_008655	growth arrest and DNA-damage-inducible, beta	Cytoplasm	other	10.7289	21.2918	2.93082	Increases survival
NM_023794	ets variant 5	Nucleus	transcription regulator	20.1168	36.71	5.86165	Increases survival
NM_024209	protein phosphatase 6, catalytic subunit	Nucleus	phosphatase	257.495	350.947	76.2014	Increases survival
NM_198012	tripartite motif containing 68	Cytoplasm	enzyme	29.5046	36.71	8.79247	Increases survival
NM_011673	UDP-glucose ceramide glucosyltransferase	Cytoplasm	enzyme	818.082	862.684	246.189	Increases survival
NM_133738	anthrax toxin receptor 2	Plasma Membrane	other	75.7731	80.0277	23.4466	Decreases survival
NM_001080773	3-phosphoinositide dependent protein kinase-1	Cytoplasm	kinase	46.9391	84.4329	14.6541	Affects survival
NM_009726	ATPase, Cu++ transporting, alpha polypeptide	Plasma Membrane	transporter	156.24	162.258	49.824	Increases survival
NM_028614	protein phosphatase 2, regulatory subunit A, beta	unknown	phosphatase	421.111	441.988	140.68	Increases survival
NM_011840	mitogen-activated protein kinase kinase 5	Cytoplasm	kinase	113.324	115.269	38.1007	Increases survival
NM_009371	transforming growth factor, beta receptor II (70/80kDa)	Plasma Membrane	kinase	83.1493	149.777	29.3082	Increases survival
NM_133987	solute carrier family 6 (neurotransmitter transporter, creatine), member 8	Cytoplasm	transporter	8.04671	23.4944	2.93082	Increases survival
NM_053081	Fanconi anemia, complementation group G	Nucleus	other	159.593	196.031	58.6165	Increases survival
NM_001077707	SNF2 histone linker PHD RING helicase	Nucleus	transcription regulator	265.541	355.352	99.648	Increases survival
NM_015790	inducible T-cell co-stimulator ligand	Plasma Membrane	other	14.7523	16.1524	5.86165	Affects survival
NM_011418	SWI/SNF related, matrix associated, actin dependent regulator of chromatin, subfamily b, member 1	Nucleus	other	79.7965	100.585	32.2391	Increases survival
NM_172958	myotubularin related protein 12	Plasma Membrane	other	172.334	259.907	70.3398	Increases survival
NM_178087	promyelocytic leukemia	Nucleus	transcription regulator	99.9133	129.219	41.0315	Affects survival
NM_001164200	protein kinase, cAMP-dependent, catalytic, beta	Cytoplasm	kinase	549.188	722.452	225.673	Increases survival
NM_008402	integrin, alpha V (vitronectin receptor, alpha polypeptide, antigen CD51)	Plasma Membrane	other	113.995	268.717	46.8932	Increases survival
NM_010185	Fc fragment of IgE, high affinity I, receptor for; gamma polypeptide	Plasma Membrane	transmembrane receptor	85.161	127.016	35.1699	Increases survival
NM_008385	inositol polyphosphate-5-phosphatase, 75kDa	Plasma Membrane	phosphatase	299.069	306.895	126.025	Increases survival
NM_008913	protein phosphatase 3, catalytic subunit, alpha isozyme	Cytoplasm	phosphatase	1011.2	1154.9	442.554	Affects survival
NM_011487	signal transducer and activator of transcription 4	Nucleus	transcription regulator	133.441	149.777	58.6165	Increases survival
NM_001110268	vascular endothelial growth factor A	Extracellular Space	growth factor	131.43	353.884	58.6165	Increases survival
NM_010902	nuclear factor (erythroid-derived 2)-like 2	Nucleus	transcription regulator	295.716	406.746	134.818	Affects survival
NM_001081222	establishment of cohesion 1 homolog 1 (S. cerevisiae)	Nucleus	other	416.417	489.711	190.504	Increases survival
NM_001113331	SHC (Src homology 2 domain containing) transforming protein 1	Cytoplasm	other	177.698	243.02	82.0631	Decreases survival
NM_001164709	synovial apoptosis inhibitor 1, synoviolin	Cytoplasm	transporter	56.3269	74.1541	26.3774	Increases survival
NM_008173	nuclear receptor subfamily 3, group C, member 1 (glucocorticoid receptor)	Nucleus	ligand-dependent nuclear receptor	374.842	408.949	175.849	Increases survival
NM_011770	IKAROS family zinc finger 2 (Helios)	Nucleus	transcription regulator	842.892	1624.78	395.661	Increases survival
NM_033521	lysosomal protein transmembrane 4 beta	unknown	other	18.1051	24.9628	8.79247	Increases survival
NM_007538	opsin 1 (cone pigments), short-wave-sensitive	Plasma Membrane	G-protein coupled receptor	6.03503	10.2788	2.93082	Increases survival
NM_009744	B-cell CLL/lymphoma 6	Nucleus	transcription regulator	30.1751	83.6987	14.6541	Decreases survival
NM_001024955	phosphoinositide-3-kinase, regulatory subunit 1 (alpha)	Cytoplasm	other	842.222	1126.26	410.315	Increases survival
NM_001033285	CDC42 binding protein kinase alpha (DMPK-like)	Cytoplasm	kinase	149.535	171.068	73.2706	Increases survival
NM_016700	mitogen-activated protein kinase 8	Cytoplasm	kinase	327.903	522.75	164.126	Decreases survival
NM_001048177	Janus kinase 2	Cytoplasm	kinase	536.447	658.577	269.636	Increases survival
NM_021604	agrin	Plasma Membrane	other	17.4345	30.8364	8.79247	Decreases survival
NM_139303	kinesin family member 18A	Cytoplasm	other	103.937	184.284	52.7548	Increases survival
NM_009131	C-type lectin domain family 11, member A	Extracellular Space	growth factor	11.3995	22.026	5.86165	Increases survival
NM_013719	eukaryotic translation initiation factor 2 alpha kinase 4	Cytoplasm	kinase	124.053	140.232	64.4781	Increases survival
NM_007985	Fanconi anemia, complementation group C	Nucleus	other	16.764	39.6468	8.79247	Increases survival
NR_033402	thymidylate synthetase	Nucleus	enzyme	317.845	345.074	167.057	Decreases survival
NM_001009935	thioredoxin interacting protein	Cytoplasm	other	315.833	536.7	167.057	Decreases survival
NR_033206	thymic stromal lymphopoietin	Extracellular Space	cytokine	22.1284	46.9888	11.7233	Increases survival
NM_001146200	phosphoinositide-3-kinase, catalytic, gamma polypeptide	Cytoplasm	kinase	534.435	1025.68	284.29	Decreases survival
NM_027885	single-strand-selective monofunctional uracil-DNA glycosylase 1	Nucleus	enzyme	27.4929	35.9758	14.6541	Increases survival
NM_138648	oxidized low density lipoprotein (lectin-like) receptor 1	Plasma Membrane	transmembrane receptor	341.314	1107.17	184.642	Decreases survival
NM_009688	X-linked inhibitor of apoptosis	Cytoplasm	other	454.639	581.486	246.189	Increases survival
NM_008478	L1 cell adhesion molecule	Plasma Membrane	other	5.36447	13.2156	2.93082	Increases survival
NM_019497	G protein-coupled receptor kinase 4	Plasma Membrane	kinase	5.36447	5.87359	2.93082	Increases survival
NM_176912	G protein-coupled receptor 77	Plasma Membrane	G-protein coupled receptor	5.36447	5.87359	2.93082	Increases survival
NM_007832	deoxycytidine kinase	Nucleus	kinase	289.011	320.111	161.195	Decreases survival
NM_009740	B-cell CLL/lymphoma 10	Cytoplasm	transcription regulator	89.1843	104.256	49.824	Increases survival
NM_133655	CD81 molecule	Plasma Membrane	other	433.852	592.499	246.189	Decreases survival
NM_016784	pleiotropic regulator 1	Nucleus	transcription regulator	268.224	279.73	152.403	Increases survival
NM_001081175	inositol-trisphosphate 3-kinase B	Cytoplasm	kinase	71.7498	74.1541	41.0315	Increases survival
NM_008441	kinesin family member 1B	Cytoplasm	transporter	101.254	150.511	58.6165	Increases survival
NM_007499	ataxia telangiectasia mutated	Nucleus	kinase	979.686	984.561	574.441	Increases survival
NM_016985	myotubularin related protein 1	Cytoplasm	phosphatase	200.497	218.057	120.164	Increases survival
NM_010209	fumarate hydratase	Cytoplasm	enzyme	131.43	198.968	79.1322	Increases survival
NM_013499	complement component (3b/4b) receptor 1-like	Plasma Membrane	other	357.408	425.836	216.881	Increases survival
NM_018823	nuclear factor of activated T-cells 5, tonicity-responsive	Nucleus	transcription regulator	732.25	1373.69	448.416	Decreases survival
NM_001083912	pleckstrin homology domain containing, family G (with RhoGef domain) member 2	Cytoplasm	other	4.69391	6.60779	2.93082	Increases survival
NM_053180	cyclin-dependent kinase 20	Nucleus	kinase	4.69391	8.07619	2.93082	Increases survival
NM_009807	caspase 1, apoptosis-related cysteine peptidase (interleukin 1, beta, convertase)	Cytoplasm	peptidase	281.635	325.25	175.849	Decreases survival
NM_153599	cyclin-dependent kinase 8	Nucleus	kinase	295.716	336.263	184.642	Increases survival
NM_026810	mutL homolog 1, colon cancer, nonpolyposis type 2 (E. coli)	Nucleus	enzyme	298.399	315.706	193.434	Decreases survival
NM_009810	caspase 3, apoptosis-related cysteine peptidase	Cytoplasm	peptidase	157.581	185.752	102.579	Increases survival
NM_016915	phospholipase A2, group VI (cytosolic, calcium-independent)	Cytoplasm	enzyme	13.4112	18.355	8.79247	Affects survival
NM_145452	RAS p21 protein activator (GTPase activating protein) 1	Cytoplasm	transporter	512.977	678.4	339.976	Increases survival
NM_010169	coagulation factor II (thrombin) receptor	Plasma Membrane	G-protein coupled receptor	83.8198	111.598	55.6857	Increases survival
NM_009408	topoisomerase (DNA) I	Nucleus	enzyme	1905.06	2051.35	1289.56	Decreases survival
NM_010937	neuroblastoma RAS viral (v-ras) oncogene homolog	Plasma Membrane	enzyme	1363.25	1491.89	932.002	Increases survival
NM_011277	ring finger protein 2	Nucleus	transcription regulator	333.938	461.077	228.604	Increases survival
NM_011420	survival of motor neuron 1, telomeric	Nucleus	other	124.053	147.574	84.9939	Increases survival
NM_021449	cereblon	Cytoplasm	enzyme	255.483	464.014	175.849	Decreases survival
NM_021356	GRB2-associated binding protein 1	Cytoplasm	other	126.065	182.816	87.9247	Increases survival
NM_011237	RAD9 homolog A (S. pombe)	Nucleus	enzyme	83.8198	93.9775	58.6165	Increases survival
NM_013693	tumor necrosis factor	Extracellular Space	cytokine	16.764	18.355	11.7233	Decreases survival
NM_029094	phosphoinositide-3-kinase, catalytic, beta polypeptide	Cytoplasm	kinase	387.583	401.607	275.497	Affects survival
NM_001013367	protein kinase, AMP-activated, alpha 1 catalytic subunit	Cytoplasm	kinase	313.151	425.101	225.673	Increases survival
NM_183306	TAO kinase 3	Cytoplasm	kinase	507.613	544.042	366.353	Increases survival
NM_029498	zinc finger, MYM-type 2	Nucleus	other	725.545	922.154	527.548	Increases survival
NM_008183	glutathione S-transferase mu 1	Cytoplasm	enzyme	8.04671	12.4814	5.86165	Increases survival
NM_001025566	choline kinase alpha	Cytoplasm	kinase	24.1401	63.1411	17.5849	Increases survival
NM_172285	phospholipase C, gamma 2 (phosphatidylinositol-specific)	Cytoplasm	enzyme	400.324	435.38	293.082	Increases survival
NM_001159418	interferon regulatory factor 9	Nucleus	transcription regulator	143.5	147.574	105.51	Increases survival
NM_011721	Werner syndrome, RecQ helicase-like	Nucleus	enzyme	715.486	874.431	527.548	Increases survival
NM_019786	TANK-binding kinase 1	Cytoplasm	kinase	266.882	380.315	199.296	Increases survival
NM_001081001	breast cancer 2, early onset	Nucleus	transcription regulator	679.947	884.71	509.963	Increases survival
NM_010184	Fc fragment of IgE, high affinity I, receptor for; alpha polypeptide	Plasma Membrane	transmembrane receptor	62.362	234.21	46.8932	Affects survival
NM_011968	proteasome (prosome, macropain) subunit, alpha type, 6	Cytoplasm	peptidase	712.804	823.772	536.341	Increases survival
NM_053069	ATG5 autophagy related 5 homolog (S. cerevisiae)	Cytoplasm	other	58.3386	75.6225	43.9624	Affects survival
NM_026880	PTEN induced putative kinase 1	Cytoplasm	kinase	54.3153	112.333	41.0315	Increases survival
NM_153459	dual specificity phosphatase 7	Cytoplasm	phosphatase	34.8691	42.5836	26.3774	Increases survival
NM_010578	integrin, beta 1 (fibronectin receptor, beta polypeptide, antigen CD29 includes MDF2, MSK12)	Plasma Membrane	transmembrane receptor	1262.66	1399.38	961.31	Increases survival
NM_009277	tripartite motif containing 21	Nucleus	enzyme	192.45	212.918	146.541	Increases survival
NM_176979	topoisomerase (DNA) II binding protein 1	Nucleus	other	1719.31	1802.46	1315.94	Increases survival
NM_001038589	ubiquitin specific peptidase 14 (tRNA-guanine transglycosylase)	Cytoplasm	peptidase	562.599	607.183	430.831	Decreases survival
NM_010870	NLR family, apoptosis inhibitory protein 1	unknown	other	95.2193	200.436	73.2706	Increases survival
NM_019739	forkhead box O1	Nucleus	transcription regulator	87.1726	153.448	67.4089	Affects survival
NM_009029	retinoblastoma 1	Nucleus	transcription regulator	336.621	408.215	260.843	Increases survival
NM_019920	late endosomal/lysosomal adaptor, MAPK and MTOR activator 3	Cytoplasm	other	40.9041	78.5593	32.2391	Increases survival
NM_016721	IQ motif containing GTPase activating protein 1	Cytoplasm	other	1456.45	1608.63	1154.74	Affects survival
NM_016910	protein phosphatase, Mg2+/Mn2+ dependent, 1D	Cytoplasm	phosphatase	95.2193	135.827	76.2014	Increases survival
NM_026004	5'-nucleotidase, cytosolic III	Cytoplasm	phosphatase	145.511	151.979	117.233	Affects survival
NM_175154	galactokinase 2	Cytoplasm	kinase	87.1726	104.256	70.3398	Increases survival
NM_138659	PRP8 pre-mRNA processing factor 8 homolog (S. cerevisiae)	Nucleus	other	2171.94	2187.91	1755.56	Increases survival
NM_213660	signal transducer and activator of transcription 3 (acute-phase response factor)	Nucleus	transcription regulator	451.957	690.882	372.215	Increases survival
NM_010547	inhibitor of kappa light polypeptide gene enhancer in B-cells, kinase gamma	Nucleus	kinase	173.675	259.907	143.61	Increases survival
NM_139294	v-raf murine sarcoma viral oncogene homolog B1	Cytoplasm	enzyme	786.565	1016.13	665.297	Increases survival
NM_009172	seven in absentia homolog 1 (Drosophila)	Nucleus	enzyme	85.8315	102.788	73.2706	Decreases survival
NM_026303	alkB, alkylation repair homolog 8 (E. coli)	Cytoplasm	enzyme	195.133	204.842	167.057	Increases survival
NM_018747	A kinase (PRKA) anchor protein 7	Plasma Membrane	other	75.1026	87.3697	64.4781	Increases survival
NM_001035226	exportin 1 (CRM1 homolog, yeast)	Nucleus	transporter	1452.43	1675.44	1260.25	Increases survival
NM_010121	eukaryotic translation initiation factor 2-alpha kinase 3	Cytoplasm	kinase	116.007	147.574	102.579	Increases survival
NM_139198	placenta-specific 8	Nucleus	other	1221.76	1444.9	1081.47	Increases survival
NM_001081043	protein tyrosine phosphatase, non-receptor type 23	Cytoplasm	phosphatase	49.6213	80.7619	43.9624	Increases survival
NM_007691	CHK1 checkpoint homolog (S. pombe)	Nucleus	kinase	366.796	381.049	328.252	Increases survival
NM_008898	P450 (cytochrome) oxidoreductase	Cytoplasm	enzyme	78.4554	154.916	70.3398	Decreases survival
NM_008910	protein phosphatase, Mg2+/Mn2+ dependent, 1A	Cytoplasm	phosphatase	235.366	268.717	211.019	Decreases survival
NM_007798	cathepsin B	Cytoplasm	peptidase	782.542	803.214	715.121	Increases survival
NM_009804	catalase	Cytoplasm	enzyme	400.324	551.384	366.353	Increases survival
NM_009970	colony stimulating factor 2 receptor, alpha, low-affinity (granulocyte-macrophage)	Plasma Membrane	transmembrane receptor	95.2193	99.8511	87.9247	Increases survival
NM_010093	E2F transcription factor 3	Nucleus	transcription regulator	478.108	486.04	442.554	Affects survival
NM_001159590	sirtuin 1	Nucleus	transcription regulator	166.969	231.273	155.334	Increases survival
NM_175090	solute carrier family 31 (copper transporters), member 1	Plasma Membrane	transporter	362.772	400.139	339.976	Decreases survival
NM_010513	insulin-like growth factor 1 receptor	Plasma Membrane	transmembrane receptor	1776.98	2215.08	1670.57	Increases survival
NM_010485	ELAV (embryonic lethal, abnormal vision, Drosophila)-like 1 (Hu antigen R)	Cytoplasm	other	470.732	498.521	448.416	Increases survival
NM_008960	phosphatase and tensin homolog	Cytoplasm	phosphatase	1571.12	1773.83	1497.65	Decreases survival
NM_001177759	tumor necrosis factor, alpha-induced protein 8	Cytoplasm	other	749.014	903.065	723.913	Increases survival
NM_011027	purinergic receptor P2X, ligand-gated ion channel, 7	Plasma Membrane	ion channel	24.1401	40.381	23.4466	Increases survival
NM_013915	zinc finger protein 238	Nucleus	transcription regulator	447.933	486.774	439.624	Affects survival
NM_023517	tumor necrosis factor (ligand) superfamily, member 13	Extracellular Space	cytokine	287.67	364.163	284.29	Increases survival
NM_001110214	DNA cross-link repair 1C	Nucleus	enzyme	120.701	148.308	120.164	Increases survival
NM_001111096	v-yes-1 Yamaguchi sarcoma viral related oncogene homolog	Cytoplasm	kinase	387.583	448.596	386.869	Increases survival
NM_177231	arrestin, beta 1	Cytoplasm	other	366.796	506.598	366.353	Increases survival
NM_001122893	FYN oncogene related to SRC, FGR, YES	Plasma Membrane	kinase	70.4087	70.4831	70.3398	Affects survival
NM_009826	RB1-inducible coiled-coil 1	Nucleus	other	618.926	982.359	618.404	Decreases survival

## Sheet: cell proliferation genes up
Supplemental Table 4: Ingenuity Pathway analysis (IPA) reveals cancer-related networks that are specifically rewired in L-GMP
Cell proliferation genes up-regulated in L-GMP with the IPA-predicted functional activation status shown in the last coloumn
For each transcript the RefSeq identicfication number, the transcript description, the subcellular localization, the family identiy and the normalized RPKM (number of reads which map per kilobase of exon model per million mapped reads) value in Ctrl-, ST- and L-GMP are indicated
RefSeq ID	Description	Location	Family	Normalized RPKM value Ctrl-GMP	Normalized RPKM value ST-GMP	Normalized RPKM value L-GMP	Prediction
NM_001127261	tumor protein p63	Nucleus	transcription regulator	0	0	5.86165	Increases proliferation of cells
NM_001177898	src kinase associated phosphoprotein 1	Cytoplasm	kinase	0	0	2.93082	Increases proliferation of cells
NM_008078	glutamate decarboxylase 2 (pancreatic islets and brain, 65kDa)	Cytoplasm	enzyme	0	0	2.93082	Increases proliferation of cells
NM_008371	interleukin 7	Extracellular Space	cytokine	0	0	2.93082	Increases proliferation of cells
NM_009158	mitogen-activated protein kinase 10	Cytoplasm	kinase	0	0	2.93082	Increases proliferation of cells
NM_009313	tachykinin receptor 1	Plasma Membrane	G-protein coupled receptor	0	0	14.6541	Increases proliferation of cells
NM_009627	adrenomedullin	Extracellular Space	other	0	0	2.93082	Increases proliferation of cells
NM_010051	dickkopf homolog 1 (Xenopus laevis)	Extracellular Space	growth factor	0	0	2.93082	Increases proliferation of cells
NM_010197	fibroblast growth factor 1 (acidic)	Extracellular Space	growth factor	0	0	2.93082	Increases proliferation of cells
NM_010200	fibroblast growth factor 13	Extracellular Space	growth factor	0	0	2.93082	Increases proliferation of cells
NM_010207	fibroblast growth factor receptor 2	Plasma Membrane	kinase	0	0	5.86165	Increases proliferation of cells
NM_010512	insulin-like growth factor 1 (somatomedin C)	Extracellular Space	growth factor	0	0	23.4466	Increases proliferation of cells
NM_010570	insulin receptor substrate 1	Cytoplasm	other	0	0	14.6541	Increases proliferation of cells
NM_010814	myelin oligodendrocyte glycoprotein	Plasma Membrane	other	0	0	2.93082	Increases proliferation of cells
NM_011859	odd-skipped related 1 (Drosophila)	Nucleus	other	0	0	2.93082	Increases proliferation of cells
NM_011924	arginine vasopressin receptor 1B	Plasma Membrane	G-protein coupled receptor	0	0	11.7233	Increases proliferation of cells
NM_016673	ciliary neurotrophic factor receptor	Plasma Membrane	transmembrane receptor	0	0	2.93082	Increases proliferation of cells
NM_023612	endothelial cell-specific molecule 1	Extracellular Space	growth factor	0	0	2.93082	Increases proliferation of cells
NM_028016	Nanog homeobox	Nucleus	transcription regulator	0	0	2.93082	Increases proliferation of cells
NM_144828	protein phosphatase 1, regulatory (inhibitor) subunit 1B	Cytoplasm	phosphatase	0	0	2.93082	Increases proliferation of cells
NM_198190	neurotrophin 4	Extracellular Space	growth factor	0	0	2.93082	Increases proliferation of cells
NR_029560	microRNA 150	Cytoplasm	microRNA	0	0	8.79247	Increases proliferation of cells
NM_001013756	grainyhead-like 3 (Drosophila)	Nucleus	other	0	0	11.7233	Decreases proliferation of cells
NM_001113379	leucine rich repeat containing 32	Plasma Membrane	other	0	0	2.93082	Decreases proliferation of cells
NM_001161610	predicted gene 13287	unknown	other	0	0	2.93082	Decreases proliferation of cells
NM_010139	EPH receptor A2	Plasma Membrane	kinase	0	0	70.3398	Decreases proliferation of cells
NM_010181	fibrillin 2	Extracellular Space	other	0	0	2.93082	Decreases proliferation of cells
NM_011415	snail homolog 2 (Drosophila)	Nucleus	other	0	0	2.93082	Decreases proliferation of cells
NM_011458	serine (or cysteine) peptidase inhibitor, clade A, member 3K	Extracellular Space	other	0	0	2.93082	Decreases proliferation of cells
NM_011537	T-box 5	Nucleus	transcription regulator	0	0	2.93082	Decreases proliferation of cells
NM_053111	eosinophil-associated, ribonuclease A family, member 2	Cytoplasm	enzyme	0	0	2.93082	Decreases proliferation of cells
NR_029526	microRNA let-7a-1	Cytoplasm	microRNA	0	0	2.93082	Decreases proliferation of cells
NR_029792	microRNA 200c	Cytoplasm	microRNA	0	0	14.6541	Decreases proliferation of cells
NM_007929	epithelial membrane protein 2	Plasma Membrane	other	0	0	2.93082	Affects proliferation of cells
NM_007937	EPH receptor A5	Plasma Membrane	kinase	0	0	5.86165	Affects proliferation of cells
NM_009219	somatostatin receptor 4	Plasma Membrane	G-protein coupled receptor	0	0	2.93082	Affects proliferation of cells
NM_013834	secreted frizzled-related protein 1	Plasma Membrane	transmembrane receptor	0	0	5.86165	Affects proliferation of cells
NM_018744	sema domain, transmembrane domain (TM), and cytoplasmic domain, (semaphorin) 6A	Plasma Membrane	other	0	0	2.93082	Affects proliferation of cells
NM_033652	LIM homeobox transcription factor 1, alpha	Nucleus	transcription regulator	0	0	2.93082	Affects proliferation of cells
NM_009354	telomerase reverse transcriptase	Nucleus	enzyme	0.670559	0	427.9	Increases proliferation of cells
NM_011061	peptidyl arginine deiminase, type IV	Cytoplasm	enzyme	4.69391	4.4052	172.919	Decreases proliferation of cells
NM_010899	nuclear factor of activated T-cells, cytoplasmic, calcineurin-dependent 2	Nucleus	transcription regulator	18.7756	5.1394	527.548	Decreases proliferation of cells
NM_011659	tumor necrosis factor receptor superfamily, member 4	Plasma Membrane	transmembrane receptor	7.37615	1.4684	202.227	Increases proliferation of cells
NM_007682	centromere protein B, 80kDa	Nucleus	other	193.791	80.7619	5055.67	Affects proliferation of cells
NM_013627	paired box 6	Nucleus	transcription regulator	0.670559	0	14.6541	Decreases proliferation of cells
NR_029787	microRNA 92a-2	Cytoplasm	microRNA	1.34112	0.734199	20.5158	Increases proliferation of cells
NM_016933	protein tyrosine phosphatase, receptor type, C-associated protein	Plasma Membrane	other	16.764	15.4182	252.051	Increases proliferation of cells
NM_023326	brain expressed myelocytomatosis oncogene	Nucleus	other	11.3995	6.60779	164.126	Decreases proliferation of cells
NM_011930	chloride channel 7	Plasma Membrane	ion channel	50.9625	38.9126	691.674	Affects proliferation of cells
NM_022019	dual specificity phosphatase 10	Nucleus	phosphatase	6.70559	2.9368	87.9247	Increases proliferation of cells
NM_133185	rogdi homolog (Drosophila)	unknown	other	37.5513	24.9628	448.416	Increases proliferation of cells
NM_001113530	colony stimulating factor 1 (macrophage)	Extracellular Space	cytokine	18.7756	2.9368	216.881	Increases proliferation of cells
NM_010752	MAD1 mitotic arrest deficient-like 1 (yeast)	Nucleus	other	96.5605	42.5836	996.48	Decreases proliferation of cells
NM_019730	non-metastatic cells 3, protein expressed in	Cytoplasm	kinase	38.2219	19.0892	389.8	Increases proliferation of cells
NM_001172054	interleukin 11 receptor, alpha	Plasma Membrane	transmembrane receptor	99.9133	84.4329	978.895	Increases proliferation of cells
NM_181541	caprin family member 2	Cytoplasm	other	36.2102	13.2156	342.906	Decreases proliferation of cells
NM_009181	ST8 alpha-N-acetyl-neuraminide alpha-2,8-sialyltransferase 2	Cytoplasm	enzyme	8.71726	0	82.0631	Decreases proliferation of cells
NM_008225	hematopoietic cell-specific Lyn substrate 1	Nucleus	transcription regulator	417.758	325.985	3801.28	Increases proliferation of cells
NM_011082	polymeric immunoglobulin receptor	Plasma Membrane	transporter	0.670559	0	5.86165	Increases proliferation of cells
NM_009940	coenzyme Q7 homolog, ubiquinone (yeast)	Cytoplasm	other	63.0325	53.5966	550.995	Increases proliferation of cells
NM_177073	RELT tumor necrosis factor receptor	Plasma Membrane	transmembrane receptor	19.4462	14.684	169.988	Increases proliferation of cells
NM_007698	cholinergic receptor, muscarinic 1	Plasma Membrane	G-protein coupled receptor	1.34112	0.734199	11.7233	Increases proliferation of cells
NM_133720	cysteinyl leukotriene receptor 2	Plasma Membrane	G-protein coupled receptor	13.4112	5.1394	114.302	Decreases proliferation of cells
NM_001167736	coiled-coil-helix-coiled-coil-helix domain containing 6	unknown	other	10.7289	5.1394	90.8555	Increases proliferation of cells
NM_152822	LAS1-like (S. cerevisiae)	Nucleus	other	227.319	151.979	1840.56	Increases proliferation of cells
NM_009964	crystallin, alpha B	Nucleus	other	3.35279	0.734199	26.3774	Decreases proliferation of cells
NM_138747	NOP2 nucleolar protein homolog (yeast)	Nucleus	other	390.936	204.107	3045.13	Increases proliferation of cells
NM_009883	CCAAT/enhancer binding protein (C/EBP), beta	Nucleus	transcription regulator	28.834	19.0892	219.812	Increases proliferation of cells
NM_008859	protein kinase C, theta	Cytoplasm	kinase	53.6447	33.7732	404.454	Increases proliferation of cells
NM_194444	cyclin-dependent kinase 10	Nucleus	kinase	93.2077	50.6598	697.536	Decreases proliferation of cells
NM_010137	endothelial PAS domain protein 1	Nucleus	transcription regulator	2.01168	1.4684	14.6541	Increases proliferation of cells
NM_010892	NIMA (never in mitosis gene a)-related kinase 2	Cytoplasm	kinase	195.133	146.106	1392.14	Increases proliferation of cells
NM_001110205	activin A receptor, type I	Plasma Membrane	kinase	20.1168	18.355	140.68	Increases proliferation of cells
NM_016882	squamous cell carcinoma antigen recognized by T cells	Nucleus	other	249.448	207.044	1740.91	Affects proliferation of cells
NM_019699	fatty acid desaturase 2	Plasma Membrane	enzyme	36.8807	3.671	252.051	Affects proliferation of cells
NM_011306	retinoid X receptor, beta	Nucleus	ligand-dependent nuclear receptor	44.9274	41.1152	298.944	Increases proliferation of cells
NM_010382	major histocompatibility complex, class II, DR beta 1	Plasma Membrane	transmembrane receptor	1.34112	0.734199	8.79247	Affects proliferation of cells
NM_026560	cell division cycle associated 8	Nucleus	other	295.716	288.54	1890.38	Increases proliferation of cells
NM_022012	mitogen-activated protein kinase kinase kinase 11	Cytoplasm	kinase	84.4904	58.7359	536.341	Increases proliferation of cells
NM_001082548	serine peptidase inhibitor, Kunitz type, 2	Extracellular Space	other	122.712	97.6485	773.737	Increases proliferation of cells
NM_029231	proline, glutamate and leucine rich protein 1	Nucleus	other	142.829	101.32	893.901	Affects proliferation of cells
NM_018754	stratifin	Cytoplasm	other	16.0934	14.684	99.648	Decreases proliferation of cells
NM_009672	acidic (leucine-rich) nuclear phosphoprotein 32 family, member A	Nucleus	other	5571.67	3991.11	34425.5	Decreases proliferation of cells
NM_146154	protein phosphatase 1, regulatory (inhibitor) subunit 8	Nucleus	phosphatase	183.733	107.193	1096.13	Affects proliferation of cells
NM_011551	upstream binding transcription factor, RNA polymerase I	Nucleus	transcription regulator	462.015	287.806	2754.97	Increases proliferation of cells
NM_058214	RecQ protein-like 4	Nucleus	enzyme	55.6564	27.1654	325.321	Increases proliferation of cells
NM_011099	pyruvate kinase, muscle	Cytoplasm	kinase	828.811	530.092	4791.9	Increases proliferation of cells
NM_010228	fms-related tyrosine kinase 1 (vascular endothelial growth factor/vascular permeability factor receptor)	Plasma Membrane	kinase	41.5746	5.1394	240.328	Increases proliferation of cells
NM_001177811	Rap guanine nucleotide exchange factor (GEF) 3	Nucleus	other	41.5746	16.1524	234.466	Increases proliferation of cells
NM_207649	regulator of calcineurin 2	unknown	other	4.69391	0.734199	26.3774	Increases proliferation of cells
NM_010449	homeobox A1	Nucleus	transcription regulator	2.68224	0	14.6541	Increases proliferation of cells
NM_198425	EP300 interacting inhibitor of differentiation 2	Nucleus	other	2.68224	1.4684	14.6541	Affects proliferation of cells
NM_001128605	presenilin 2 (Alzheimer disease 4)	Cytoplasm	peptidase	125.394	107.193	671.159	Increases proliferation of cells
NM_001130457	transforming growth factor beta regulator 4	Cytoplasm	other	115.336	72.6857	615.473	Increases proliferation of cells
NM_019880	mitochondrial carrier 1	Cytoplasm	other	102.595	98.3827	545.133	Affects proliferation of cells
NM_146177	suppressor of variegation 4-20 homolog 2 (Drosophila)	Nucleus	enzyme	120.03	96.1801	615.473	Increases proliferation of cells
NM_172261	protein phosphatase 1, regulatory (inhibitor) subunit 9B	Cytoplasm	other	548.517	292.211	2798.94	Decreases proliferation of cells
NM_010411	histone deacetylase 3	Nucleus	transcription regulator	125.394	117.472	633.058	Increases proliferation of cells
NM_008512	low density lipoprotein receptor-related protein 1	Plasma Membrane	transmembrane receptor	183.063	132.156	920.279	Decreases proliferation of cells
NM_020275	tumor necrosis factor receptor superfamily, member 10a	Plasma Membrane	transmembrane receptor	9.38782	5.87359	46.8932	Affects proliferation of cells
NM_010447	heterogeneous nuclear ribonucleoprotein A1	Nucleus	other	1220.42	1204.82	6078.53	Decreases proliferation of cells
NM_026688	NADH dehydrogenase (ubiquinone) Fe-S protein 3, 30kDa (NADH-coenzyme Q reductase)	Cytoplasm	enzyme	183.733	138.029	914.417	Decreases proliferation of cells
NM_001017955	zinc finger and SCAN domain containing 18	unknown	other	15.4229	8.07619	76.2014	Decreases proliferation of cells
NM_011492	serine/threonine kinase 11	Cytoplasm	kinase	155.57	152.713	762.014	Decreases proliferation of cells
NM_001039158	ubiquitin-conjugating enzyme E2, J2	Cytoplasm	enzyme	82.4787	70.4831	398.592	Increases proliferation of cells
NM_007426	angiopoietin 2	Extracellular Space	growth factor	38.2219	35.9758	184.642	Increases proliferation of cells
NM_019924	ribosomal protein S6 kinase, 90kDa, polypeptide 4	Cytoplasm	kinase	7.37615	2.9368	35.1699	Increases proliferation of cells
NM_019547	RNA binding motif protein 38	Cytoplasm	other	97.231	46.2546	454.278	Decreases proliferation of cells
NM_026374	interleukin enhancer binding factor 2, 45kDa	Nucleus	transcription regulator	570.646	569.739	2643.6	Affects proliferation of cells
NM_013541	glutathione S-transferase, pi 1	Cytoplasm	enzyme	34.8691	27.1654	161.195	Decreases proliferation of cells
NM_010893	sialidase 1 (lysosomal sialidase)	Cytoplasm	enzyme	171.663	147.574	779.599	Affects proliferation of cells
NM_054039	forkhead box P3	Nucleus	transcription regulator	69.0676	65.3437	310.667	Decreases proliferation of cells
NM_009652	v-akt murine thymoma viral oncogene homolog 1	Cytoplasm	kinase	175.686	126.282	788.392	Increases proliferation of cells
NM_010455	homeobox A7	Nucleus	transcription regulator	28.1635	17.6208	126.025	Decreases proliferation of cells
NM_023138	mitogen-activated protein kinase kinase 2	Cytoplasm	kinase	31.5163	16.8866	140.68	Affects proliferation of cells
NM_009238	SRY (sex determining region Y)-box 4	Nucleus	transcription regulator	152.887	116.738	671.159	Increases proliferation of cells
NM_001048175	ADAM metallopeptidase domain 28	Plasma Membrane	peptidase	0.670559	0	2.93082	Increases proliferation of cells
NM_007390	cholinergic receptor, nicotinic, alpha 7	Plasma Membrane	transmembrane receptor	0.670559	0	2.93082	Increases proliferation of cells
NM_010142	EPH receptor B2	Plasma Membrane	kinase	0.670559	0	2.93082	Increases proliferation of cells
NM_013601	msh homeobox 2	Nucleus	transcription regulator	0.670559	0	2.93082	Increases proliferation of cells
NM_030596	desmoglein 3	Plasma Membrane	other	0.670559	0	2.93082	Increases proliferation of cells
NM_176922	integrin, alpha 11	Plasma Membrane	other	0.670559	0	2.93082	Increases proliferation of cells
NM_007554	bone morphogenetic protein 4	Extracellular Space	growth factor	0.670559	0	2.93082	Decreases proliferation of cells
NM_008701	NK2 homeobox 8	Nucleus	transcription regulator	0.670559	0	2.93082	Decreases proliferation of cells
NM_011339	chemokine (C-X-C motif) ligand 15	Extracellular Space	cytokine	0.670559	0	2.93082	Decreases proliferation of cells
NM_008937	prospero homeobox 1	Nucleus	transcription regulator	2.68224	2.2026	11.7233	Increases proliferation of cells
NM_001042557	mitogen-activated protein kinase kinase 7	Cytoplasm	kinase	143.5	102.054	627.196	Decreases proliferation of cells
NM_007693	chromogranin A (parathyroid secretory protein 1)	Extracellular Space	other	4.69391	3.671	20.5158	Decreases proliferation of cells
NM_001038845	purinergic receptor P2X, ligand-gated ion channel, 7	Plasma Membrane	ion channel	7.37615	6.60779	32.2391	Increases proliferation of cells
NM_011374	ST8 alpha-N-acetyl-neuraminide alpha-2,8-sialyltransferase 1	Cytoplasm	enzyme	1.34112	0.734199	5.86165	Increases proliferation of cells
NM_145606	chromatin modifying protein 1A	Extracellular Space	peptidase	179.039	133.624	773.737	Affects proliferation of cells
NM_008320	interferon regulatory factor 8	Nucleus	transcription regulator	257.495	188.689	1101.99	Increases proliferation of cells
NM_007661	cyclin-dependent kinase 11B	Nucleus	kinase	1089.66	596.904	4586.74	Decreases proliferation of cells
NM_001029837	phosphoinositide-3-kinase, catalytic, delta polypeptide	Cytoplasm	kinase	421.111	321.579	1770.22	Increases proliferation of cells
NM_024216	GPN-loop GTPase 3	unknown	other	83.8198	60.9385	351.699	Increases proliferation of cells
NM_010939	neuropilin 2	Plasma Membrane	kinase	36.8807	33.039	152.403	Decreases proliferation of cells
NM_207161	chromosome 6 open reading frame 108	Nucleus	other	424.464	174.005	1749.7	Increases proliferation of cells
NR_003520	myxovirus (influenza virus) resistance 1, interferon-inducible protein p78 (mouse)	Nucleus	enzyme	11.3995	6.60779	46.8932	Affects proliferation of cells
NM_007885	solute carrier family 26 (sulfate transporter), member 2	Plasma Membrane	transporter	128.077	92.5091	524.617	Decreases proliferation of cells
NM_013481	block of proliferation 1	Nucleus	other	50.2919	38.1784	205.158	Decreases proliferation of cells
NM_025562	fission 1 (mitochondrial outer membrane) homolog (S. cerevisiae)	Cytoplasm	other	108.631	100.585	442.554	Increases proliferation of cells
NM_001109910	serrate RNA effector molecule homolog (Arabidopsis)	Nucleus	other	1157.38	618.196	4677.59	Affects proliferation of cells
NM_011577	transforming growth factor, beta 1	Extracellular Space	growth factor	464.697	394.999	1875.73	Decreases proliferation of cells
NM_010123	eukaryotic translation initiation factor 3, subunit A	Cytoplasm	translation regulator	17528.4	11594.5	70580.1	Increases proliferation of cells
NM_023190	apoptotic chromatin condensation inducer 1	Nucleus	enzyme	2701.01	1871.47	10791.3	Increases proliferation of cells
NM_007578	calcium channel, voltage-dependent, P/Q type, alpha 1A subunit	Plasma Membrane	ion channel	7.37615	7.34199	29.3082	Affects proliferation of cells
NM_022813	secretory carrier membrane protein 2	Cytoplasm	transporter	128.077	99.8511	504.102	Affects proliferation of cells
NM_001024616	chromosome 9 open reading frame 86	unknown	other	187.756	151.979	735.637	Increases proliferation of cells
NM_011563	peroxiredoxin 2	Cytoplasm	enzyme	213.238	152.713	832.354	Affects proliferation of cells
NM_026538	DEAD (Asp-Glu-Ala-Asp) box polypeptide 56	Nucleus	enzyme	136.123	91.7749	530.479	Affects proliferation of cells
NM_001161731	angiogenin, ribonuclease, RNase A family, 5	Extracellular Space	enzyme	6.03503	2.9368	23.4466	Increases proliferation of cells
NM_001205083	scavenger receptor class B, member 1	Plasma Membrane	transporter	59.0092	57.2675	228.604	Affects proliferation of cells
NM_016662	MAX dimerization protein 3	Nucleus	transcription regulator	17.4345	16.1524	67.4089	Increases proliferation of cells
NM_023258	PYD and CARD domain containing	Cytoplasm	transcription regulator	71.0792	60.2043	269.636	Increases proliferation of cells
NM_178900	protein kinase D2	Cytoplasm	kinase	44.9274	36.71	169.988	Increases proliferation of cells
NM_007888	dishevelled, dsh homolog 2 (Drosophila)	Cytoplasm	other	105.948	64.6095	398.592	Increases proliferation of cells
NM_001114085	nudE nuclear distribution gene E homolog 1 (A. nidulans)	Nucleus	other	183.733	132.89	685.813	Affects proliferation of cells
NM_139272	UDP-N-acetyl-alpha-D-galactosamine:polypeptide N-acetylgalactosaminyltransferase 2 (GalNAc-T2)	Cytoplasm	enzyme	79.7965	64.6095	296.013	Decreases proliferation of cells
NM_145149	RAS guanyl releasing protein 4	Cytoplasm	other	47.6097	44.052	175.849	Increases proliferation of cells
NM_023871	SET nuclear oncogene	Nucleus	phosphatase	1852.75	1438.3	6837.61	Increases proliferation of cells
NM_011638	transferrin receptor (p90, CD71)	Plasma Membrane	transporter	960.24	921.42	3537.5	Increases proliferation of cells
NM_001201341	RNA-binding protein Musashi homolog 2-like	unknown	other	25.4812	11.7472	93.7864	Increases proliferation of cells
NM_175554	claspin	Nucleus	other	960.911	656.374	3534.57	Increases proliferation of cells
NM_022964	linker for activation of T cells family, member 2	Plasma Membrane	other	324.55	273.856	1192.85	Decreases proliferation of cells
NM_011029	ribosomal protein SA	Cytoplasm	translation regulator	350.702	323.782	1286.63	Affects proliferation of cells
NM_008652	v-myb myeloblastosis viral oncogene homolog (avian)-like 2	Nucleus	transcription regulator	202.509	186.487	741.498	Increases proliferation of cells
NM_175028	ADNP homeobox 2	unknown	other	130.759	126.282	477.724	Increases proliferation of cells
NM_010194	feline sarcoma oncogene	Cytoplasm	kinase	194.462	108.662	709.259	Increases proliferation of cells
NM_001162938	pyrin domain containing 3	unknown	other	4.02335	2.2026	14.6541	Decreases proliferation of cells
NM_013640	proteasome (prosome, macropain) subunit, beta type, 10	Cytoplasm	peptidase	107.289	93.2433	386.869	Increases proliferation of cells
NM_001081212	insulin receptor substrate 2	Cytoplasm	other	7.37615	5.87359	26.3774	Increases proliferation of cells
NM_182650	heterogeneous nuclear ribonucleoprotein A2/B1	Nucleus	other	6806.17	5532.93	24334.6	Increases proliferation of cells
NM_001110149	mannosyl (alpha-1,3-)-glycoprotein beta-1,2-N-acetylglucosaminyltransferase	Cytoplasm	enzyme	71.7498	57.2675	254.982	Affects proliferation of cells
NM_001199733	death-domain associated protein	Nucleus	transcription regulator	67.7264	60.2043	240.328	Decreases proliferation of cells
NM_001159549	nuclear receptor subfamily 6, group A, member 1	Nucleus	ligand-dependent nuclear receptor	17.4345	12.4814	61.5473	Affects proliferation of cells
NM_133201	mitofusin 2	Cytoplasm	enzyme	289.011	242.286	1017	Decreases proliferation of cells
NM_019816	apoptosis antagonizing transcription factor	Nucleus	transcription regulator	764.437	580.752	2678.77	Decreases proliferation of cells
NM_153526	insulin induced gene 1	Cytoplasm	other	97.9016	50.6598	342.906	Affects proliferation of cells
NM_054041	anthrax toxin receptor 1	Plasma Membrane	transmembrane receptor	30.1751	21.2918	105.51	Increases proliferation of cells
NM_001048179	chemokine (C-C motif) ligand 27A	Extracellular Space	cytokine	6.70559	2.2026	23.4466	Increases proliferation of cells
NM_019488	solute carrier family 2 (facilitated glucose transporter), member 8	Plasma Membrane	transporter	6.70559	2.9368	23.4466	Increases proliferation of cells
NM_008451	kinesin light chain 2	Cytoplasm	other	10.0584	3.671	35.1699	Affects proliferation of cells
NM_001040435	transforming, acidic coiled-coil containing protein 3	Nucleus	other	567.963	358.289	1984.17	Affects proliferation of cells
NM_001161623	cell division cycle 45 homolog (S. cerevisiae)	Nucleus	other	166.969	159.321	583.234	Increases proliferation of cells
NM_009242	secreted protein, acidic, cysteine-rich (osteonectin)	Extracellular Space	other	32.1868	22.7602	111.371	Decreases proliferation of cells
NM_008014	protein phosphatase, Mg2+/Mn2+ dependent, 1G	Nucleus	phosphatase	608.197	459.609	2104.33	Affects proliferation of cells
NM_009510	ezrin	Plasma Membrane	other	382.219	309.832	1321.8	Affects proliferation of cells
NM_181423	suppressor of var1, 3-like 1 (S. cerevisiae)	Cytoplasm	enzyme	89.1843	88.1039	307.737	Increases proliferation of cells
NM_133831	glioma tumor suppressor candidate region gene 2	Cytoplasm	other	247.436	162.258	849.939	Affects proliferation of cells
NM_011192	proteasome (prosome, macropain) activator subunit 3 (PA28 gamma; Ki)	Cytoplasm	peptidase	2068.67	1414.07	7092.59	Increases proliferation of cells
NM_133821	PH domain and leucine rich repeat protein phosphatase 1	Cytoplasm	enzyme	49.6213	35.2416	169.988	Decreases proliferation of cells
NM_146165	aminoacyl tRNA synthetase complex-interacting multifunctional protein 2	Plasma Membrane	other	40.2335	35.2416	137.749	Decreases proliferation of cells
NM_016736	negative regulator of ubiquitin-like proteins 1	Nucleus	other	211.897	134.358	723.913	Decreases proliferation of cells
NM_011787	autocrine motility factor receptor	Plasma Membrane	transmembrane receptor	501.578	483.103	1708.67	Affects proliferation of cells
NM_023239	necdin-like 2	Nucleus	other	87.8432	63.8753	298.944	Decreases proliferation of cells
NM_001163300	scaffold attachment factor B	Nucleus	other	656.477	470.622	2227.43	Affects proliferation of cells
NM_009668	bridging integrator 1	Nucleus	other	60.3503	60.2043	202.227	Decreases proliferation of cells
NM_010071	docking protein 2, 56kDa	Plasma Membrane	other	11.3995	1.4684	38.1007	Decreases proliferation of cells
NM_026695	electron-transfer-flavoprotein, beta polypeptide	Cytoplasm	transporter	929.394	878.102	3080.3	Affects proliferation of cells
NM_007591	calreticulin	Cytoplasm	transcription regulator	8489.27	7772.97	27998.2	Decreases proliferation of cells
NM_001037940	DnaJ (Hsp40) homolog, subfamily B, member 6	Nucleus	transcription regulator	437.875	354.618	1441.97	Decreases proliferation of cells
NM_029431	thioesterase superfamily member 4	Plasma Membrane	other	10.7289	6.60779	35.1699	Decreases proliferation of cells
NM_008684	neogenin 1	Plasma Membrane	transcription regulator	2.68224	0	8.79247	Increases proliferation of cells
NM_019949	ubiquitin-conjugating enzyme E2L 6	Cytoplasm	enzyme	37.5513	28.6338	123.095	Affects proliferation of cells
NM_008522	lactotransferrin	Extracellular Space	peptidase	128.747	3.671	419.108	Increases proliferation of cells
NM_026653	replication protein A1, 70kDa	Nucleus	other	309.798	263.578	1008.2	Increases proliferation of cells
NM_010592	jun D proto-oncogene	Nucleus	transcription regulator	165.628	160.055	536.341	Decreases proliferation of cells
NM_010880	nucleolin	Nucleus	other	27585.4	17794.1	89261.2	Decreases proliferation of cells
NM_029023	serine carboxypeptidase 1	Cytoplasm	peptidase	100.584	69.0147	325.321	Increases proliferation of cells
NM_001042591	arrestin domain containing 3	unknown	other	152.887	148.308	492.378	Decreases proliferation of cells
NM_001146311	ceroid-lipofuscinosis, neuronal 3	Cytoplasm	other	63.0325	55.065	202.227	Increases proliferation of cells
NM_010683	laminin, gamma 1 (formerly LAMB2)	Extracellular Space	other	113.324	104.991	363.422	Increases proliferation of cells
NM_008369	interleukin 3 receptor, alpha (low affinity)	Plasma Membrane	transmembrane receptor	10.0584	2.9368	32.2391	Increases proliferation of cells
NM_008925	protein kinase C substrate 80K-H	Cytoplasm	enzyme	175.016	83.6987	559.787	Increases proliferation of cells
NM_007632	cyclin D3	Nucleus	other	175.016	100.585	559.787	Affects proliferation of cells
NM_008037	FOS-like antigen 2	Nucleus	transcription regulator	246.095	240.817	782.53	Affects proliferation of cells
NM_013630	polycystic kidney disease 1 (autosomal dominant)	Plasma Membrane	ion channel	127.406	127.016	404.454	Decreases proliferation of cells
NM_178357	Kruppel-like factor 11	Nucleus	transcription regulator	394.289	173.271	1251.46	Decreases proliferation of cells
NM_007836	growth arrest and DNA-damage-inducible, alpha	Nucleus	other	104.607	99.8511	331.183	Decreases proliferation of cells
NM_009361	transcription factor Dp-1	Nucleus	transcription regulator	1389.4	631.411	4375.72	Increases proliferation of cells
NM_023371	peptidylprolyl cis/trans isomerase, NIMA-interacting 1	Nucleus	enzyme	67.0559	55.7992	211.019	Increases proliferation of cells
NM_028410	protein-kinase, interferon-inducible double stranded RNA dependent inhibitor, repressor of (P58 repressor)	Nucleus	other	310.469	292.946	975.964	Decreases proliferation of cells
NM_009302	SWAP switching B-cell complex 70kDa subunit	Cytoplasm	other	477.438	415.557	1500.58	Decreases proliferation of cells
NM_025788	nucleus accumbens associated 1, BEN and BTB (POZ) domain containing	Nucleus	transcription regulator	281.635	272.388	885.109	Increases proliferation of cells
NM_001164480	signal-induced proliferation-associated 1	Cytoplasm	other	56.9975	39.6468	175.849	Affects proliferation of cells
NM_033324	DiGeorge syndrome critical region gene 8	Nucleus	other	692.017	519.813	2133.64	Decreases proliferation of cells
NM_010813	MAX binding protein	Nucleus	transcription regulator	162.275	160.79	498.24	Decreases proliferation of cells
NM_001042491	anaphase promoting complex subunit 5	Nucleus	enzyme	1294.85	901.597	3971.27	Affects proliferation of cells
NM_145154	angiopoietin-like 6	Extracellular Space	other	13.4112	7.34199	41.0315	Increases proliferation of cells
NM_145929	golgi-associated, gamma adaptin ear containing, ARF binding protein 1	Cytoplasm	transporter	33.5279	29.368	102.579	Affects proliferation of cells
NM_008696	mitogen-activated protein kinase kinase kinase kinase 4	Cytoplasm	kinase	504.26	457.406	1538.68	Affects proliferation of cells
NM_001159515	H2A histone family, member Y	Nucleus	other	3375.59	2749.58	10281.3	Decreases proliferation of cells
NM_138591	G elongation factor, mitochondrial 1	Cytoplasm	translation regulator	234.025	204.842	712.19	Increases proliferation of cells
NM_027088	BRCA1 associated protein-1 (ubiquitin carboxy-terminal hydrolase)	Nucleus	peptidase	197.144	160.79	597.888	Increases proliferation of cells
NM_172669	autophagy/beclin-1 regulator 1	Cytoplasm	other	368.137	270.92	1113.71	Decreases proliferation of cells
NM_026410	cell division cycle associated 5	Cytoplasm	other	342.656	215.12	1034.58	Increases proliferation of cells
NM_175482	ubiquitin specific peptidase 28	Nucleus	peptidase	114.666	90.3065	345.837	Affects proliferation of cells
NM_008534	lymphocyte antigen 9	Plasma Membrane	other	136.123	119.674	410.315	Increases proliferation of cells
NM_001164597	zinc finger protein 512B	Nucleus	other	140.147	87.3697	422.039	Decreases proliferation of cells
NM_008920	proteoglycan 2, bone marrow (natural killer cell activator, eosinophil granule major basic protein)	Extracellular Space	other	1049.42	970.612	3156.5	Affects proliferation of cells
NM_009462	ubiquitin specific peptidase 10	Cytoplasm	peptidase	134.112	129.219	401.523	Decreases proliferation of cells
NM_009689	baculoviral IAP repeat containing 5	Cytoplasm	other	517.671	301.022	1547.47	Increases proliferation of cells
NM_001077364	TSC22 domain family, member 3	Nucleus	other	67.7264	48.4572	202.227	Decreases proliferation of cells
NM_176958	hypoxia inducible factor 1, alpha subunit inhibitor	Nucleus	enzyme	310.469	240.083	926.14	Increases proliferation of cells
NM_011178	proteinase 3	Extracellular Space	peptidase	551.199	417.025	1644.19	Increases proliferation of cells
NM_021887	interleukin 21 receptor	Plasma Membrane	transmembrane receptor	190.439	151.245	565.649	Increases proliferation of cells
NM_016809	RNA binding motif (RNP1, RRM) protein 3	Nucleus	other	549.858	314.237	1629.54	Increases proliferation of cells
NM_009480	upstream transcription factor 1	Nucleus	transcription regulator	22.799	22.7602	67.4089	Decreases proliferation of cells
NM_011258	replication factor C (activator 1) 1, 145kDa	Nucleus	transcription regulator	765.778	669.59	2259.67	Increases proliferation of cells
NM_007763	cysteine-rich protein 1 (intestinal)	Cytoplasm	other	26.8224	7.34199	79.1322	Affects proliferation of cells
NM_028023	cell division cycle associated 4	Nucleus	other	138.135	110.13	407.385	Decreases proliferation of cells
NM_009541	zinc finger and BTB domain containing 17	Nucleus	transcription regulator	28.834	16.8866	84.9939	Increases proliferation of cells
NM_011552	Treacher Collins-Franceschetti syndrome 1	Nucleus	transporter	318.515	204.107	932.002	Increases proliferation of cells
NM_009863	cell division cycle 7 homolog (S. cerevisiae)	Nucleus	kinase	218.602	197.5	638.92	Increases proliferation of cells
NM_019710	structural maintenance of chromosomes 1A	Nucleus	transporter	7111.28	5679.03	20756.1	Decreases proliferation of cells
NM_001168346	nuclear factor of activated T-cells, cytoplasmic, calcineurin-dependent 4	Nucleus	transcription regulator	2.01168	0.734199	5.86165	Increases proliferation of cells
NM_007434	v-akt murine thymoma viral oncogene homolog 2	Cytoplasm	kinase	183.063	121.877	530.479	Increases proliferation of cells
NM_001008700	interleukin 4 receptor	Plasma Membrane	transmembrane receptor	59.6797	47.723	172.919	Increases proliferation of cells
NM_139200	cytohesin 1 interacting protein	Cytoplasm	other	150.876	136.561	436.693	Decreases proliferation of cells
NM_001139516	retinoblastoma-like 1 (p107)	Nucleus	other	309.128	288.54	893.901	Decreases proliferation of cells
NM_016698	ring finger protein 10	Cytoplasm	other	128.077	112.333	369.284	Decreases proliferation of cells
NM_001164149	transcription factor 3 (E2A immunoglobulin enhancer binding factors E12/E47)	Nucleus	transcription regulator	50.9625	40.381	146.541	Decreases proliferation of cells
NM_022327	v-ral simian leukemia viral oncogene homolog B (ras related; GTP binding protein)	Cytoplasm	enzyme	66.3853	54.3308	190.504	Increases proliferation of cells
NM_008019	FK506 binding protein 1A, 12kDa	Cytoplasm	enzyme	844.233	679.134	2417.93	Increases proliferation of cells
NM_007891	E2F transcription factor 1	Nucleus	transcription regulator	232.684	153.448	665.297	Increases proliferation of cells
NM_133916	eukaryotic translation initiation factor 3, subunit B	Cytoplasm	translation regulator	454.639	306.161	1298.35	Increases proliferation of cells
NM_011829	IMP (inosine 5'-monophosphate) dehydrogenase 1	Cytoplasm	enzyme	82.4787	73.4199	234.466	Increases proliferation of cells
NM_028358	single-stranded DNA binding protein 1	Cytoplasm	other	742.309	632.146	2107.26	Increases proliferation of cells
NM_001198859	C-terminal binding protein 1	Nucleus	enzyme	182.392	110.13	515.825	Increases proliferation of cells
NM_007658	cell division cycle 25 homolog A (S. pombe)	Nucleus	phosphatase	409.041	301.756	1145.95	Increases proliferation of cells
NM_010948	nuclear distribution gene C homolog (A. nidulans)	Cytoplasm	other	327.903	165.929	917.348	Affects proliferation of cells
NM_007806	cytochrome b-245, alpha polypeptide	Cytoplasm	enzyme	67.0559	39.6468	187.573	Increases proliferation of cells
NM_008892	polymerase (DNA directed), alpha 1, catalytic subunit	Nucleus	enzyme	2837.13	2210.67	7883.92	Affects proliferation of cells
NM_029673	inner membrane protein, mitochondrial	Cytoplasm	other	634.349	534.497	1761.43	Increases proliferation of cells
NM_001168492	programmed cell death 4 (neoplastic transformation inhibitor)	Nucleus	other	3574.08	3274.53	9859.29	Decreases proliferation of cells
NM_001146120	prosaposin	Extracellular Space	other	638.372	492.648	1758.49	Affects proliferation of cells
NM_019748	SUMO1 activating enzyme subunit 1	Cytoplasm	enzyme	567.963	449.33	1553.34	Affects proliferation of cells
NM_133947	nuclear mitotic apparatus protein 1	Nucleus	other	625.631	585.891	1708.67	Decreases proliferation of cells
NM_022325	cathepsin Z	Cytoplasm	peptidase	314.492	246.691	858.731	Increases proliferation of cells
NM_008404	integrin, beta 2 (complement component 3 receptor 3 and 4 subunit)	Plasma Membrane	other	311.139	154.182	847.008	Decreases proliferation of cells
NM_134101	proteasome (prosome, macropain) 26S subunit, non-ATPase, 2	Cytoplasm	other	396.3	294.414	1078.54	Affects proliferation of cells
NM_028133	egl nine homolog 3 (C. elegans)	Cytoplasm	enzyme	171.663	105.725	466.001	Affects proliferation of cells
NM_001100449	TAF4b RNA polymerase II, TATA box binding protein (TBP)-associated factor, 105kDa	Nucleus	transcription regulator	85.8315	69.0147	231.535	Increases proliferation of cells
NM_030109	splicing factor 3b, subunit 2, 145kDa	Nucleus	other	1518.15	1026.41	4079.71	Affects proliferation of cells
NM_019732	runt-related transcription factor 3	Nucleus	transcription regulator	310.469	259.907	832.354	Decreases proliferation of cells
NM_016925	Fanconi anemia, complementation group A	Nucleus	other	112.654	105.725	301.875	Increases proliferation of cells
NM_010876	neutrophil cytosolic factor 1	Cytoplasm	enzyme	681.958	460.343	1814.18	Increases proliferation of cells
NM_025310	FtsJ homolog 3 (E. coli)	Nucleus	enzyme	759.743	470.622	2019.34	Affects proliferation of cells
NM_007858	diaphanous homolog 1 (Drosophila)	Cytoplasm	other	602.162	584.423	1600.23	Increases proliferation of cells
NM_028259	ribosomal protein S6 kinase, 70kDa, polypeptide 1	Cytoplasm	kinase	427.146	422.165	1134.23	Increases proliferation of cells
NM_008131	glutamate-ammonia ligase	Cytoplasm	enzyme	836.857	792.935	2221.56	Affects proliferation of cells
NM_008359	interleukin 17 receptor A	Plasma Membrane	transmembrane receptor	2165.9	2165.89	5741.48	Affects proliferation of cells
NM_026832	cell growth regulator with ring finger domain 1	unknown	other	22.1284	20.5576	58.6165	Decreases proliferation of cells
NM_007393	actin, beta	Cytoplasm	other	11371.3	7974.87	30008.7	Increases proliferation of cells
NM_009911	chemokine (C-X-C motif) receptor 4	Plasma Membrane	G-protein coupled receptor	1189.57	723.921	3127.19	Increases proliferation of cells
NM_018825	SH2B adaptor protein 2	Cytoplasm	other	10.0584	3.671	26.3774	Decreases proliferation of cells
NM_009113	S100 calcium binding protein A13	Cytoplasm	other	48.2802	38.1784	126.025	Increases proliferation of cells
NM_023133	ribosomal protein S19	Cytoplasm	other	182.392	162.258	474.793	Increases proliferation of cells
NM_018831	DNA cross-link repair 1A	Nucleus	other	112.654	99.1169	293.082	Increases proliferation of cells
NM_007444	S-adenosylmethionine decarboxylase 1	Cytoplasm	enzyme	419.77	413.354	1090.27	Affects proliferation of cells
NM_016886	glutamate receptor, ionotrophic, AMPA 3	Plasma Membrane	ion channel	1335.08	1118.92	3464.23	Increases proliferation of cells
NM_025296	cytosolic iron-sulfur protein assembly 1	Nucleus	transcription regulator	105.278	98.3827	272.567	Increases proliferation of cells
NM_145465	serine/threonine kinase 24	Cytoplasm	kinase	459.333	336.998	1186.98	Increases proliferation of cells
NM_016742	cell division cycle 37 homolog (S. cerevisiae)	Cytoplasm	other	466.709	287.072	1201.64	Increases proliferation of cells
NM_010830	mutS homolog 6 (E. coli)	Nucleus	enzyme	897.208	724.655	2309.49	Decreases proliferation of cells
NM_001001983	phosphatidylinositol 4-kinase, catalytic, alpha	Cytoplasm	kinase	514.989	451.533	1324.73	Increases proliferation of cells
NM_144958	eukaryotic translation initiation factor 4A1	Cytoplasm	translation regulator	940.123	795.138	2415	Affects proliferation of cells
NM_145367	thioredoxin domain containing 5 (endoplasmic reticulum)	Cytoplasm	enzyme	134.782	117.472	345.837	Increases proliferation of cells
NM_009743	BCL2-like 1	Cytoplasm	other	46.9391	13.2156	120.164	Increases proliferation of cells
NM_172281	ring finger protein 40	Cytoplasm	enzyme	142.158	97.6485	363.422	Decreases proliferation of cells
NM_007622	chromobox homolog 1	Nucleus	transcription regulator	635.69	363.429	1617.81	Increases proliferation of cells
NM_008279	mitogen-activated protein kinase kinase kinase kinase 1	Cytoplasm	kinase	176.357	115.269	448.416	Affects proliferation of cells
NM_001033228	integrin, alpha 1	Plasma Membrane	other	102.595	88.8381	260.843	Increases proliferation of cells
NM_008980	protein tyrosine phosphatase, receptor type, A	Plasma Membrane	phosphatase	282.976	237.146	718.052	Increases proliferation of cells
NM_023268	quiescin Q6 sulfhydryl oxidase 1	Cytoplasm	enzyme	79.7965	45.5204	202.227	Affects proliferation of cells
NM_145941	eukaryotic translation initiation factor 4 gamma, 1	Cytoplasm	translation regulator	1400.13	880.305	3540.44	Affects proliferation of cells
NM_024183	FIP1 like 1 (S. cerevisiae)	Nucleus	other	1081.61	566.802	2734.46	Affects proliferation of cells
NM_011496	aurora kinase B	Nucleus	kinase	338.632	295.148	855.801	Increases proliferation of cells
NM_133360	acetyl-CoA carboxylase alpha	Cytoplasm	enzyme	319.186	194.563	805.977	Increases proliferation of cells
NM_001081030	SET binding factor 1	Plasma Membrane	phosphatase	109.301	85.1671	275.497	Decreases proliferation of cells
NM_138660	cancer susceptibility candidate 3	Nucleus	other	594.786	506.598	1497.65	Affects proliferation of cells
NM_001080134	thymopoietin	Nucleus	other	145.511	129.953	366.353	Affects proliferation of cells
NM_009658	aldo-keto reductase family 1, member B1 (aldose reductase)	Cytoplasm	enzyme	94.5488	83.6987	237.397	Increases proliferation of cells
NM_001077184	basigin (Ok blood group)	Plasma Membrane	transporter	225.308	206.31	565.649	Decreases proliferation of cells
NM_001136055	CD82 molecule	Plasma Membrane	other	50.2919	41.8494	126.025	Decreases proliferation of cells
NM_001111079	ubiquitin-like with PHD and ring finger domains 1	Nucleus	transcription regulator	920.677	470.622	2303.63	Increases proliferation of cells
NM_023343	integrin-linked kinase-associated serine/threonine phosphatase	Cytoplasm	phosphatase	247.436	168.866	615.473	Decreases proliferation of cells
NM_001080969	tRNA-histidine guanylyltransferase 1-like (S. cerevisiae)	Cytoplasm	enzyme	38.8924	35.9758	96.7172	Increases proliferation of cells
NM_001122832	epidermal growth factor receptor pathway substrate 15-like 1	Plasma Membrane	other	215.92	212.184	536.341	Affects proliferation of cells
NM_029663	eukaryotic translation elongation factor 1 delta (guanine nucleotide exchange protein)	Cytoplasm	translation regulator	463.356	382.518	1148.88	Increases proliferation of cells
NM_011317	KH domain containing, RNA binding, signal transduction associated 1	Nucleus	transcription regulator	583.386	499.256	1441.97	Decreases proliferation of cells
NM_001015507	Vpr (HIV-1) binding protein	Nucleus	other	826.128	752.554	2036.92	Increases proliferation of cells
NM_001161747	paralemmin	Plasma Membrane	other	171.663	104.991	422.039	Increases proliferation of cells
NM_001109905	staufen, RNA binding protein, homolog 1 (Drosophila)	Cytoplasm	transporter	252.801	227.602	618.404	Affects proliferation of cells
NM_001042564	CD27 molecule	Plasma Membrane	transmembrane receptor	162.946	154.182	398.592	Affects proliferation of cells
NM_011072	profilin 1	Cytoplasm	other	2213.51	2074.11	5410.3	Increases proliferation of cells
NM_139149	fused in sarcoma	Nucleus	transcription regulator	3201.92	2137.99	7825.3	Increases proliferation of cells
NM_010229	fms-related tyrosine kinase 3	Plasma Membrane	kinase	107.96	55.065	263.774	Increases proliferation of cells
NM_010439	high mobility group box 1 pseudogene 1	Nucleus	other	691.346	540.371	1688.15	Increases proliferation of cells
NM_145979	chromodomain helicase DNA binding protein 4	Nucleus	enzyme	3350.78	2376.6	8168.21	Decreases proliferation of cells
NM_177289	core-binding factor, runt domain, alpha subunit 2; translocated to, 3	Nucleus	transcription regulator	174.345	147.574	424.969	Affects proliferation of cells
NM_010074	dipeptidyl-peptidase 4	Plasma Membrane	peptidase	151.546	140.232	369.284	Increases proliferation of cells
NM_001161371	synovial sarcoma translocation, chromosome 18	Nucleus	transcription regulator	651.113	618.93	1585.58	Increases proliferation of cells
NM_033573	papillary renal cell carcinoma (translocation-associated)	Nucleus	other	111.983	82.2303	272.567	Increases proliferation of cells
NM_022314	tropomyosin 3	Cytoplasm	other	1841.35	1190.87	4478.3	Affects proliferation of cells
NM_011694	voltage-dependent anion channel 1	Cytoplasm	ion channel	1340.45	1066.79	3259.08	Increases proliferation of cells
NM_001033966	adenylate kinase 2	Cytoplasm	kinase	303.093	185.018	735.637	Affects proliferation of cells
NM_010219	FK506 binding protein 4, 59kDa	Nucleus	enzyme	1512.11	1094.69	3663.53	Affects proliferation of cells
NM_001141976	TPX2, microtubule-associated, homolog (Xenopus laevis)	Nucleus	other	544.494	439.051	1318.87	Increases proliferation of cells
NM_008950	proteasome (prosome, macropain) 26S subunit, ATPase, 5	Nucleus	transcription regulator	944.147	780.454	2286.04	Affects proliferation of cells
NM_207131	CCAAT/enhancer binding protein (C/EBP), epsilon	Nucleus	transcription regulator	43.5863	29.368	105.51	Increases proliferation of cells
NM_001040403	flotillin 2	Plasma Membrane	other	168.31	158.587	407.385	Affects proliferation of cells
NM_008252	high mobility group box 2	Nucleus	transcription regulator	1168.78	977.219	2828.25	Increases proliferation of cells
NM_001109913	heterogeneous nuclear ribonucleoprotein M	Nucleus	other	3605.59	3117.41	8722.13	Affects proliferation of cells
NM_001136091	T-cell, immune regulator 1, ATPase, H+ transporting, lysosomal V0 subunit A3	Plasma Membrane	enzyme	277.611	215.855	671.159	Decreases proliferation of cells
NM_019830	protein arginine methyltransferase 1	Nucleus	enzyme	217.261	171.068	524.617	Increases proliferation of cells
NM_030225	dihydrolipoamide S-succinyltransferase (E2 component of 2-oxo-glutarate complex)	Cytoplasm	enzyme	744.32	566.802	1793.66	Affects proliferation of cells
NM_007638	chaperonin containing TCP1, subunit 7 (eta)	Cytoplasm	other	691.346	554.321	1664.71	Affects proliferation of cells
NM_026869	pygopus homolog 2 (Drosophila)	Nucleus	other	73.0909	61.6727	175.849	Increases proliferation of cells
NM_146036	AHA1, activator of heat shock 90kDa protein ATPase homolog 1 (yeast)	Cytoplasm	other	661.842	474.293	1591.44	Increases proliferation of cells
NM_008244	hepatocyte growth factor-regulated tyrosine kinase substrate	Cytoplasm	other	40.2335	38.9126	96.7172	Increases proliferation of cells
NM_010091	dishevelled, dsh homolog 1 (Drosophila)	Cytoplasm	other	40.2335	30.8364	96.7172	Increases proliferation of cells
NM_001159774	inhibitor of kappa light polypeptide gene enhancer in B-cells, kinase beta	Cytoplasm	kinase	201.168	146.84	483.586	Decreases proliferation of cells
NM_009861	cell division cycle 42 pseudogene	Cytoplasm	enzyme	2264.48	2139.46	5430.82	Increases proliferation of cells
NM_023547	INO80 complex subunit B	Nucleus	other	14.7523	8.81039	35.1699	Affects proliferation of cells
NM_011512	surfeit 4	Cytoplasm	other	446.592	397.202	1063.89	Affects proliferation of cells
NM_011728	xeroderma pigmentosum, complementation group A	Nucleus	other	228.661	146.84	542.202	Decreases proliferation of cells
NM_080837	chromosome 19 open reading frame 10	Extracellular Space	cytokine	103.937	53.5966	246.189	Increases proliferation of cells
NM_009773	budding uninhibited by benzimidazoles 1 homolog beta (yeast)	Nucleus	kinase	619.596	596.904	1465.41	Affects proliferation of cells
NM_001167891	neuregulin 2	Extracellular Space	growth factor	17.4345	16.1524	41.0315	Decreases proliferation of cells
NM_011799	cell division cycle 6 homolog (S. cerevisiae)	Nucleus	other	442.569	342.137	1037.51	Affects proliferation of cells
NM_008231	hepatoma-derived growth factor	Extracellular Space	growth factor	2110.92	1196.01	4944.3	Increases proliferation of cells
NM_032002	neuregulin 4	Extracellular Space	growth factor	41.5746	27.1654	96.7172	Increases proliferation of cells
NM_027000	GTP binding protein 4	Nucleus	enzyme	987.063	910.407	2291.9	Decreases proliferation of cells
NM_001145858	SH3-domain binding protein 2	Cytoplasm	other	79.7965	71.9515	184.642	Increases proliferation of cells
NM_175260	myosin, heavy chain 10, non-muscle	Cytoplasm	other	11.3995	8.81039	26.3774	Decreases proliferation of cells
NM_008564	minichromosome maintenance complex component 2	Nucleus	enzyme	351.373	273.856	811.838	Increases proliferation of cells
NM_001168508	mitogen-activated protein kinase 14	Cytoplasm	kinase	2024.42	1274.57	4651.22	Increases proliferation of cells
NM_018796	eukaryotic translation elongation factor 1 beta 2	Cytoplasm	translation regulator	3071.83	2593.19	7013.46	Decreases proliferation of cells
NM_001163360	fidgetin-like 1	unknown	enzyme	362.102	300.288	826.492	Affects proliferation of cells
NM_021461	MAP kinase interacting serine/threonine kinase 1	Cytoplasm	kinase	63.0325	57.2675	143.61	Increases proliferation of cells
NM_011242	RAS guanyl releasing protein 2 (calcium and DAG-regulated)	Cytoplasm	other	401.665	251.096	914.417	Increases proliferation of cells
NM_178396	carbonic anhydrase XII	Plasma Membrane	enzyme	51.633	23.4944	117.233	Increases proliferation of cells
NM_145556	TAR DNA binding protein	Nucleus	transcription regulator	3554.63	3292.88	8036.32	Increases proliferation of cells
NM_019438	non-SMC condensin I complex, subunit G	Nucleus	other	451.957	445.659	1019.93	Increases proliferation of cells
NM_178686	centrosomal protein 120kDa	Cytoplasm	other	270.235	205.576	609.611	Affects proliferation of cells
NM_001037741	glutathione peroxidase 4 (phospholipid hydroperoxidase)	Cytoplasm	enzyme	63.7031	48.4572	143.61	Affects proliferation of cells
NM_001130149	drosha, ribonuclease type III	Nucleus	enzyme	567.963	353.884	1277.84	Decreases proliferation of cells
NM_009097	ribosomal protein S6 kinase, 90kDa, polypeptide 1	Cytoplasm	kinase	321.868	222.462	723.913	Increases proliferation of cells
NM_018868	NOP58 ribonucleoprotein homolog (yeast)	Nucleus	enzyme	2778.12	2250.32	6242.65	Increases proliferation of cells
NM_016723	ubiquitin carboxyl-terminal esterase L3 (ubiquitin thiolesterase)	Cytoplasm	peptidase	77.1143	52.8624	172.919	Affects proliferation of cells
NM_011791	ash2 (absent, small, or homeotic)-like (Drosophila)	Nucleus	transcription regulator	500.237	482.369	1110.78	Increases proliferation of cells
NM_016979	protein kinase, X-linked	Cytoplasm	kinase	59.6797	56.5334	131.887	Increases proliferation of cells
NM_019584	beclin 1, autophagy related	Cytoplasm	other	373.501	241.552	823.561	Decreases proliferation of cells
NM_001003918	ubiquitin specific peptidase 7 (herpes virus-associated)	Nucleus	peptidase	1328.38	1312.75	2927.89	Increases proliferation of cells
NM_013917	pituitary tumor-transforming 1	Nucleus	transcription regulator	185.074	157.853	407.385	Increases proliferation of cells
NM_181414	phosphoinositide-3-kinase, class 3	Cytoplasm	kinase	505.601	467.685	1110.78	Increases proliferation of cells
NM_013818	GTP binding protein 1	Cytoplasm	enzyme	265.541	226.868	583.234	Affects proliferation of cells
NM_018799	eukaryotic translation initiation factor 3, subunit I	Cytoplasm	translation regulator	754.379	571.207	1655.92	Increases proliferation of cells
NM_029836	TSPY-like 2	Nucleus	other	341.985	219.526	750.291	Decreases proliferation of cells
NM_029169	RNA binding motif protein 6	Nucleus	other	877.091	722.452	1919.69	Affects proliferation of cells
NM_001077515	solute carrier family 1 (glial high affinity glutamate transporter), member 2	Plasma Membrane	transporter	2.68224	0.734199	5.86165	Increases proliferation of cells
NM_001146325	T cell immunoreceptor with Ig and ITIM domains	Plasma Membrane	other	2.68224	1.4684	5.86165	Affects proliferation of cells
NM_008353	interleukin 12 receptor, beta 1	Plasma Membrane	transmembrane receptor	5.36447	3.671	11.7233	Increases proliferation of cells
NM_010703	lymphoid enhancer-binding factor 1	Nucleus	transcription regulator	1.34112	0	2.93082	Increases proliferation of cells
NM_010025	doublecortin	Cytoplasm	other	1.34112	0.734199	2.93082	Decreases proliferation of cells
NM_011123	proteolipid protein 1	Plasma Membrane	other	1.34112	0.734199	2.93082	Decreases proliferation of cells
NM_174851	interleukin 28 receptor, alpha (interferon, lambda receptor)	Plasma Membrane	transmembrane receptor	1.34112	0	2.93082	Affects proliferation of cells
NM_194263	T-box 20	Nucleus	transcription regulator	1.34112	0	2.93082	Affects proliferation of cells
NM_027470	p21 protein (Cdc42/Rac)-activated kinase 4	Cytoplasm	kinase	76.4437	67.5463	167.057	Increases proliferation of cells
NM_001170983	heterogeneous nuclear ribonucleoprotein C (C1/C2)	Nucleus	other	1437.68	1172.52	3135.98	Affects proliferation of cells
NM_001081290	proline-rich coiled-coil 2C	Cytoplasm	other	10765.2	9013.03	23481.8	Affects proliferation of cells
NM_022994	death associated protein 3	Cytoplasm	other	120.03	100.585	260.843	Affects proliferation of cells
NM_029103	mesencephalic astrocyte-derived neurotrophic factor	Extracellular Space	other	529.071	483.837	1148.88	Increases proliferation of cells
NM_022410	myosin, heavy chain 9, non-muscle	Cytoplasm	enzyme	1681.76	1058.72	3651.81	Decreases proliferation of cells
NM_010772	MYC-associated zinc finger protein (purine-binding transcription factor)	Nucleus	transcription regulator	409.041	261.375	888.04	Affects proliferation of cells
NM_018871	tyrosine 3-monooxygenase/tryptophan 5-monooxygenase activation protein, gamma polypeptide	Cytoplasm	other	969.628	752.554	2104.33	Increases proliferation of cells
NM_025392	BRCA2 and CDKN1A interacting protein	Nucleus	other	439.887	276.059	952.518	Decreases proliferation of cells
NM_013463	galactosidase, alpha	Cytoplasm	enzyme	177.698	139.498	383.938	Affects proliferation of cells
NM_019719	STIP1 homology and U-box containing protein 1, E3 ubiquitin protein ligase	Cytoplasm	enzyme	116.677	109.396	252.051	Decreases proliferation of cells
NM_007908	eukaryotic elongation factor-2 kinase	Cytoplasm	kinase	318.515	292.946	685.813	Increases proliferation of cells
NM_016665	stimulated by retinoic acid 13 homolog (mouse)	Nucleus	other	38.2219	31.5706	82.0631	Decreases proliferation of cells
NM_022423	ring finger protein 187	unknown	enzyme	296.387	185.752	635.989	Increases proliferation of cells
NM_147151	euchromatic histone-lysine N-methyltransferase 2	Nucleus	transcription regulator	207.873	132.89	445.485	Increases proliferation of cells
NM_013880	phospholipase C-like 2	Cytoplasm	enzyme	212.567	198.234	454.278	Decreases proliferation of cells
NM_001171739	BCL2-associated athanogene	Cytoplasm	other	576.01	466.217	1228.02	Increases proliferation of cells
NM_024191	ADP-ribosylation factor-like 2 binding protein	Cytoplasm	transcription regulator	117.348	77.8251	249.12	Affects proliferation of cells
NM_009764	breast cancer 1, early onset	Nucleus	transcription regulator	477.438	414.823	1011.13	Decreases proliferation of cells
NM_009298	surfeit 6	Nucleus	other	296.387	172.537	624.265	Affects proliferation of cells
NM_001039511	influenza virus NS1A binding protein	Nucleus	other	651.113	649.766	1365.76	Decreases proliferation of cells
NM_009080	ribosomal protein L26	Cytoplasm	other	382.889	369.302	803.046	Decreases proliferation of cells
NM_001082960	integrin, alpha M (complement component 3 receptor 3 subunit)	Plasma Membrane	other	364.113	348.01	759.083	Increases proliferation of cells
NM_001145949	discs, large (Drosophila) homolog-associated protein 5	Nucleus	phosphatase	225.308	222.462	468.932	Increases proliferation of cells
NM_008566	minichromosome maintenance complex component 5	Nucleus	enzyme	903.913	553.586	1875.73	Affects proliferation of cells
NM_001164216	reactive oxygen species modulator 1	Cytoplasm	other	52.3036	32.3048	108.44	Increases proliferation of cells
NM_001128082	tetraspanin 32	Plasma Membrane	other	181.051	168.132	375.145	Decreases proliferation of cells
NM_009716	activating transcription factor 4 (tax-responsive enhancer element B67)	Nucleus	transcription regulator	1534.24	922.889	3174.08	Increases proliferation of cells
NM_007862	discs, large homolog 1 (Drosophila)	Plasma Membrane	kinase	339.973	328.921	700.467	Decreases proliferation of cells
NM_001110234	nerve growth factor receptor (TNFRSF16) associated protein 1	Plasma Membrane	other	444.58	406.012	914.417	Affects proliferation of cells
NM_001164237	ring finger protein 41	Cytoplasm	enzyme	175.686	147.574	360.491	Decreases proliferation of cells
NM_175310	PDS5, regulator of cohesion maintenance, homolog B (S. cerevisiae)	Nucleus	other	1740.77	1696	3563.88	Decreases proliferation of cells
NM_013790	ATP-binding cassette, sub-family C (CFTR/MRP), member 5	Plasma Membrane	transporter	124.724	93.9775	254.982	Decreases proliferation of cells
NM_010952	ornithine decarboxylase antizyme 2	Cytoplasm	other	134.782	88.8381	275.497	Affects proliferation of cells
NM_019393	exosome component 9	Nucleus	enzyme	480.791	391.328	981.826	Increases proliferation of cells
NM_021281	cathepsin S	Cytoplasm	peptidase	163.616	155.65	334.114	Increases proliferation of cells
NM_028024	NFKB inhibitor interacting Ras-like 2	Cytoplasm	enzyme	10.0584	9.54459	20.5158	Affects proliferation of cells
NM_001083921	RanBP-type and C3HC4-type zinc finger containing 1	Cytoplasm	transcription regulator	70.4087	32.3048	143.61	Increases proliferation of cells
NM_009836	chaperonin containing TCP1, subunit 3 (gamma)	Cytoplasm	other	282.305	247.425	574.441	Affects proliferation of cells
NM_138952	receptor-interacting serine-threonine kinase 2	Plasma Membrane	kinase	27.4929	13.2156	55.6857	Increases proliferation of cells
NM_010688	LIM and SH3 protein 1	Cytoplasm	transporter	434.522	276.793	879.247	Increases proliferation of cells
NM_011234	RAD51 homolog (S. cerevisiae)	Nucleus	enzyme	453.968	262.843	917.348	Increases proliferation of cells
NM_027184	inositol polyphosphate multikinase	Nucleus	kinase	698.052	540.371	1409.73	Increases proliferation of cells
NM_028607	biogenesis of lysosomal organelles complex-1, subunit 2	Cytoplasm	other	52.3036	34.5074	105.51	Increases proliferation of cells
NM_016722	galactosamine (N-acetyl)-6-sulfate sulfatase	Cytoplasm	enzyme	104.607	95.4459	211.019	Decreases proliferation of cells
NM_145625	eukaryotic translation initiation factor 4B	Cytoplasm	translation regulator	3940.2	3072.62	7939.6	Decreases proliferation of cells
NM_130863	adrenergic, beta, receptor kinase 1	Cytoplasm	kinase	500.237	435.38	1002.34	Decreases proliferation of cells
NM_148952	E2F transcription factor 4, p107/p130-binding	Nucleus	transcription regulator	193.121	91.0407	386.869	Increases proliferation of cells
NM_009595	v-abl Abelson murine leukemia viral oncogene homolog 2	Cytoplasm	kinase	327.903	219.526	656.505	Increases proliferation of cells
NM_016859	bystin-like	Cytoplasm	other	230.002	182.081	460.139	Increases proliferation of cells
NM_011065	period homolog 1 (Drosophila)	Nucleus	other	30.8457	19.0892	61.5473	Increases proliferation of cells
NM_013830	PRP4 pre-mRNA processing factor 4 homolog B (yeast)	Nucleus	kinase	2831.1	2582.91	5618.39	Increases proliferation of cells
NM_001081475	nuclear autoantigenic sperm protein (histone-binding)	Nucleus	other	1135.93	746.681	2250.87	Increases proliferation of cells
NM_001163815	vav 1 guanine nucleotide exchange factor	Nucleus	transcription regulator	473.414	468.419	937.864	Increases proliferation of cells
NM_030693	activating transcription factor 5	Nucleus	transcription regulator	93.2077	69.0147	184.642	Decreases proliferation of cells
NM_022887	tuberous sclerosis 1	Cytoplasm	other	340.644	312.769	674.089	Decreases proliferation of cells
NM_133815	lamin B receptor	Nucleus	enzyme	865.021	837.721	1708.67	Increases proliferation of cells
NM_019553	DEAD (Asp-Glu-Ala-Asp) box polypeptide 21	Nucleus	enzyme	1219.75	948.586	2409.14	Increases proliferation of cells
NM_001003919	DEAD/H (Asp-Glu-Ala-Asp/His) box polypeptide 11	Nucleus	enzyme	228.661	143.903	451.347	Increases proliferation of cells
NM_011634	TRAF interacting protein	Cytoplasm	other	41.5746	38.1784	82.0631	Increases proliferation of cells
NM_026172	2,4-dienoyl CoA reductase 1, mitochondrial	Cytoplasm	enzyme	242.742	215.855	477.724	Decreases proliferation of cells
NM_010721	lamin B1	Nucleus	other	869.044	430.975	1708.67	Affects proliferation of cells
NM_009442	transcription termination factor, RNA polymerase I	Nucleus	transcription regulator	164.287	155.65	322.391	Increases proliferation of cells
NM_027475	ecdysoneless homolog (Drosophila)	Nucleus	transcription regulator	382.889	253.299	750.291	Affects proliferation of cells
NM_001105667	deoxythymidylate kinase (thymidylate kinase)	Cytoplasm	kinase	336.621	320.845	656.505	Affects proliferation of cells
NM_007687	cofilin 1 (non-muscle)	Nucleus	other	1224.44	773.112	2379.83	Increases proliferation of cells
NM_018855	growth arrest-specific 8	Cytoplasm	other	42.2452	25.697	82.0631	Decreases proliferation of cells
NM_001199494	etoposide induced 2.4 mRNA	unknown	other	281.635	270.185	545.133	Decreases proliferation of cells
NM_013595	methyl-CpG binding domain protein 3	Nucleus	other	22.799	21.2918	43.9624	Increases proliferation of cells
NM_020507	transducer of ERBB2, 2	Nucleus	other	181.051	165.929	348.768	Decreases proliferation of cells
NM_019776	staphylococcal nuclease and tudor domain containing 1	Nucleus	enzyme	1418.23	1256.22	2722.74	Increases proliferation of cells
NM_178930	golgi brefeldin A resistant guanine nucleotide exchange factor 1	Cytoplasm	other	300.41	287.072	574.441	Increases proliferation of cells
NM_010789	Meis homeobox 1	Nucleus	transcription regulator	230.002	141.7	439.624	Increases proliferation of cells
NM_139311	myeloid/lymphoid or mixed-lineage leukemia (trithorax homolog, Drosophila); translocated to, 6	Nucleus	transcription regulator	179.71	92.5091	342.906	Increases proliferation of cells
NM_016926	squamous cell carcinoma antigen recognized by T cells 3	Nucleus	other	423.123	242.286	805.977	Affects proliferation of cells
NM_028871	heterogeneous nuclear ribonucleoprotein R	Nucleus	other	953.535	794.404	1814.18	Affects proliferation of cells
NM_146061	proline rich 5 (renal)	unknown	other	103.266	81.4961	196.365	Increases proliferation of cells
NM_009157	mitogen-activated protein kinase kinase 4	Cytoplasm	kinase	300.41	270.92	568.58	Increases proliferation of cells
NM_019729	ubiquitin specific peptidase 8	Cytoplasm	peptidase	1414.21	1041.09	2669.98	Affects proliferation of cells
NM_009870	cyclin-dependent kinase 4	Nucleus	kinase	397.641	383.986	750.291	Increases proliferation of cells
NM_029248	TATA box binding protein (TBP)-associated factor, RNA polymerase I, D, 41kDa	Nucleus	other	508.284	420.696	958.379	Increases proliferation of cells
NM_008891	pinin, desmosome associated protein	Plasma Membrane	other	5713.83	4410.34	10762	Decreases proliferation of cells
NM_009179	ST3 beta-galactoside alpha-2,3-sialyltransferase 2	Cytoplasm	enzyme	52.9741	50.6598	99.648	Affects proliferation of cells
NM_020009	mechanistic target of rapamycin (serine/threonine kinase)	Nucleus	kinase	274.259	253.299	515.825	Increases proliferation of cells
NM_010756	v-maf musculoaponeurotic fibrosarcoma oncogene homolog G (avian)	Nucleus	transcription regulator	234.025	230.539	439.624	Decreases proliferation of cells
NM_008229	histone deacetylase 2	Nucleus	transcription regulator	1895	1539.62	3558.02	Increases proliferation of cells
NM_023565	CSE1 chromosome segregation 1-like (yeast)	Nucleus	transporter	961.581	917.015	1799.53	Decreases proliferation of cells
NM_138585	calcium homeostasis endoplasmic reticulum protein	Cytoplasm	other	293.034	242.286	548.064	Decreases proliferation of cells
NM_010798	macrophage migration inhibitory factor (glycosylation-inhibiting factor)	Extracellular Space	cytokine	64.3736	54.3308	120.164	Increases proliferation of cells
NM_015735	damage-specific DNA binding protein 1, 127kDa	Nucleus	other	1127.88	887.647	2104.33	Affects proliferation of cells
NM_001113179	budding uninhibited by benzimidazoles 1 homolog (yeast)	Nucleus	kinase	274.929	260.641	512.894	Increases proliferation of cells
NM_001081350	nucleolar protein 8	Nucleus	other	801.988	770.909	1491.79	Increases proliferation of cells
NM_001166388	protein tyrosine phosphatase type IVA, member 3	Plasma Membrane	phosphatase	63.0325	36.71	117.233	Increases proliferation of cells
NM_007408	perilipin 2	Plasma Membrane	other	126.065	118.94	234.466	Affects proliferation of cells
NM_001204281	histone deacetylase 7	Nucleus	transcription regulator	233.354	138.029	433.762	Increases proliferation of cells
NM_172142	nuclear factor of kappa light polypeptide gene enhancer in B-cells inhibitor, delta	Nucleus	other	26.8224	23.4944	49.824	Increases proliferation of cells
NM_008704	non-metastatic cells 1, protein (NM23A) expressed in	Nucleus	kinase	319.186	294.414	592.026	Affects proliferation of cells
NM_031165	heat shock 70kDa protein 8	Cytoplasm	enzyme	4052.86	3991.84	7508.77	Increases proliferation of cells
NM_008753	ornithine decarboxylase antizyme 1	Cytoplasm	enzyme	708.11	613.056	1304.22	Increases proliferation of cells
NM_001081412	breakpoint cluster region	Cytoplasm	kinase	203.85	181.347	375.145	Increases proliferation of cells
NM_019794	DnaJ (Hsp40) homolog, subfamily A, member 2	Nucleus	enzyme	1070.88	869.292	1966.58	Increases proliferation of cells
NM_001146707	nucleosome assembly protein 1-like 1	Nucleus	other	2893.46	2820.79	5298.93	Increases proliferation of cells
NM_011424	nuclear receptor corepressor 2	Nucleus	transcription regulator	197.144	95.4459	360.491	Increases proliferation of cells
NM_011706	transient receptor potential cation channel, subfamily V, member 2	Plasma Membrane	ion channel	52.9741	46.9888	96.7172	Affects proliferation of cells
NM_001164072	TRAF family member-associated NFKB activator	Cytoplasm	other	252.13	219.526	460.139	Decreases proliferation of cells
NM_011733	cold shock domain protein A	Nucleus	transcription regulator	1046.07	933.902	1905.04	Increases proliferation of cells
NM_133796	Rho GDP dissociation inhibitor (GDI) alpha	Cytoplasm	other	1194.27	1171.05	2174.67	Affects proliferation of cells
NM_001199433	DNA (cytosine-5-)-methyltransferase 1	Nucleus	enzyme	4396.85	2817.86	7983.56	Increases proliferation of cells
NM_016863	FK506 binding protein 1B, 12.6 kDa	Cytoplasm	enzyme	38.8924	13.9498	70.3398	Increases proliferation of cells
NM_133196	cleavage stimulation factor, 3' pre-RNA, subunit 2, 64kDa	Nucleus	other	433.181	320.845	782.53	Increases proliferation of cells
NM_001039520	dynamin 2	Plasma Membrane	enzyme	484.143	468.419	873.386	Decreases proliferation of cells
NM_009376	intraflagellar transport 88 homolog (Chlamydomonas)	Cytoplasm	other	125.394	106.459	225.673	Increases proliferation of cells
NM_008722	nucleophosmin (nucleolar phosphoprotein B23, numatrin)	Nucleus	transcription regulator	20431.3	12778	36746.7	Increases proliferation of cells
NM_009516	WEE1 homolog (S. pombe)	Nucleus	kinase	448.604	436.114	805.977	Affects proliferation of cells
NM_001080749	general transcription factor IIi	Nucleus	transcription regulator	837.528	672.527	1500.58	Affects proliferation of cells
NM_023503	inhibitor of growth family, member 2	Nucleus	transcription regulator	132.771	117.472	237.397	Decreases proliferation of cells
NM_009844	CD19 molecule	Plasma Membrane	other	14.7523	1.4684	26.3774	Increases proliferation of cells
NM_007705	cold inducible RNA binding protein	Nucleus	translation regulator	103.266	71.2173	184.642	Increases proliferation of cells
NM_177625	tetratricopeptide repeat domain 5	unknown	other	168.981	152.713	301.875	Increases proliferation of cells
NM_019641	stathmin 1	Cytoplasm	other	2039.84	1897.91	3634.22	Increases proliferation of cells
NM_145926	mannosyl (alpha-1,3-)-glycoprotein beta-1,4-N-acetylglucosaminyltransferase, isozyme B	Cytoplasm	enzyme	36.2102	30.8364	64.4781	Affects proliferation of cells
NM_028773	SAM and SH3 domain containing 3	Cytoplasm	other	307.786	231.273	548.064	Increases proliferation of cells
NM_007968	Ewing sarcoma breakpoint region 1	Nucleus	other	1433.65	1351.66	2552.75	Increases proliferation of cells
NM_025630	angiogenic factor with G patch and FHA domains 1	Cytoplasm	other	349.361	265.046	621.335	Increases proliferation of cells
NM_021876	embryonic ectoderm development	Nucleus	transcription regulator	397.641	380.315	706.329	Increases proliferation of cells
NM_007472	aquaporin 1 (Colton blood group)	Plasma Membrane	transporter	42.9158	11.013	76.2014	Increases proliferation of cells
NM_145358	calcium/calmodulin-dependent protein kinase kinase 2, beta	Cytoplasm	kinase	171.663	140.966	304.806	Decreases proliferation of cells
NM_013651	splicing factor 3a, subunit 2, 66kDa	Nucleus	other	147.523	82.9645	260.843	Affects proliferation of cells
NM_013614	ornithine decarboxylase 1	Cytoplasm	enzyme	462.015	406.012	814.769	Increases proliferation of cells
NM_146200	eukaryotic translation initiation factor 3, subunit C	Cytoplasm	translation regulator	2592.38	2246.65	4566.22	Increases proliferation of cells
NM_175158	UTP20, small subunit (SSU) processome component, homolog (yeast)	Nucleus	other	685.982	624.804	1204.57	Decreases proliferation of cells
NM_011034	peroxiredoxin 1	Cytoplasm	enzyme	255.483	182.081	448.416	Affects proliferation of cells
NM_007790	structural maintenance of chromosomes 3	Nucleus	other	3286.41	3215.06	5767.86	Increases proliferation of cells
NM_013768	protein arginine methyltransferase 5	Cytoplasm	enzyme	394.289	328.921	691.674	Affects proliferation of cells
NM_016792	thioredoxin-like 1	Cytoplasm	enzyme	633.678	533.029	1110.78	Affects proliferation of cells
NM_011311	S100 calcium binding protein A4	Cytoplasm	other	6.70559	5.1394	11.7233	Increases proliferation of cells
NM_001039194	apoptosis-inducing factor, mitochondrion-associated, 2	Cytoplasm	enzyme	6.70559	5.1394	11.7233	Affects proliferation of cells
NM_015783	ISG15 ubiquitin-like modifier	Extracellular Space	other	3.35279	2.2026	5.86165	Increases proliferation of cells
NM_021890	fatty acid desaturase 3	Plasma Membrane	enzyme	3.35279	2.2026	5.86165	Affects proliferation of cells
NM_009703	v-raf murine sarcoma 3611 viral oncogene homolog	Cytoplasm	kinase	173.004	170.334	301.875	Increases proliferation of cells
NM_134129	PRP19/PSO4 pre-mRNA processing factor 19 homolog (S. cerevisiae)	Nucleus	enzyme	371.49	278.262	647.712	Increases proliferation of cells
NM_021523	HECT, UBA and WWE domain containing 1	Nucleus	transcription regulator	8867.47	6734.08	15451.3	Increases proliferation of cells
NM_025344	eukaryotic translation initiation factor 3, subunit F	Cytoplasm	translation regulator	400.324	396.468	697.536	Decreases proliferation of cells
NM_013482	Bruton agammaglobulinemia tyrosine kinase	Cytoplasm	kinase	557.234	490.445	967.172	Increases proliferation of cells
NM_009532	X-ray repair complementing defective repair in Chinese hamster cells 1	Nucleus	other	113.324	75.6225	196.365	Affects proliferation of cells
NM_011358	serine/arginine-rich splicing factor 2	Nucleus	transcription regulator	9052.54	8983.66	15644.7	Increases proliferation of cells
NM_011508	eukaryotic translation initiation factor 1	Cytoplasm	translation regulator	482.132	353.884	829.423	Decreases proliferation of cells
NM_018775	TBC1 domain family, member 8 (with GRAM domain)	Plasma Membrane	other	311.81	273.122	536.341	Increases proliferation of cells
NM_009921	cathelicidin antimicrobial peptide	Cytoplasm	other	37.5513	4.4052	64.4781	Decreases proliferation of cells
NM_007620	carbonyl reductase 1	Cytoplasm	enzyme	34.1985	22.7602	58.6165	Increases proliferation of cells
NM_011417	SWI/SNF related, matrix associated, actin dependent regulator of chromatin, subfamily a, member 4	Nucleus	transcription regulator	489.508	452.267	835.285	Increases proliferation of cells
NM_009722	ATPase, Ca++ transporting, cardiac muscle, slow twitch 2	Cytoplasm	transporter	1412.87	1137.27	2409.14	Decreases proliferation of cells
NM_054051	phosphatidylinositol-5-phosphate 4-kinase, type II, beta	Cytoplasm	kinase	863.009	777.517	1471.27	Increases proliferation of cells
NM_001083188	ligase I, DNA, ATP-dependent	Nucleus	enzyme	1139.95	885.444	1943.14	Increases proliferation of cells
NM_011732	Y box binding protein 1	Nucleus	transcription regulator	2895.47	2461.04	4932.58	Increases proliferation of cells
NM_030238	dynein, cytoplasmic 1, heavy chain 1	Cytoplasm	peptidase	1783.69	1554.3	3036.33	Decreases proliferation of cells
NM_013812	cyclin-dependent kinase 2 associated protein 1	Nucleus	other	193.121	155.65	328.252	Decreases proliferation of cells
NM_016697	glypican 3	Plasma Membrane	other	32.8574	29.368	55.6857	Decreases proliferation of cells
NM_001038010	K(lysine) acetyltransferase 2A	Cytoplasm	enzyme	160.934	157.853	272.567	Affects proliferation of cells
NM_010436	H2A histone family, member X	Nucleus	other	232.684	165.195	392.73	Increases proliferation of cells
NM_009105	Ras suppressor protein 1	Cytoplasm	other	422.452	419.228	712.19	Increases proliferation of cells
NM_009975	casein kinase 2, beta polypeptide	Cytoplasm	kinase	160.264	141.7	269.636	Increases proliferation of cells
NM_007522	BCL2-associated agonist of cell death	Cytoplasm	other	26.1518	20.5576	43.9624	Increases proliferation of cells
NM_145158	elastin microfibril interfacer 2	Extracellular Space	other	219.943	117.472	369.284	Decreases proliferation of cells
NM_010686	lysosomal protein transmembrane 5	Plasma Membrane	other	1325.02	931.699	2218.63	Decreases proliferation of cells
NM_011785	v-akt murine thymoma viral oncogene homolog 3 (protein kinase B, gamma)	Cytoplasm	kinase	1006.51	905.268	1679.36	Increases proliferation of cells
NM_020032	polymerase (DNA directed), lambda	Nucleus	enzyme	28.1635	14.684	46.8932	Increases proliferation of cells
NM_025536	COMM domain containing 5	Nucleus	other	19.4462	16.1524	32.2391	Decreases proliferation of cells
NM_010560	interleukin 6 signal transducer (gp130, oncostatin M receptor)	Plasma Membrane	transmembrane receptor	880.444	447.862	1459.55	Increases proliferation of cells
NM_007988	fatty acid synthase	Cytoplasm	enzyme	327.233	245.223	542.202	Increases proliferation of cells
NM_007922	ELK1, member of ETS oncogene family	Nucleus	transcription regulator	49.6213	37.4442	82.0631	Increases proliferation of cells
NM_001045863	RD RNA binding protein	Nucleus	other	104.607	63.1411	172.919	Decreases proliferation of cells
NM_019929	SMT3 suppressor of mif two 3 homolog 3 (S. cerevisiae)	Nucleus	other	987.063	875.166	1629.54	Increases proliferation of cells
NM_016959	ribosomal protein S3A	Cytoplasm	other	1562.4	1168.11	2579.12	Increases proliferation of cells
NM_020590	GABA(A) receptor-associated protein like 1	Cytoplasm	other	456.651	416.291	753.222	Affects proliferation of cells
NM_010234	FBJ murine osteosarcoma viral oncogene homolog	Nucleus	transcription regulator	165.628	100.585	272.567	Increases proliferation of cells
NM_207675	cell adhesion molecule 1	Plasma Membrane	other	10.7289	2.2026	17.5849	Affects proliferation of cells
NM_009725	ATP synthase, H+ transporting, mitochondrial Fo complex, subunit B1	Cytoplasm	transporter	306.445	290.009	501.171	Affects proliferation of cells
NM_020493	serum response factor (c-fos serum response element-binding transcription factor)	Nucleus	transcription regulator	156.24	153.448	254.982	Increases proliferation of cells
NM_028227	BRCA1 associated protein	Cytoplasm	enzyme	203.179	180.613	331.183	Affects proliferation of cells
NM_010220	FK506 binding protein 5	Nucleus	enzyme	276.941	221.728	451.347	Increases proliferation of cells
NM_011701	vimentin	Cytoplasm	other	1413.54	1369.28	2294.84	Increases proliferation of cells
NM_001166431	heterogeneous nuclear ribonucleoprotein F	Nucleus	other	1286.8	966.941	2086.75	Affects proliferation of cells
NM_008828	phosphoglycerate kinase 1	Cytoplasm	kinase	520.354	375.91	838.216	Increases proliferation of cells
NM_017479	MYST histone acetyltransferase monocytic leukemia 4	Nucleus	enzyme	260.847	253.299	419.108	Affects proliferation of cells
NM_080635	eukaryotic translation initiation factor 3, subunit H	Cytoplasm	translation regulator	930.736	911.876	1491.79	Increases proliferation of cells
NM_138306	diacylglycerol kinase, zeta	Cytoplasm	kinase	185.745	99.1169	296.013	Decreases proliferation of cells
NM_027044	prefoldin subunit 5	Nucleus	transcription regulator	187.756	127.751	298.944	Increases proliferation of cells
NM_001081216	pleckstrin homology domain interacting protein	Nucleus	other	1732.05	1719.49	2746.18	Increases proliferation of cells
NM_011801	craniofacial development protein 1	Extracellular Space	other	960.24	840.658	1521.1	Affects proliferation of cells
NM_001111060	CD59a antigen	Plasma Membrane	other	31.5163	26.4312	49.824	Decreases proliferation of cells
NM_010414	huntingtin	Cytoplasm	transcription regulator	586.068	430.975	926.14	Decreases proliferation of cells
NM_001081214	peroxisome proliferator-activated receptor gamma, coactivator-related 1	Extracellular Space	other	207.873	171.068	328.252	Affects proliferation of cells
NM_008844	phosphatidylinositol-4-phosphate 5-kinase, type I, gamma	Plasma Membrane	kinase	85.8315	71.2173	134.818	Decreases proliferation of cells
NM_019648	methionyl aminopeptidase 2	Cytoplasm	peptidase	1783.02	1634.33	2798.94	Increases proliferation of cells
NM_021719	claudin 15	Plasma Membrane	other	227.99	141.7	357.561	Affects proliferation of cells
NM_011603	TBP-like 1	Nucleus	transcription regulator	220.614	195.297	345.837	Decreases proliferation of cells
NM_001081363	centromere protein F, 350/400kDa (mitosin)	Nucleus	other	799.306	621.133	1251.46	Increases proliferation of cells
NM_011103	protein kinase C, delta	Cytoplasm	kinase	867.032	525.687	1348.18	Decreases proliferation of cells
NM_173748	NudC domain containing 3	unknown	other	392.277	325.25	609.611	Increases proliferation of cells
NM_153423	WAS protein family, member 2	Cytoplasm	other	710.122	540.371	1101.99	Increases proliferation of cells
NM_023598	AT rich interactive domain 5B (MRF1-like)	Nucleus	transcription regulator	240.06	201.905	372.215	Decreases proliferation of cells
NM_007415	poly (ADP-ribose) polymerase 1	Nucleus	enzyme	943.476	734.199	1459.55	Increases proliferation of cells
NM_011488	signal transducer and activator of transcription 5A	Nucleus	transcription regulator	155.57	130.687	240.328	Increases proliferation of cells
NM_011960	poly (ADP-ribose) glycohydrolase	Cytoplasm	enzyme	462.015	439.051	712.19	Increases proliferation of cells
NM_010655	karyopherin alpha 2 (RAG cohort 1, importin alpha 1)	Nucleus	transporter	222.626	187.955	342.906	Increases proliferation of cells
NM_001159572	chromosome 10 open reading frame 54	unknown	other	213.238	143.903	328.252	Decreases proliferation of cells
NM_001166406	kinesin family member 20A	Cytoplasm	transporter	203.85	171.803	313.598	Increases proliferation of cells
NM_008637	nudix (nucleoside diphosphate linked moiety X)-type motif 1	Extracellular Space	phosphatase	148.864	141.7	228.604	Increases proliferation of cells
NM_009096	ribosomal protein S6	Cytoplasm	other	2886.76	2209.21	4428.47	Increases proliferation of cells
NM_001159640	taspase, threonine aspartase, 1	Nucleus	peptidase	76.4437	61.6727	117.233	Increases proliferation of cells
NM_009391	RAN, member RAS oncogene family	Nucleus	enzyme	1843.37	1454.45	2825.31	Affects proliferation of cells
NM_010247	X-ray repair complementing defective repair in Chinese hamster cells 6	Nucleus	enzyme	219.943	196.765	337.045	Increases proliferation of cells
NM_001205052	Jun dimerization protein 2	Nucleus	transcription regulator	26.8224	12.4814	41.0315	Decreases proliferation of cells
NM_011826	HCLS1 associated protein X-1	Nucleus	other	166.969	96.1801	254.982	Increases proliferation of cells
NM_015818	heparan sulfate 6-O-sulfotransferase 1	Plasma Membrane	enzyme	111.313	99.1169	169.988	Increases proliferation of cells
NM_001077267	heterogeneous nuclear ribonucleoprotein D (AU-rich element RNA binding protein 1, 37kDa)	Nucleus	transcription regulator	5150.56	3505.8	7854.61	Affects proliferation of cells
NM_009909	chemokine (C-X-C motif) receptor 2	Plasma Membrane	G-protein coupled receptor	296.387	177.676	451.347	Increases proliferation of cells
NM_018858	phosphatidylethanolamine binding protein 1	Cytoplasm	other	950.852	846.532	1447.83	Decreases proliferation of cells
NM_008535	lymphoblastic leukemia derived sequence 1	Nucleus	transcription regulator	152.217	105.725	231.535	Decreases proliferation of cells
NM_011874	proteasome (prosome, macropain) 26S subunit, ATPase, 4	Nucleus	peptidase	281.635	207.778	427.9	Affects proliferation of cells
NM_001204907	RecQ protein-like (DNA helicase Q1-like)	Nucleus	enzyme	109.972	79.2935	167.057	Affects proliferation of cells
NM_145610	purinergic receptor P2Y, G-protein coupled, 11	Nucleus	other	113.995	61.6727	172.919	Affects proliferation of cells
NM_007512	ATPase inhibitory factor 1	Cytoplasm	other	1613.36	1234.19	2441.38	Decreases proliferation of cells
NM_029975	UL16 binding protein 1	Plasma Membrane	transmembrane receptor	17.4345	11.013	26.3774	Increases proliferation of cells
NM_026932	EBNA1 binding protein 2	Nucleus	other	501.578	484.572	756.153	Increases proliferation of cells
NM_023633	chromosome 14 open reading frame 169	Nucleus	enzyme	136.123	118.94	205.158	Affects proliferation of cells
NM_008248	histidine triad nucleotide binding protein 1	Nucleus	enzyme	411.053	290.743	618.404	Decreases proliferation of cells
NM_010699	lactate dehydrogenase A	Cytoplasm	enzyme	779.86	685.742	1172.33	Increases proliferation of cells
NM_008563	minichromosome maintenance complex component 3	Nucleus	enzyme	1286.13	846.532	1931.41	Affects proliferation of cells
NM_017375	osteoclast stimulating factor 1	Nucleus	transcription regulator	539.129	370.771	808.907	Increases proliferation of cells
NM_022889	pescadillo homolog 1, containing BRCT domain (zebrafish)	Nucleus	other	232.684	150.511	348.768	Affects proliferation of cells
NM_007996	ferredoxin 1	Cytoplasm	transporter	95.8899	90.3065	143.61	Increases proliferation of cells
NM_021538	coatomer protein complex, subunit epsilon	Cytoplasm	transporter	76.4437	69.7489	114.302	Affects proliferation of cells
NM_011623	topoisomerase (DNA) II alpha 170kDa	Nucleus	enzyme	3374.25	3164.4	5035.16	Increases proliferation of cells
NM_013641	prostaglandin E receptor 1 (subtype EP1), 42kDa	Plasma Membrane	G-protein coupled receptor	56.9975	46.2546	84.9939	Increases proliferation of cells
NM_010477	heat shock 60kDa protein 1 (chaperonin)	Cytoplasm	enzyme	2998.07	2745.91	4469.51	Increases proliferation of cells
NM_001082536	megakaryoblastic leukemia (translocation) 1	Nucleus	transcription regulator	86.5021	63.1411	128.956	Affects proliferation of cells
NM_028412	CDKN1A interacting zinc finger protein 1	Nucleus	transporter	392.277	356.821	583.234	Increases proliferation of cells
NM_001099217	lymphocyte antigen 6 complex, locus A	Plasma Membrane	other	869.044	791.467	1289.56	Increases proliferation of cells
NM_001037759	serum/glucocorticoid regulated kinase family, member 3	Cytoplasm	kinase	407.7	401.607	603.75	Increases proliferation of cells
NM_153178	eukaryotic translation initiation factor 2C, 2	Cytoplasm	translation regulator	783.883	742.276	1160.61	Increases proliferation of cells
NM_009981	phosphate cytidylyltransferase 1, choline, alpha	Cytoplasm	enzyme	527.059	491.914	779.599	Increases proliferation of cells
NM_026195	5-aminoimidazole-4-carboxamide ribonucleotide formyltransferase/IMP cyclohydrolase	Cytoplasm	enzyme	1373.3	1125.53	2031.06	Affects proliferation of cells
NM_028835	ATG7 autophagy related 7 homolog (S. cerevisiae)	Cytoplasm	enzyme	140.817	102.788	208.088	Decreases proliferation of cells
NM_011121	polo-like kinase 1	Nucleus	kinase	236.037	157.853	348.768	Increases proliferation of cells
NM_011588	tripartite motif containing 28	Nucleus	transcription regulator	515.66	488.977	759.083	Affects proliferation of cells
NM_001159521	plexin B2	Plasma Membrane	other	79.7965	43.3178	117.233	Increases proliferation of cells
NM_011202	protein tyrosine phosphatase, non-receptor type 11	Cytoplasm	phosphatase	409.711	362.694	597.888	Increases proliferation of cells
NM_010934	neuropeptide Y receptor Y1	Plasma Membrane	G-protein coupled receptor	2.01168	0	2.93082	Increases proliferation of cells
NM_028734	six transmembrane epithelial antigen of the prostate 2	Plasma Membrane	transporter	2.01168	0.734199	2.93082	Increases proliferation of cells
NM_008848	paired-Ig-like receptor A6	unknown	other	2.01168	1.4684	2.93082	Decreases proliferation of cells
NM_020490	leukotriene B4 receptor 2	Plasma Membrane	G-protein coupled receptor	4.02335	0.734199	5.86165	Increases proliferation of cells
NM_008520	latent transforming growth factor beta binding protein 3	Extracellular Space	other	24.1401	23.4944	35.1699	Affects proliferation of cells
NM_145554	low density lipoprotein receptor adaptor protein 1	Cytoplasm	transporter	136.794	83.6987	199.296	Increases proliferation of cells
NM_025282	myocyte enhancer factor 2C	Nucleus	transcription regulator	1157.38	1124.79	1673.5	Increases proliferation of cells
NM_001081049	myeloid/lymphoid or mixed-lineage leukemia (trithorax homolog, Drosophila)	Nucleus	transcription regulator	2127.68	1854.59	3068.57	Increases proliferation of cells
NM_021278	thymosin beta 4, X-linked	Cytoplasm	other	3775.92	3465.42	5442.54	Affects proliferation of cells
NM_008251	high mobility group nucleosomal binding domain 1	Nucleus	other	1844.71	1345.79	2652.4	Decreases proliferation of cells
NM_178598	transgelin 2	Cytoplasm	other	609.538	434.646	876.316	Increases proliferation of cells
NM_011723	xanthine dehydrogenase	Cytoplasm	enzyme	142.829	98.3827	205.158	Increases proliferation of cells
NM_021433	syntaxin 6	Cytoplasm	transporter	40.9041	25.697	58.6165	Increases proliferation of cells
NM_024431	mortality factor 4 like 1	Nucleus	other	814.729	721.718	1166.47	Increases proliferation of cells
NM_018878	PAX interacting (with transcription-activation domain) protein 1	Nucleus	other	382.889	295.882	548.064	Increases proliferation of cells
NM_019913	thioredoxin 2	Cytoplasm	enzyme	178.369	109.396	254.982	Increases proliferation of cells
NM_019571	tetraspanin 5	Plasma Membrane	other	295.716	206.31	422.039	Affects proliferation of cells
NM_009584	DnaJ (Hsp40) homolog, subfamily C, member 2	Nucleus	other	1247.91	970.612	1779.01	Decreases proliferation of cells
NM_016904	CDC28 protein kinase regulatory subunit 1B	Cytoplasm	kinase	398.982	392.797	568.58	Increases proliferation of cells
NM_033476	transcription factor CP2	Nucleus	transcription regulator	55.6564	31.5706	79.1322	Affects proliferation of cells
NM_019635	serine/threonine kinase 3	Cytoplasm	kinase	214.579	201.905	304.806	Decreases proliferation of cells
NM_001081117	antigen identified by monoclonal antibody Ki-67	Nucleus	other	6617.74	6408.83	9396.22	Increases proliferation of cells
NM_053272	24-dehydrocholesterol reductase	Cytoplasm	enzyme	150.876	109.396	213.95	Decreases proliferation of cells
NM_011355	spleen focus forming virus (SFFV) proviral integration oncogene spi1	Nucleus	transcription regulator	113.995	93.2433	161.195	Increases proliferation of cells
NM_011815	FYN binding protein	Nucleus	other	501.578	383.252	706.329	Increases proliferation of cells
NM_001199593	protein kinase N1	Cytoplasm	kinase	146.182	145.371	205.158	Affects proliferation of cells
NM_008443	kinesin family member 3A	Cytoplasm	enzyme	108.631	75.6225	152.403	Decreases proliferation of cells
NM_010708	lectin, galactoside-binding, soluble, 9B	Cytoplasm	other	315.163	281.198	439.624	Increases proliferation of cells
NM_011678	ubiquitin specific peptidase 4 (proto-oncogene)	Nucleus	peptidase	451.957	436.849	630.127	Affects proliferation of cells
NM_178070	vacuolar protein sorting 33 homolog B (yeast)	Cytoplasm	transporter	267.553	230.539	372.215	Affects proliferation of cells
NM_011650	translin	Nucleus	other	403.006	240.083	559.787	Increases proliferation of cells
NM_025456	E2F-associated phosphoprotein	Cytoplasm	other	113.995	69.0147	158.264	Increases proliferation of cells
NM_013700	ubiquitin specific peptidase 5 (isopeptidase T)	Cytoplasm	peptidase	325.892	223.931	451.347	Affects proliferation of cells
NM_134037	ATP citrate lyase	Cytoplasm	enzyme	641.725	469.888	888.04	Increases proliferation of cells
NM_016769	SMAD family member 3	Nucleus	transcription regulator	213.908	172.537	296.013	Decreases proliferation of cells
NM_007505	ATP synthase, H+ transporting, mitochondrial F1 complex, alpha subunit 1, cardiac muscle	Cytoplasm	transporter	3329.99	2862.64	4604.32	Decreases proliferation of cells
NM_009733	axin 1	Cytoplasm	other	168.31	138.764	231.535	Decreases proliferation of cells
NM_001039521	RRN3 RNA polymerase I transcription factor homolog (S. cerevisiae)	Nucleus	transcription regulator	443.239	432.443	609.611	Affects proliferation of cells
NM_008551	mitogen-activated protein kinase-activated protein kinase 2	Nucleus	kinase	660.5	527.889	905.625	Increases proliferation of cells
NM_011991	COP9 constitutive photomorphogenic homolog subunit 3 (Arabidopsis)	Cytoplasm	other	262.188	221.728	357.561	Increases proliferation of cells
NM_021519	endothelial differentiation-related factor 1	Nucleus	transcription regulator	113.995	107.193	155.334	Increases proliferation of cells
NM_027185	differentially expressed in FDCP 6 homolog (mouse)	Extracellular Space	other	200.497	121.877	272.567	Affects proliferation of cells
NM_011171	protein C receptor, endothelial	Plasma Membrane	other	58.3386	56.5334	79.1322	Increases proliferation of cells
NM_011163	eukaryotic translation initiation factor 2-alpha kinase 2	Cytoplasm	kinase	553.211	521.282	750.291	Decreases proliferation of cells
NM_178045	Ras association (RalGDS/AF-6) domain family member 4	unknown	other	486.826	422.165	659.435	Decreases proliferation of cells
NM_144885	chromosome 9 open reading frame 78	unknown	other	266.882	180.613	360.491	Affects proliferation of cells
NM_145229	cDNA sequence AY074887	Cytoplasm	other	8.71726	5.87359	11.7233	Decreases proliferation of cells
NM_028230	serine hydroxymethyltransferase 2 (mitochondrial)	Cytoplasm	enzyme	500.237	299.553	668.228	Increases proliferation of cells
NM_178641	inositol polyphosphate-5-phosphatase F	unknown	other	358.078	316.44	477.724	Affects proliferation of cells
NM_010786	Mdm2 p53 binding protein homolog (mouse)	Nucleus	transcription regulator	448.604	436.849	594.957	Increases proliferation of cells
NM_001162410	conserved helix-loop-helix ubiquitous kinase	Cytoplasm	kinase	327.233	325.25	433.762	Affects proliferation of cells
NM_016696	glypican 1	Plasma Membrane	transmembrane receptor	66.3853	65.3437	87.9247	Increases proliferation of cells
NM_001039514	deoxyhypusine synthase	Cytoplasm	enzyme	57.6681	39.6468	76.2014	Increases proliferation of cells
NM_001163635	tankyrase, TRF1-interacting ankyrin-related ADP-ribose polymerase 2	Nucleus	enzyme	2410.66	2203.33	3177.01	Increases proliferation of cells
NM_007999	flap structure-specific endonuclease 1	Nucleus	enzyme	247.436	140.232	325.321	Increases proliferation of cells
NM_016776	MYB binding protein (P160) 1a	Nucleus	transcription regulator	508.954	367.1	668.228	Affects proliferation of cells
NM_009263	secreted phosphoprotein 1	Extracellular Space	cytokine	6.70559	0.734199	8.79247	Increases proliferation of cells
NM_152813	phospholipase C, delta 3	unknown	enzyme	6.70559	0.734199	8.79247	Affects proliferation of cells
NM_022328	myeloid/lymphoid or mixed-lineage leukemia (trithorax homolog, Drosophila); translocated to, 1	Nucleus	transcription regulator	67.0559	44.052	87.9247	Increases proliferation of cells
NM_010562	integrin-linked kinase	Plasma Membrane	kinase	258.165	214.386	337.045	Increases proliferation of cells
NM_008031	fragile X mental retardation 1	Nucleus	other	931.406	909.673	1213.36	Affects proliferation of cells
NM_023538	acylglycerol kinase	Cytoplasm	kinase	67.7264	67.5463	87.9247	Increases proliferation of cells
NM_031373	opioid growth factor receptor	Plasma Membrane	other	72.4203	44.7862	93.7864	Affects proliferation of cells
NM_009259	sialophorin	Plasma Membrane	transmembrane receptor	2958.51	2057.96	3821.79	Decreases proliferation of cells
NM_009687	APEX nuclease (multifunctional DNA repair enzyme) 1	Nucleus	enzyme	322.539	287.072	416.177	Increases proliferation of cells
NM_011660	thioredoxin	Cytoplasm	enzyme	1266.01	944.18	1632.47	Increases proliferation of cells
NM_007537	BCL2-like 2	Cytoplasm	other	186.415	160.79	240.328	Affects proliferation of cells
NM_139059	casein kinase 1, delta	Cytoplasm	kinase	575.339	409.683	741.498	Affects proliferation of cells
NM_013686	t-complex 1	Cytoplasm	other	1942.61	1908.92	2502.92	Increases proliferation of cells
NM_025830	WW domain containing E3 ubiquitin protein ligase 2	Cytoplasm	enzyme	132.771	117.472	169.988	Increases proliferation of cells
NM_008947	proteasome (prosome, macropain) 26S subunit, ATPase, 1	Nucleus	peptidase	389.595	325.985	498.24	Affects proliferation of cells
NM_019742	tumor suppressor candidate 2	Nucleus	other	43.5863	24.2286	55.6857	Decreases proliferation of cells
NM_001033324	zinc finger and BTB domain containing 16	Nucleus	transcription regulator	218.602	171.803	278.428	Decreases proliferation of cells
NM_172437	pseudouridylate synthase 7 homolog (S. cerevisiae)-like	unknown	other	73.7615	55.065	93.7864	Decreases proliferation of cells
NM_020508	bromodomain containing 4	Nucleus	kinase	1439.02	1422.14	1822.97	Increases proliferation of cells
NM_001077192	abl-interactor 1	Cytoplasm	other	763.766	729.06	967.172	Decreases proliferation of cells
NM_001114124	DAB2 interacting protein	Plasma Membrane	other	74.432	51.394	93.7864	Decreases proliferation of cells
NM_144826	UTP6, small subunit (SSU) processome component, homolog (yeast)	Nucleus	other	712.133	593.967	896.832	Affects proliferation of cells
NM_021400	proteoglycan 4	Extracellular Space	other	167.64	110.13	211.019	Affects proliferation of cells
NM_001081359	ubiquitin protein ligase E3 component n-recognin 5	Nucleus	enzyme	1736.75	1694.53	2183.46	Increases proliferation of cells
NM_011119	proliferation-associated 2G4, 38kDa	Nucleus	transcription regulator	2572.93	2065.3	3232.7	Decreases proliferation of cells
NM_027711	IQ motif containing GTPase activating protein 2	Cytoplasm	other	1762.23	1180.59	2212.77	Decreases proliferation of cells
NM_008635	microtubule-associated protein 7	Cytoplasm	other	193.791	171.803	243.258	Affects proliferation of cells
NM_011830	IMP (inosine 5'-monophosphate) dehydrogenase 2	Cytoplasm	enzyme	135.453	97.6485	169.988	Increases proliferation of cells
NM_021488	ghrelin/obestatin prepropeptide	Extracellular Space	growth factor	4.69391	0.734199	5.86165	Increases proliferation of cells
NM_008281	hepsin	Plasma Membrane	peptidase	4.69391	0	5.86165	Decreases proliferation of cells
NM_001177371	drebrin 1	Cytoplasm	other	4.69391	2.9368	5.86165	Affects proliferation of cells
NM_007527	BCL2-associated X protein	Cytoplasm	other	70.4087	49.9256	87.9247	Decreases proliferation of cells
NM_008783	pre-B-cell leukemia homeobox 1	Nucleus	transcription regulator	37.5513	28.6338	46.8932	Increases proliferation of cells
NM_031392	WD repeat domain 6	Cytoplasm	other	73.0909	68.2805	90.8555	Decreases proliferation of cells
NM_008234	helicase, lymphoid-specific	Nucleus	enzyme	1534.91	1198.21	1902.1	Increases proliferation of cells
NM_027976	acyl-CoA synthetase long-chain family member 5	Cytoplasm	enzyme	1088.32	946.383	1345.25	Increases proliferation of cells
NM_013507	eukaryotic translation initiation factor 4 gamma, 2	Cytoplasm	translation regulator	7406.32	7380.17	9152.96	Decreases proliferation of cells
NM_183046	kinesin family member 20B	Nucleus	enzyme	1024.61	1010.26	1266.12	Increases proliferation of cells
NM_027869	polyribonucleotide nucleotidyltransferase 1	Cytoplasm	enzyme	458.662	239.349	565.649	Decreases proliferation of cells
NM_001199059	RAB guanine nucleotide exchange factor (GEF) 1	Cytoplasm	other	52.3036	49.9256	64.4781	Increases proliferation of cells
NM_173399	zinc finger and BTB domain containing 5	Nucleus	other	78.4554	77.8251	96.7172	Increases proliferation of cells
NM_053084	tripartite motif containing 32	Nucleus	transcription regulator	47.6097	42.5836	58.6165	Increases proliferation of cells
NM_011917	5'-3' exoribonuclease 2	Nucleus	enzyme	1304.91	1289.25	1600.23	Affects proliferation of cells
NM_001164672	DnaJ (Hsp40) homolog, subfamily A, member 1	Nucleus	other	912.63	708.502	1116.64	Affects proliferation of cells
NM_177410	B-cell CLL/lymphoma 2	Cytoplasm	other	345.338	228.336	422.039	Increases proliferation of cells
NM_018736	MRE11 meiotic recombination 11 homolog A (S. cerevisiae)	Nucleus	enzyme	312.48	253.299	381.007	Affects proliferation of cells
NM_010790	maternal embryonic leucine zipper kinase	Cytoplasm	kinase	98.5721	51.394	120.164	Affects proliferation of cells
NM_007830	diazepam binding inhibitor (GABA receptor modulator, acyl-CoA binding protein)	Cytoplasm	other	354.055	249.628	430.831	Affects proliferation of cells
NM_013545	protein tyrosine phosphatase, non-receptor type 6	Cytoplasm	phosphatase	313.151	270.92	381.007	Decreases proliferation of cells
NM_020618	SWI/SNF related, matrix associated, actin dependent regulator of chromatin, subfamily e, member 1	Nucleus	transcription regulator	509.625	362.694	618.404	Increases proliferation of cells
NM_009457	ubiquitin-like modifier activating enzyme 1	Cytoplasm	enzyme	1783.02	1513.18	2151.22	Increases proliferation of cells
NM_178878	hydroxyacyl-CoA dehydrogenase/3-ketoacyl-CoA thiolase/enoyl-CoA hydratase (trifunctional protein), alpha subunit	Cytoplasm	enzyme	712.133	682.805	858.731	Affects proliferation of cells
NM_001081445	neural cell adhesion molecule 1	Plasma Membrane	other	272.247	209.247	328.252	Decreases proliferation of cells
NM_027432	WD repeat domain 77	Nucleus	transcription regulator	503.59	433.178	603.75	Affects proliferation of cells
NM_001033244	Fanconi anemia, complementation group D2	Nucleus	other	166.969	129.219	199.296	Increases proliferation of cells
NM_011518	spleen tyrosine kinase	Cytoplasm	kinase	580.704	549.181	691.674	Increases proliferation of cells
NM_134471	kinesin family member 2C	Nucleus	other	101.254	50.6598	120.164	Increases proliferation of cells
NM_009609	actin, gamma 1	Cytoplasm	other	407.7	325.25	483.586	Affects proliferation of cells
NM_001025392	BCL2-associated transcription factor 1	Nucleus	transcription regulator	6703.58	5801.64	7916.16	Increases proliferation of cells
NM_008831	prohibitin	Nucleus	transcription regulator	136.794	100.585	161.195	Decreases proliferation of cells
NM_175246	Smad nuclear interacting protein 1	Nucleus	other	77.1143	56.5334	90.8555	Increases proliferation of cells
NM_016849	interferon regulatory factor 3	Nucleus	transcription regulator	62.362	55.065	73.2706	Decreases proliferation of cells
NM_026902	malignant T cell amplified sequence 1	Cytoplasm	other	185.074	147.574	216.881	Increases proliferation of cells
NM_177733	E2F transcription factor 2	Nucleus	transcription regulator	85.161	62.4069	99.648	Affects proliferation of cells
NM_153505	NCK-associated protein 1-like	Plasma Membrane	other	1067.53	914.078	1248.53	Increases proliferation of cells
NM_028193	BRF1 homolog, subunit of RNA polymerase III transcription initiation factor IIIB (S. cerevisiae)	Nucleus	transcription regulator	329.244	159.321	383.938	Affects proliferation of cells
NM_133237	adenomatosis polyposis coli down-regulated 1	Plasma Membrane	other	10.0584	0.734199	11.7233	Increases proliferation of cells
NM_001113461	tec protein tyrosine kinase	Cytoplasm	kinase	397.641	394.999	463.07	Increases proliferation of cells
NM_029979	tripartite motif containing 35	Cytoplasm	other	323.209	320.111	375.145	Decreases proliferation of cells
NM_010239	ferritin, heavy polypeptide 1	Cytoplasm	enzyme	2020.39	1725.37	2344.66	Decreases proliferation of cells
NM_027418	mitogen-activated protein kinase 6	Cytoplasm	kinase	519.012	433.912	600.819	Increases proliferation of cells
NM_026796	SET and MYND domain containing 2	Cytoplasm	enzyme	142.158	129.219	164.126	Decreases proliferation of cells
NM_001025263	tumor protein D52	Cytoplasm	other	96.5605	91.7749	111.371	Increases proliferation of cells
NM_021366	Kruppel-like factor 13	Nucleus	transcription regulator	458.662	375.91	527.548	Decreases proliferation of cells
NM_007783	c-src tyrosine kinase	Cytoplasm	kinase	155.57	72.6857	178.78	Decreases proliferation of cells
NM_009045	v-rel reticuloendotheliosis viral oncogene homolog A (avian)	Nucleus	transcription regulator	117.348	106.459	134.818	Increases proliferation of cells
NM_016783	progesterone receptor membrane component 1	Plasma Membrane	transmembrane receptor	104.607	58.7359	120.164	Increases proliferation of cells
NM_010938	nuclear respiratory factor 1	Nucleus	transcription regulator	184.404	160.79	211.019	Increases proliferation of cells
NM_010509	interferon (alpha, beta and omega) receptor 2	Plasma Membrane	transmembrane receptor	573.998	572.675	656.505	Increases proliferation of cells
NM_001146318	2',3'-cyclic nucleotide 3' phosphodiesterase	Cytoplasm	enzyme	74.432	74.1541	84.9939	Decreases proliferation of cells
NM_026508	TNF receptor-associated protein 1	Cytoplasm	enzyme	447.263	326.719	507.033	Affects proliferation of cells
NM_016740	S100 calcium binding protein A11	Cytoplasm	other	732.25	361.226	826.492	Decreases proliferation of cells
NM_007631	cyclin D1	Nucleus	other	164.287	11.7472	184.642	Increases proliferation of cells
NM_178576	cleavage and polyadenylation specific factor 4, 30kDa	Nucleus	other	49.6213	38.9126	55.6857	Affects proliferation of cells
NM_013660	sema domain, immunoglobulin domain (Ig), transmembrane domain (TM) and short cytoplasmic domain, (semaphorin) 4D	Plasma Membrane	other	320.527	159.321	357.561	Increases proliferation of cells
NM_015747	solute carrier family 20 (phosphate transporter), member 1	Plasma Membrane	transporter	260.847	247.425	290.152	Increases proliferation of cells
NM_001081362	transformation/transcription domain-associated protein	Nucleus	transcription regulator	609.538	591.765	677.02	Increases proliferation of cells
NM_001110791	splicing factor 1	Nucleus	transcription regulator	1844.04	1390.57	2042.78	Decreases proliferation of cells
NM_020570	X-ray repair complementing defective repair in Chinese hamster cells 2	Nucleus	enzyme	103.266	85.9013	114.302	Affects proliferation of cells
NM_011279	ring finger protein 7	Nucleus	enzyme	233.354	229.07	257.912	Decreases proliferation of cells
NM_001177354	v-myc myelocytomatosis viral oncogene homolog (avian)	Nucleus	transcription regulator	691.346	569.005	759.083	Increases proliferation of cells
NM_010705	lectin, galactoside-binding, soluble, 3	Extracellular Space	other	2.68224	1.4684	2.93082	Increases proliferation of cells
NM_031167	interleukin 1 receptor antagonist	Extracellular Space	cytokine	2.68224	0	2.93082	Decreases proliferation of cells
NM_001177369	nuclear factor of kappa light polypeptide gene enhancer in B-cells 2 (p49/p100)	Nucleus	transcription regulator	16.0934	12.4814	17.5849	Increases proliferation of cells
NM_001123382	interleukin 1 receptor, type I	Plasma Membrane	transmembrane receptor	59.0092	57.2675	64.4781	Affects proliferation of cells
NM_023131	RCE1 homolog, prenyl protein peptidase (S. cerevisiae)	Cytoplasm	peptidase	18.7756	9.54459	20.5158	Increases proliferation of cells
NM_153422	phosphodiesterase 5A, cGMP-specific	Cytoplasm	enzyme	56.3269	50.6598	61.5473	Increases proliferation of cells
NM_139299	interleukin 31 receptor A	Plasma Membrane	transmembrane receptor	32.1868	30.8364	35.1699	Increases proliferation of cells
NM_001025246	tumor protein p53 inducible protein 11	unknown	other	5.36447	0	5.86165	Decreases proliferation of cells
NM_010590	jub, ajuba homolog (Xenopus laevis)	Plasma Membrane	other	5.36447	4.4052	5.86165	Decreases proliferation of cells
NM_181593	inositol-trisphosphate 3-kinase C	Cytoplasm	kinase	5.36447	5.1394	5.86165	Affects proliferation of cells
NM_008841	phosphoinositide-3-kinase, regulatory subunit 2 (beta)	Cytoplasm	other	21.4579	16.1524	23.4466	Increases proliferation of cells
NM_028751	tight junction associated protein 1 (peripheral)	Plasma Membrane	other	29.5046	22.026	32.2391	Affects proliferation of cells
NM_008568	minichromosome maintenance complex component 7	Nucleus	enzyme	837.528	709.971	914.417	Affects proliferation of cells
NM_011662	TYRO protein tyrosine kinase binding protein	Plasma Membrane	other	626.972	535.966	682.882	Decreases proliferation of cells
NM_001166541	high mobility group AT-hook 1	Nucleus	transcription regulator	195.133	141.7	211.019	Decreases proliferation of cells
NM_001083119	protein tyrosine phosphatase, receptor type, U	Plasma Membrane	phosphatase	65.0442	31.5706	70.3398	Decreases proliferation of cells
NM_007637	chaperonin containing TCP1, subunit 5 (epsilon)	Cytoplasm	other	955.546	836.987	1031.65	Affects proliferation of cells
NM_001166477	high mobility group AT-hook I, related sequence 1	unknown	other	195.803	140.232	211.019	Increases proliferation of cells
NM_011919	inhibitor of growth family, member 1	Nucleus	transcription regulator	138.806	133.624	149.472	Decreases proliferation of cells
NM_019766	prostaglandin E synthase 3 (cytosolic)	Cytoplasm	enzyme	1640.86	1505.11	1764.36	Increases proliferation of cells
NM_019990	StAR-related lipid transfer (START) domain containing 10	Cytoplasm	other	71.0792	27.1654	76.2014	Increases proliferation of cells
NM_008054	FYN oncogene related to SRC, FGR, YES	Plasma Membrane	kinase	68.397	67.5463	73.2706	Increases proliferation of cells
NM_007896	microtubule-associated protein, RP/EB family, member 1	Cytoplasm	other	1374.65	1252.54	1468.34	Increases proliferation of cells
NM_007725	calponin 2	Cytoplasm	other	115.336	88.1039	123.095	Decreases proliferation of cells
NM_009983	cathepsin D	Cytoplasm	peptidase	439.887	333.327	468.932	Increases proliferation of cells
NM_027290	minichromosome maintenance complex component 10	Nucleus	other	187.086	166.663	199.296	Increases proliferation of cells
NM_011201	protein tyrosine phosphatase, non-receptor type 1	Cytoplasm	phosphatase	181.721	110.864	193.434	Increases proliferation of cells
NM_009103	ribonucleotide reductase M1	Nucleus	enzyme	1040.71	949.32	1104.92	Affects proliferation of cells
NM_011949	mitogen-activated protein kinase 1	Cytoplasm	kinase	749.014	734.934	794.253	Increases proliferation of cells
NM_008879	lymphocyte cytosolic protein 1 (L-plastin)	Cytoplasm	other	3610.96	3256.91	3821.79	Increases proliferation of cells
NM_025415	CDC28 protein kinase regulatory subunit 2	unknown	kinase	99.9133	91.0407	105.51	Increases proliferation of cells
NM_138606	pim-2 oncogene	unknown	kinase	19.4462	18.355	20.5158	Increases proliferation of cells
NM_019789	Kv channel interacting protein 3, calsenilin	Nucleus	transcription regulator	19.4462	1.4684	20.5158	Decreases proliferation of cells
NM_027287	DnaJ (Hsp40) homolog, subfamily B, member 4	Nucleus	other	572.657	534.497	603.75	Decreases proliferation of cells
NM_175186	lin-9 homolog (C. elegans)	Nucleus	other	75.1026	64.6095	79.1322	Decreases proliferation of cells
NM_144551	tribbles homolog 2 (Drosophila)	Plasma Membrane	kinase	55.6564	27.8996	58.6165	Increases proliferation of cells
NM_016909	translin-associated factor X	Nucleus	transporter	242.742	204.842	254.982	Increases proliferation of cells
NM_021607	nicastrin	Plasma Membrane	peptidase	229.331	219.526	240.328	Increases proliferation of cells
NM_146040	cell division cycle associated 7-like	Nucleus	other	1194.94	1060.92	1251.46	Increases proliferation of cells
NM_029157	splicing factor 3a, subunit 3, 60kDa	Nucleus	other	460.003	434.646	480.655	Affects proliferation of cells
NM_053074	nucleoporin 62kDa	Nucleus	transporter	640.384	520.547	668.228	Decreases proliferation of cells
NM_010049	dihydrofolate reductase	unknown	enzyme	252.801	220.26	263.774	Increases proliferation of cells
NM_026270	AKT1 substrate 1 (proline-rich)	Cytoplasm	other	14.0817	10.2788	14.6541	Increases proliferation of cells
NM_009399	tumor necrosis factor receptor superfamily, member 11a, NFKB activator	Plasma Membrane	transmembrane receptor	56.3269	8.81039	58.6165	Increases proliferation of cells
NM_008180	glutathione synthetase	Cytoplasm	enzyme	73.7615	27.1654	76.2014	Affects proliferation of cells
NM_001199024	phospholipase A2, group VI (cytosolic, calcium-independent)	Cytoplasm	enzyme	34.1985	24.9628	35.1699	Increases proliferation of cells
NM_008565	minichromosome maintenance complex component 4	Nucleus	enzyme	1452.43	1118.92	1491.79	Increases proliferation of cells
NM_010777	myelin basic protein	Extracellular Space	other	31.5163	27.1654	32.2391	Increases proliferation of cells
NM_008089	GATA binding protein 1 (globin transcription factor 1)	Nucleus	transcription regulator	31.5163	27.8996	32.2391	Decreases proliferation of cells
NM_011263	RE1-silencing transcription factor	Nucleus	transcription regulator	448.604	393.531	457.209	Increases proliferation of cells
NM_025910	MYC induced nuclear antigen	Nucleus	other	297.728	140.966	301.875	Increases proliferation of cells
NM_007807	cytochrome b-245, beta polypeptide	Cytoplasm	enzyme	752.367	707.768	762.014	Increases proliferation of cells
NM_008062	glucose-6-phosphate dehydrogenase	Cytoplasm	enzyme	542.482	539.637	548.064	Increases proliferation of cells
NM_010102	sphingosine-1-phosphate receptor 4	Plasma Membrane	G-protein coupled receptor	58.3386	53.5966	58.6165	Increases proliferation of cells
NM_026014	chromatin licensing and DNA replication factor 1	Nucleus	other	143.5	103.522	143.61	Increases proliferation of cells

## Sheet: cell proliferation genes down
Supplemental Table 4: Ingenuity Pathway analysis (IPA) reveals cancer-related networks that are specifically rewired in L-GMP
Cell proliferation genes down-regulated in L-GMP with the IPA-predicted functional activation status shown in the last coloumn
For each transcript the RefSeq identicfication number, the transcript description, the subcellular localization, the family identiy and the normalized RPKM (number of reads which map per kilobase of exon model per million mapped reads) value in Ctrl-, ST- and L-GMP are indicated
RefSeq ID	Description	Location	Family	Normalized RPKM value Ctrl-GMP	Normalized RPKM value ST-GMP	Normalized RPKM value L-GMP	Prediction
NM_001003817	v-erb-b2 erythroblastic leukemia viral oncogene homolog 2, neuro/glioblastoma derived oncogene homolog (avian)	Plasma Membrane	kinase	2.68224	0.734199	0	Increases proliferation of cells
NM_001010836	protein phosphatase 1, regulatory (inhibitor) subunit 13 like	Nucleus	transcription regulator	1.34112	2.9368	0	Increases proliferation of cells
NM_001033186	src kinase associated phosphoprotein 1	Cytoplasm	kinase	0.670559	0.734199	0	Increases proliferation of cells
NM_001039959	AHNAK nucleoprotein	Nucleus	other	1.34112	7.34199	0	Increases proliferation of cells
NM_001042607	RYK receptor-like tyrosine kinase	Plasma Membrane	kinase	2.68224	2.9368	0	Increases proliferation of cells
NM_001044720	ATP-binding cassette, sub-family C (CFTR/MRP), member 9	Plasma Membrane	ion channel	0.670559	0.734199	0	Increases proliferation of cells
NM_001079869	homeobox B3	Nucleus	transcription regulator	11.3995	16.1524	0	Increases proliferation of cells
NM_001079908	fibroblast growth factor receptor 1	Plasma Membrane	kinase	5.36447	5.87359	0	Increases proliferation of cells
NM_001081147	oxytocin receptor	Plasma Membrane	G-protein coupled receptor	0.670559	2.9368	0	Increases proliferation of cells
NM_001081211	platelet-activating factor receptor	Plasma Membrane	G-protein coupled receptor	27.4929	11.013	0	Increases proliferation of cells
NM_001083322	killer cell lectin-like receptor subfamily K, member 1	Plasma Membrane	transmembrane receptor	8.04671	8.07619	0	Increases proliferation of cells
NM_001099634	myoferlin	Nucleus	other	11.3995	35.9758	0	Increases proliferation of cells
NM_001103168	zinc finger, GATA-like protein 1	Nucleus	transcription regulator	2.01168	0.734199	0	Increases proliferation of cells
NM_001122949	myeloproliferative leukemia virus oncogene	Plasma Membrane	transmembrane receptor	18.1051	6.60779	0	Increases proliferation of cells
NM_001127324	excision repair cross-complementing rodent repair deficiency, complementation group 1 (includes overlapping antisense sequence)	Nucleus	enzyme	11.3995	5.1394	0	Increases proliferation of cells
NM_001130409	PTK2 protein tyrosine kinase 2	Cytoplasm	kinase	4.02335	5.87359	0	Increases proliferation of cells
NM_001161746	tumor necrosis factor receptor superfamily, member 12A	Plasma Membrane	other	4.69391	5.87359	0	Increases proliferation of cells
NM_001161848	serum/glucocorticoid regulated kinase 1	Cytoplasm	kinase	16.764	36.71	0	Increases proliferation of cells
NM_001164789	eomesodermin	Nucleus	transcription regulator	6.70559	0.734199	0	Increases proliferation of cells
NM_001177303	retinoic acid receptor, alpha	Nucleus	ligand-dependent nuclear receptor	18.7756	22.026	0	Increases proliferation of cells
NM_001177632	integrin, alpha D	Plasma Membrane	other	0.670559	7.34199	0	Increases proliferation of cells
NM_001199962	chemokine (C-C motif) ligand 27A	Extracellular Space	cytokine	6.03503	2.2026	0	Increases proliferation of cells
NM_007389	cholinergic receptor, nicotinic, alpha 1 (muscle)	Plasma Membrane	transmembrane receptor	2.01168	2.2026	0	Increases proliferation of cells
NM_007412	G protein-coupled receptor 182	Plasma Membrane	G-protein coupled receptor	0.670559	6.60779	0	Increases proliferation of cells
NM_007440	arachidonate 12-lipoxygenase	Cytoplasm	enzyme	3.35279	6.60779	0	Increases proliferation of cells
NM_007489	aryl hydrocarbon receptor nuclear translocator-like	Nucleus	transcription regulator	31.5163	46.9888	0	Increases proliferation of cells
NM_007575	class II, major histocompatibility complex, transactivator	Nucleus	transcription regulator	3.35279	1.4684	0	Increases proliferation of cells
NM_007606	carbonic anhydrase III, muscle specific	Cytoplasm	enzyme	2.68224	5.1394	0	Increases proliferation of cells
NM_007646	CD38 molecule	Plasma Membrane	enzyme	3.35279	2.2026	0	Increases proliferation of cells
NM_007695	chitinase 3-like 1 (cartilage glycoprotein-39)	Extracellular Space	enzyme	20.1168	86.6355	0	Increases proliferation of cells
NM_007706	suppressor of cytokine signaling 2	Cytoplasm	other	1.34112	28.6338	0	Increases proliferation of cells
NM_007758	complement component (3d/Epstein Barr virus) receptor 2	Plasma Membrane	transmembrane receptor	13.4112	34.5074	0	Increases proliferation of cells
NM_007795	cardiotrophin 1	Extracellular Space	cytokine	4.69391	4.4052	0	Increases proliferation of cells
NM_007899	extracellular matrix protein 1	Extracellular Space	transporter	13.4112	19.8234	0	Increases proliferation of cells
NM_007901	sphingosine-1-phosphate receptor 1	Plasma Membrane	G-protein coupled receptor	28.834	11.7472	0	Increases proliferation of cells
NM_007903	endothelin 3	Extracellular Space	other	0.670559	2.2026	0	Increases proliferation of cells
NM_007963	MDS1 and EVI1 complex locus	Nucleus	transcription regulator	11.3995	0.734199	0	Increases proliferation of cells
NM_007974	coagulation factor II (thrombin) receptor-like 1	Plasma Membrane	G-protein coupled receptor	22.799	17.6208	0	Increases proliferation of cells
NM_007987	Fas (TNF receptor superfamily, member 6)	Plasma Membrane	transmembrane receptor	5.36447	6.60779	0	Increases proliferation of cells
NM_008029	fms-related tyrosine kinase 4	Plasma Membrane	transmembrane receptor	8.71726	8.81039	0	Increases proliferation of cells
NM_008034	folate receptor 1 (adult)	Plasma Membrane	transporter	0.670559	1.4684	0	Increases proliferation of cells
NM_008055	frizzled family receptor 4	Plasma Membrane	G-protein coupled receptor	12.0701	12.4814	0	Increases proliferation of cells
NM_008114	growth factor independent 1B transcription repressor	Nucleus	transcription regulator	2.01168	4.4052	0	Increases proliferation of cells
NM_008250	H2.0-like homeobox	Nucleus	transcription regulator	8.71726	6.60779	0	Increases proliferation of cells
NM_008305	heparan sulfate proteoglycan 2	Plasma Membrane	other	1.34112	2.9368	0	Increases proliferation of cells
NM_008350	interleukin 11	Extracellular Space	cytokine	0.670559	0.734199	0	Increases proliferation of cells
NM_008361	interleukin 1, beta	Extracellular Space	cytokine	6.70559	1.4684	0	Increases proliferation of cells
NM_008370	interleukin 5 receptor, alpha	Plasma Membrane	transmembrane receptor	1.34112	9.54459	0	Increases proliferation of cells
NM_008372	interleukin 7 receptor	Plasma Membrane	transmembrane receptor	0.670559	14.684	0	Increases proliferation of cells
NM_008374	interleukin 9 receptor	Plasma Membrane	transmembrane receptor	1.34112	2.9368	0	Increases proliferation of cells
NM_008396	integrin, alpha 2 (CD49B, alpha 2 subunit of VLA-2 receptor)	Plasma Membrane	other	8.04671	36.71	0	Increases proliferation of cells
NM_008501	leukemia inhibitory factor (cholinergic differentiation factor)	Extracellular Space	cytokine	18.1051	4.4052	0	Increases proliferation of cells
NM_008506	v-myc myelocytomatosis viral oncogene homolog 1, lung carcinoma derived (avian)	Nucleus	transcription regulator	0.670559	0.734199	0	Increases proliferation of cells
NM_008528	B-cell linker	Cytoplasm	other	0.670559	2.9368	0	Increases proliferation of cells
NM_008537	alpha-methylacyl-CoA racemase	Cytoplasm	enzyme	9.38782	6.60779	0	Increases proliferation of cells
NM_008599	chemokine (C-X-C motif) ligand 9	Extracellular Space	cytokine	6.70559	4.4052	0	Increases proliferation of cells
NM_008606	matrix metallopeptidase 11 (stromelysin 3)	Extracellular Space	peptidase	0.670559	2.2026	0	Increases proliferation of cells
NM_008610	matrix metallopeptidase 2 (gelatinase A, 72kDa gelatinase, 72kDa type IV collagenase)	Extracellular Space	peptidase	2.01168	2.9368	0	Increases proliferation of cells
NM_008624	muscle RAS oncogene homolog	Plasma Membrane	enzyme	23.4696	5.1394	0	Increases proliferation of cells
NM_008651	v-myb myeloblastosis viral oncogene homolog (avian)-like 1	Nucleus	transcription regulator	30.8457	32.3048	0	Increases proliferation of cells
NM_008709	v-myc myelocytomatosis viral related oncogene, neuroblastoma derived (avian)	Nucleus	transcription regulator	17.4345	15.4182	0	Increases proliferation of cells
NM_008793	proprotein convertase subtilisin/kexin type 4	Extracellular Space	peptidase	1.34112	1.4684	0	Increases proliferation of cells
NM_008860	protein kinase C, zeta	Cytoplasm	kinase	2.68224	5.87359	0	Increases proliferation of cells
NM_008895	proopiomelanocortin	Extracellular Space	other	0.670559	5.1394	0	Increases proliferation of cells
NM_008909	periplakin	Cytoplasm	other	9.38782	28.6338	0	Increases proliferation of cells
NM_008965	prostaglandin E receptor 4 (subtype EP4)	Plasma Membrane	G-protein coupled receptor	12.0701	37.4442	0	Increases proliferation of cells
NM_009027	Ras protein-specific guanine nucleotide-releasing factor 2	Cytoplasm	other	2.68224	4.4052	0	Increases proliferation of cells
NM_009046	v-rel reticuloendotheliosis viral oncogene homolog B	Nucleus	transcription regulator	1.34112	0.734199	0	Increases proliferation of cells
NM_009052	brain expressed, X-linked 1	Cytoplasm	other	17.4345	5.87359	0	Increases proliferation of cells
NM_009074	macrophage stimulating 1 receptor (c-met-related tyrosine kinase)	Plasma Membrane	kinase	6.03503	0.734199	0	Increases proliferation of cells
NM_009189	SIX homeobox 1	Nucleus	transcription regulator	0.670559	5.1394	0	Increases proliferation of cells
NM_009256	serpin peptidase inhibitor, clade B (ovalbumin), member 9	Cytoplasm	other	19.4462	13.2156	0	Increases proliferation of cells
NM_009325	thromboxane A2 receptor	Plasma Membrane	G-protein coupled receptor	2.68224	0.734199	0	Increases proliferation of cells
NM_009331	transcription factor 7 (T-cell specific, HMG-box)	Nucleus	transcription regulator	3.35279	12.4814	0	Increases proliferation of cells
NM_009333	transcription factor 7-like 2 (T-cell specific, HMG-box)	Nucleus	transcription regulator	13.4112	20.5576	0	Increases proliferation of cells
NM_009368	transforming growth factor, beta 3	Extracellular Space	growth factor	1.34112	0.734199	0	Increases proliferation of cells
NM_009398	tumor necrosis factor, alpha-induced protein 6	Extracellular Space	other	8.04671	5.87359	0	Increases proliferation of cells
NM_009400	tumor necrosis factor receptor superfamily, member 18	Plasma Membrane	transmembrane receptor	10.7289	11.013	0	Increases proliferation of cells
NM_009404	tumor necrosis factor (ligand) superfamily, member 9	Extracellular Space	cytokine	2.01168	0.734199	0	Increases proliferation of cells
NM_009428	transient receptor potential cation channel, subfamily C, member 5	Plasma Membrane	ion channel	3.35279	0.734199	0	Increases proliferation of cells
NM_009506	vascular endothelial growth factor C	Extracellular Space	growth factor	4.02335	2.2026	0	Increases proliferation of cells
NM_009533	X-ray repair complementing defective repair in Chinese hamster cells 5 (double-strand-break rejoining)	Nucleus	enzyme	75.1026	73.4199	0	Increases proliferation of cells
NM_009602	cholinergic receptor, nicotinic, beta 2 (neuronal)	Plasma Membrane	transmembrane receptor	2.01168	3.671	0	Increases proliferation of cells
NM_009700	aquaporin 4	Plasma Membrane	transporter	0.670559	1.4684	0	Increases proliferation of cells
NM_009742	BCL2-related protein A1	Cytoplasm	other	4.02335	0.734199	0	Increases proliferation of cells
NM_009758	bone morphogenetic protein receptor, type IA	Plasma Membrane	kinase	2.01168	7.34199	0	Increases proliferation of cells
NM_009769	Kruppel-like factor 5 (intestinal)	Nucleus	transcription regulator	0.670559	5.1394	0	Increases proliferation of cells
NM_009794	calpain 2, (m/II) large subunit	Cytoplasm	peptidase	30.1751	62.4069	0	Increases proliferation of cells
NM_009803	nuclear receptor subfamily 1, group I, member 3	Nucleus	ligand-dependent nuclear receptor	4.02335	1.4684	0	Increases proliferation of cells
NM_009811	caspase 6, apoptosis-related cysteine peptidase	Cytoplasm	peptidase	7.37615	15.4182	0	Increases proliferation of cells
NM_009845	CD22 molecule	Plasma Membrane	other	6.03503	2.9368	0	Increases proliferation of cells
NM_009855	CD80 molecule	Plasma Membrane	transmembrane receptor	0.670559	0.734199	0	Increases proliferation of cells
NM_009914	chemokine (C-C motif) receptor 3	Plasma Membrane	G-protein coupled receptor	4.69391	4.4052	0	Increases proliferation of cells
NM_010008	cytochrome P450, family 2, subfamily J, polypeptide 2	Cytoplasm	enzyme	13.4112	30.8364	0	Increases proliferation of cells
NM_010029	DEAD (Asp-Glu-Ala-Asp) box polypeptide 4	Nucleus	enzyme	2.01168	0.734199	0	Increases proliferation of cells
NM_010111	ephrin-B2	Plasma Membrane	other	11.3995	4.4052	0	Increases proliferation of cells
NM_010128	epithelial membrane protein 1	Plasma Membrane	other	6.03503	9.54459	0	Increases proliferation of cells
NM_010149	erythropoietin receptor	Plasma Membrane	transmembrane receptor	1.34112	2.2026	0	Increases proliferation of cells
NM_010150	nuclear receptor subfamily 2, group F, member 6	Nucleus	ligand-dependent nuclear receptor	4.02335	6.60779	0	Increases proliferation of cells
NM_010203	fibroblast growth factor 5	Extracellular Space	growth factor	0.670559	0.734199	0	Increases proliferation of cells
NM_010211	four and a half LIM domains 1	Cytoplasm	other	12.0701	11.7472	0	Increases proliferation of cells
NM_010233	fibronectin 1	Extracellular Space	enzyme	30.8457	6.60779	0	Increases proliferation of cells
NM_010235	FOS-like antigen 1	Nucleus	transcription regulator	1.34112	2.2026	0	Increases proliferation of cells
NM_010284	growth hormone receptor	Plasma Membrane	transmembrane receptor	0.670559	9.54459	0	Increases proliferation of cells
NM_010332	endothelin receptor type A	Plasma Membrane	transmembrane receptor	6.70559	44.7862	0	Increases proliferation of cells
NM_010415	heparin-binding EGF-like growth factor	Extracellular Space	growth factor	0.670559	5.1394	0	Increases proliferation of cells
NM_010452	homeobox A3	Nucleus	transcription regulator	15.4229	8.07619	0	Increases proliferation of cells
NM_010545	CD74 molecule, major histocompatibility complex, class II invariant chain	Plasma Membrane	transmembrane receptor	40.2335	4.4052	0	Increases proliferation of cells
NM_010612	kinase insert domain receptor (a type III receptor tyrosine kinase)	Plasma Membrane	kinase	6.03503	8.07619	0	Increases proliferation of cells
NM_010689	linker for activation of T cells	Plasma Membrane	other	44.2569	38.9126	0	Increases proliferation of cells
NM_010693	lymphocyte-specific protein tyrosine kinase	Cytoplasm	kinase	3.35279	3.671	0	Increases proliferation of cells
NM_010743	interleukin 1 receptor-like 1	Plasma Membrane	transmembrane receptor	56.3269	284.135	0	Increases proliferation of cells
NM_010815	GRB2-related adaptor protein 2	Cytoplasm	other	4.69391	15.4182	0	Increases proliferation of cells
NM_010911	NFS1 nitrogen fixation 1 homolog (S. cerevisiae)	Cytoplasm	enzyme	63.7031	51.394	0	Increases proliferation of cells
NM_010929	notch 4	Plasma Membrane	transcription regulator	12.0701	8.81039	0	Increases proliferation of cells
NM_011102	protein kinase C, gamma	Cytoplasm	kinase	0.670559	0.734199	0	Increases proliferation of cells
NM_011170	prion protein	Plasma Membrane	other	0.670559	2.9368	0	Increases proliferation of cells
NM_011198	prostaglandin-endoperoxide synthase 2 (prostaglandin G/H synthase and cyclooxygenase)	Cytoplasm	enzyme	14.0817	1.4684	0	Increases proliferation of cells
NM_011224	phosphorylase, glycogen, muscle	Cytoplasm	enzyme	9.38782	3.671	0	Increases proliferation of cells
NM_011305	retinoid X receptor, alpha	Nucleus	ligand-dependent nuclear receptor	6.03503	28.6338	0	Increases proliferation of cells
NM_011313	S100 calcium binding protein A6	Cytoplasm	transporter	15.4229	5.87359	0	Increases proliferation of cells
NM_011333	chemokine (C-C motif) ligand 13	Extracellular Space	cytokine	0.670559	2.9368	0	Increases proliferation of cells
NM_011437	SRY (sex determining region Y)-box 10	Nucleus	transcription regulator	4.69391	1.4684	0	Increases proliferation of cells
NM_011491	stanniocalcin 2	Extracellular Space	other	2.01168	83.6987	0	Increases proliferation of cells
NM_011565	TEA domain family member 2	Nucleus	transcription regulator	1.34112	2.9368	0	Increases proliferation of cells
NM_011633	TNF receptor-associated factor 5	Cytoplasm	transporter	4.02335	5.1394	0	Increases proliferation of cells
NM_011648	thyroid stimulating hormone receptor	Plasma Membrane	G-protein coupled receptor	1.34112	5.87359	0	Increases proliferation of cells
NM_011839	mab-21-like 2 (C. elegans)	Nucleus	other	2.01168	2.9368	0	Increases proliferation of cells
NM_011920	ATP-binding cassette, sub-family G (WHITE), member 2	Plasma Membrane	transporter	122.712	101.32	0	Increases proliferation of cells
NM_013520	fms-related tyrosine kinase 3 ligand	Extracellular Space	cytokine	8.04671	16.1524	0	Increases proliferation of cells
NM_013564	insulin-like 3 (Leydig cell)	Extracellular Space	growth factor	4.02335	5.87359	0	Increases proliferation of cells
NM_013584	leukemia inhibitory factor receptor alpha	Plasma Membrane	transmembrane receptor	5.36447	0.734199	0	Increases proliferation of cells
NM_013599	matrix metallopeptidase 9 (gelatinase B, 92kDa gelatinase, 92kDa type IV collagenase)	Extracellular Space	peptidase	23.4696	2.9368	0	Increases proliferation of cells
NM_013633	POU class 5 homeobox 1	Nucleus	transcription regulator	3.35279	2.9368	0	Increases proliferation of cells
NM_013646	RAR-related orphan receptor A	Nucleus	ligand-dependent nuclear receptor	2.68224	16.8866	0	Increases proliferation of cells
NM_013653	chemokine (C-C motif) ligand 5	Extracellular Space	cytokine	8.71726	0.734199	0	Increases proliferation of cells
NM_013698	TXK tyrosine kinase	Cytoplasm	kinase	2.01168	0.734199	0	Increases proliferation of cells
NM_013730	signaling lymphocytic activation molecule family member 1	Plasma Membrane	transmembrane receptor	49.6213	26.4312	0	Increases proliferation of cells
NM_013754	insulin-like 6	Extracellular Space	other	15.4229	0.734199	0	Increases proliferation of cells
NM_013867	breast cancer anti-estrogen resistance 3	Cytoplasm	other	1.34112	5.87359	0	Increases proliferation of cells
NM_013912	apelin	Extracellular Space	other	12.7406	10.2788	0	Increases proliferation of cells
NM_016768	pre-B-cell leukemia homeobox 3	Nucleus	transcription regulator	15.4229	10.2788	0	Increases proliferation of cells
NM_016923	lymphocyte antigen 96	Plasma Membrane	other	10.7289	10.2788	0	Increases proliferation of cells
NM_016928	toll-like receptor 5	Plasma Membrane	transmembrane receptor	2.01168	0.734199	0	Increases proliferation of cells
NM_016983	pre-B lymphocyte 1	Plasma Membrane	other	0.670559	2.2026	0	Increases proliferation of cells
NM_017480	inducible T-cell co-stimulator	Plasma Membrane	other	4.02335	8.81039	0	Increases proliferation of cells
NM_018767	CD160 molecule	Plasma Membrane	transmembrane receptor	30.8457	39.6468	0	Increases proliferation of cells
NM_019404	arginine vasopressin receptor 2	Plasma Membrane	G-protein coupled receptor	5.36447	6.60779	0	Increases proliferation of cells
NM_019588	phospholipase C, epsilon 1	Cytoplasm	enzyme	0.670559	4.4052	0	Increases proliferation of cells
NM_019866	Spi-B transcription factor (Spi-1/PU.1 related)	Nucleus	transcription regulator	3.35279	2.9368	0	Increases proliferation of cells
NM_020498	lymphocyte antigen 6 complex, locus A	Plasma Membrane	other	2.01168	0.734199	0	Increases proliferation of cells
NM_020581	angiopoietin-like 4	Extracellular Space	other	10.0584	10.2788	0	Increases proliferation of cells
NM_020583	interferon stimulated exonuclease gene 20kDa	Nucleus	enzyme	15.4229	15.4182	0	Increases proliferation of cells
NM_021320	netrin 4	Extracellular Space	other	4.02335	1.4684	0	Increases proliferation of cells
NM_021339	Cdon homolog (mouse)	Plasma Membrane	other	9.38782	6.60779	0	Increases proliferation of cells
NM_021455	MLX interacting protein-like	Nucleus	transcription regulator	2.68224	0.734199	0	Increases proliferation of cells
NM_021474	EGF containing fibulin-like extracellular matrix protein 2	Extracellular Space	other	4.69391	1.4684	0	Increases proliferation of cells
NM_021882	premelanosome protein	Plasma Membrane	enzyme	0.670559	8.07619	0	Increases proliferation of cells
NM_022415	prostaglandin E synthase	Cytoplasm	enzyme	15.4229	11.7472	0	Increases proliferation of cells
NM_023061	melanoma cell adhesion molecule	Plasma Membrane	other	6.70559	7.34199	0	Increases proliferation of cells
NM_023158	chemokine (C-X-C motif) ligand 16	Extracellular Space	cytokine	4.69391	2.2026	0	Increases proliferation of cells
NM_023670	insulin-like growth factor 2 mRNA binding protein 3	Cytoplasm	translation regulator	12.7406	31.5706	0	Increases proliferation of cells
NM_025445	ADP-ribosylation factor GTPase activating protein 3	Cytoplasm	transporter	28.834	40.381	0	Increases proliferation of cells
NM_025891	SWI/SNF related, matrix associated, actin dependent regulator of chromatin, subfamily d, member 3	Nucleus	transcription regulator	3.35279	3.671	0	Increases proliferation of cells
NM_025980	NOTCH-regulated ankyrin repeat protein	Nucleus	transcription regulator	4.02335	24.9628	0	Increases proliferation of cells
NM_026523	neuromedin B	Extracellular Space	other	2.68224	3.671	0	Increases proliferation of cells
NM_027299	degenerative spermatocyte homolog 2, lipid desaturase (Drosophila)	Cytoplasm	enzyme	0.670559	1.4684	0	Increases proliferation of cells
NM_027852	retinoic acid receptor responder (tazarotene induced) 2	Plasma Membrane	transmembrane receptor	4.02335	8.07619	0	Increases proliferation of cells
NM_028075	tumor necrosis factor receptor superfamily, member 13C	Plasma Membrane	transmembrane receptor	26.1518	16.1524	0	Increases proliferation of cells
NM_028544	Ras interacting protein 1	Cytoplasm	other	1.34112	2.9368	0	Increases proliferation of cells
NM_029270	Rho GTPase activating protein 24	Cytoplasm	other	9.38782	3.671	0	Increases proliferation of cells
NM_030715	polymerase (DNA directed), eta	Nucleus	enzyme	64.3736	81.4961	0	Increases proliferation of cells
NM_031162	CD247 molecule	Plasma Membrane	transmembrane receptor	6.03503	2.9368	0	Increases proliferation of cells
NM_031168	interleukin 6 (interferon, beta 2)	Extracellular Space	cytokine	2.01168	3.671	0	Increases proliferation of cells
NM_033622	tumor necrosis factor (ligand) superfamily, member 13b	Extracellular Space	cytokine	4.69391	0.734199	0	Increases proliferation of cells
NM_053094	CD163 molecule	Plasma Membrane	transmembrane receptor	37.5513	30.8364	0	Increases proliferation of cells
NM_057173	LIM domain only 1 (rhombotin 1)	Nucleus	transcription regulator	4.02335	1.4684	0	Increases proliferation of cells
NM_130877	paternally expressed 10	Nucleus	other	0.670559	2.9368	0	Increases proliferation of cells
NM_133197	MCF.2 cell line derived transforming sequence	Cytoplasm	other	4.69391	2.2026	0	Increases proliferation of cells
NM_133211	toll-like receptor 7	Plasma Membrane	transmembrane receptor	14.7523	52.8624	0	Increases proliferation of cells
NM_133663	integrin, beta 4	Plasma Membrane	transmembrane receptor	8.04671	5.87359	0	Increases proliferation of cells
NM_139300	myosin light chain kinase	Cytoplasm	kinase	18.7756	27.8996	0	Increases proliferation of cells
NM_139306	alkaline ceramidase 2	Cytoplasm	enzyme	18.7756	1.4684	0	Increases proliferation of cells
NM_145478	pim-3 oncogene	unknown	kinase	12.7406	16.8866	0	Increases proliferation of cells
NM_145700	chemokine (C-C motif) receptor-like 1	Plasma Membrane	G-protein coupled receptor	1.34112	5.87359	0	Increases proliferation of cells
NM_145711	thymocyte selection-associated high mobility group box	Nucleus	other	11.3995	0.734199	0	Increases proliferation of cells
NM_152804	polo-like kinase 2	Nucleus	kinase	11.3995	9.54459	0	Increases proliferation of cells
NM_153382	LATS, large tumor suppressor, homolog 2 (Drosophila)	Nucleus	kinase	2.68224	2.2026	0	Increases proliferation of cells
NM_172587	CDC14 cell division cycle 14 homolog B (S. cerevisiae)	Nucleus	phosphatase	29.5046	30.1022	0	Increases proliferation of cells
NM_172671	leucine-rich repeat containing G protein-coupled receptor 4	Plasma Membrane	G-protein coupled receptor	6.03503	30.1022	0	Increases proliferation of cells
NM_172791	phospholipase A2, group III	Extracellular Space	enzyme	3.35279	1.4684	0	Increases proliferation of cells
NM_172812	5-hydroxytryptamine (serotonin) receptor 2A	Plasma Membrane	G-protein coupled receptor	0.670559	13.2156	0	Increases proliferation of cells
NM_172989	lysophosphatidic acid receptor 1	Plasma Membrane	G-protein coupled receptor	4.02335	5.1394	0	Increases proliferation of cells
NM_175362	caspase recruitment domain family, member 11	Cytoplasm	kinase	3.35279	8.07619	0	Increases proliferation of cells
NM_175628	alpha-2-macroglobulin	Extracellular Space	transporter	0.670559	1.4684	0	Increases proliferation of cells
NM_176930	neuronal cell adhesion molecule	Plasma Membrane	other	1.34112	1.4684	0	Increases proliferation of cells
NM_176933	dual specificity phosphatase 4	Nucleus	phosphatase	10.0584	2.9368	0	Increases proliferation of cells
NM_176953	ligase IV, DNA, ATP-dependent	Nucleus	enzyme	38.8924	35.2416	0	Increases proliferation of cells
NM_177586	eukaryotic translation initiation factor 5A2	Cytoplasm	translation regulator	34.8691	19.8234	0	Increases proliferation of cells
NM_178687	CD226 molecule	Plasma Membrane	other	3.35279	0.734199	0	Increases proliferation of cells
NM_181819	WAP, follistatin/kazal, immunoglobulin, kunitz and netrin domain containing 2	unknown	other	3.35279	2.2026	0	Increases proliferation of cells
NM_181858	CD59 molecule, complement regulatory protein	Plasma Membrane	other	4.02335	2.2026	0	Increases proliferation of cells
NM_183031	G protein-coupled receptor 183	Plasma Membrane	G-protein coupled receptor	42.9158	36.71	0	Increases proliferation of cells
NM_199157	interferon, kappa	Extracellular Space	cytokine	0.670559	3.671	0	Increases proliferation of cells
NM_206958	latent transforming growth factor beta binding protein 1	Extracellular Space	other	6.70559	2.2026	0	Increases proliferation of cells
NM_207204	ninein-like	Cytoplasm	other	6.70559	5.1394	0	Increases proliferation of cells
NM_207246	RAS guanyl releasing protein 3 (calcium and DAG-regulated)	Cytoplasm	other	10.7289	2.2026	0	Increases proliferation of cells
NR_004853	cyclin-dependent kinase 3	Nucleus	kinase	2.01168	0.734199	0	Increases proliferation of cells
NR_027352	vasohibin 2	Cytoplasm	other	2.01168	9.54459	0	Increases proliferation of cells
NR_029738	microRNA 21	Cytoplasm	microRNA	7.37615	0.734199	0	Increases proliferation of cells
NM_001010973	histamine receptor H2	Plasma Membrane	G-protein coupled receptor	13.4112	33.039	0	Decreases proliferation of cells
NM_001024617	inositol polyphosphate-4-phosphatase, type II, 105kDa	unknown	phosphatase	13.4112	164.461	0	Decreases proliferation of cells
NM_001033350	B-cell scaffold protein with ankyrin repeats 1	unknown	other	9.38782	7.34199	0	Decreases proliferation of cells
NM_001033543	interleukin 20 receptor beta	Plasma Membrane	other	6.03503	5.1394	0	Decreases proliferation of cells
NM_001042451	synuclein, alpha (non A4 component of amyloid precursor)	Cytoplasm	other	6.70559	6.60779	0	Decreases proliferation of cells
NM_001081171	laminin, alpha 5	Extracellular Space	other	4.02335	1.4684	0	Decreases proliferation of cells
NM_001085532	interferon zeta	Extracellular Space	cytokine	2.01168	2.9368	0	Decreases proliferation of cells
NM_001101535	coiled-coil domain containing 8	Plasma Membrane	other	4.02335	5.1394	0	Decreases proliferation of cells
NM_001122739	inositol polyphosphate phosphatase-like 1	Cytoplasm	phosphatase	35.5396	23.4944	0	Decreases proliferation of cells
NM_001161420	very low density lipoprotein receptor	Plasma Membrane	transporter	10.7289	6.60779	0	Decreases proliferation of cells
NM_001163004	polycystic kidney disease 2-like 2	unknown	ion channel	7.37615	13.2156	0	Decreases proliferation of cells
NM_001163415	protein phosphatase 2 (formerly 2A), regulatory subunit B'', delta	unknown	phosphatase	4.02335	2.2026	0	Decreases proliferation of cells
NM_001163457	microsomal triglyceride transfer protein	Cytoplasm	transporter	6.70559	11.013	0	Decreases proliferation of cells
NM_001164558	PDZK1 interacting protein 1	Extracellular Space	other	2.01168	7.34199	0	Decreases proliferation of cells
NM_001190975	AXL receptor tyrosine kinase	Plasma Membrane	kinase	3.35279	2.2026	0	Decreases proliferation of cells
NM_001201416	amyloid beta (A4) precursor protein-binding, family B, member 2	Cytoplasm	other	2.01168	1.4684	0	Decreases proliferation of cells
NM_001204910	interferon activated gene 204	Nucleus	transcription regulator	21.4579	4.4052	0	Decreases proliferation of cells
NM_007423	alpha-fetoprotein	Extracellular Space	transporter	4.69391	2.2026	0	Decreases proliferation of cells
NM_007482	arginase, liver	Cytoplasm	enzyme	3.35279	12.4814	0	Decreases proliferation of cells
NM_007548	PR domain containing 1, with ZNF domain	Nucleus	transcription regulator	11.3995	0.734199	0	Decreases proliferation of cells
NM_007616	caveolin 1, caveolae protein, 22kDa	Plasma Membrane	other	30.8457	83.6987	0	Decreases proliferation of cells
NM_007707	suppressor of cytokine signaling 3	Cytoplasm	other	4.69391	1.4684	0	Decreases proliferation of cells
NM_007717	cytidine monophospho-N-acetylneuraminic acid hydroxylase, pseudogene	Cytoplasm	enzyme	5.36447	5.1394	0	Decreases proliferation of cells
NM_007745	cortistatin	Extracellular Space	other	14.7523	0.734199	0	Decreases proliferation of cells
NM_008010	fibroblast growth factor receptor 3	Plasma Membrane	kinase	2.01168	5.1394	0	Decreases proliferation of cells
NM_008235	hairy and enhancer of split 1, (Drosophila)	Nucleus	transcription regulator	1.34112	2.9368	0	Decreases proliferation of cells
NM_008261	hepatocyte nuclear factor 4, alpha	Nucleus	transcription regulator	6.03503	0.734199	0	Decreases proliferation of cells
NM_008317	hyaluronoglucosaminidase 1	Cytoplasm	enzyme	1.34112	1.4684	0	Decreases proliferation of cells
NM_008377	leucine-rich repeats and immunoglobulin-like domains 1	Extracellular Space	other	4.69391	8.81039	0	Decreases proliferation of cells
NM_008510	chemokine (C motif) ligand 1	Extracellular Space	cytokine	14.0817	2.2026	0	Decreases proliferation of cells
NM_008527	killer cell lectin-like receptor subfamily B member 1C	Plasma Membrane	other	4.02335	2.9368	0	Decreases proliferation of cells
NM_008877	plasminogen	Extracellular Space	peptidase	6.03503	5.87359	0	Decreases proliferation of cells
NM_008976	protein tyrosine phosphatase, non-receptor type 14	Cytoplasm	phosphatase	20.1168	17.6208	0	Decreases proliferation of cells
NM_008983	protein tyrosine phosphatase, receptor type, K	Plasma Membrane	phosphatase	8.71726	16.8866	0	Decreases proliferation of cells
NM_008984	protein tyrosine phosphatase, receptor type, M	Plasma Membrane	phosphatase	4.69391	16.1524	0	Decreases proliferation of cells
NM_009153	sema domain, immunoglobulin domain (Ig), short basic domain, secreted, (semaphorin) 3B	Extracellular Space	other	4.69391	2.2026	0	Decreases proliferation of cells
NM_009344	pleckstrin homology-like domain, family A, member 1	Cytoplasm	other	2.01168	2.2026	0	Decreases proliferation of cells
NM_009365	transforming growth factor beta 1 induced transcript 1	Nucleus	transcription regulator	3.35279	4.4052	0	Decreases proliferation of cells
NM_009630	adenosine A2a receptor	Plasma Membrane	G-protein coupled receptor	16.0934	6.60779	0	Decreases proliferation of cells
NM_009749	brain expressed X-linked 2	Nucleus	other	3.35279	5.1394	0	Decreases proliferation of cells
NM_009841	CD14 molecule	Plasma Membrane	transmembrane receptor	4.69391	18.355	0	Decreases proliferation of cells
NM_009895	cytokine inducible SH2-containing protein	Cytoplasm	other	1.34112	1.4684	0	Decreases proliferation of cells
NM_009917	chemokine (C-C motif) receptor 5	Plasma Membrane	G-protein coupled receptor	24.8107	52.1282	0	Decreases proliferation of cells
NM_009932	collagen, type IV, alpha 2	Extracellular Space	other	2.01168	2.2026	0	Decreases proliferation of cells
NM_009988	coxsackie virus and adenovirus receptor	Plasma Membrane	transmembrane receptor	10.7289	20.5576	0	Decreases proliferation of cells
NM_010016	CD55 antigen	Plasma Membrane	other	90.5254	204.842	0	Decreases proliferation of cells
NM_010118	early growth response 2	Nucleus	transcription regulator	4.02335	7.34199	0	Decreases proliferation of cells
NM_010174	fatty acid binding protein 3, muscle and heart (mammary-derived growth inhibitor)	Cytoplasm	transporter	2.01168	2.2026	0	Decreases proliferation of cells
NM_010210	fragile histidine triad gene	Cytoplasm	enzyme	1.34112	2.9368	0	Decreases proliferation of cells
NM_010254	galanin receptor 2	Plasma Membrane	G-protein coupled receptor	0.670559	2.9368	0	Decreases proliferation of cells
NM_010272	growth differentiation factor 11	Extracellular Space	growth factor	3.35279	7.34199	0	Decreases proliferation of cells
NM_010276	GTP binding protein overexpressed in skeletal muscle	Plasma Membrane	enzyme	3.35279	3.671	0	Decreases proliferation of cells
NM_010321	glycine N-methyltransferase	Cytoplasm	enzyme	0.670559	2.2026	0	Decreases proliferation of cells
NM_010442	heme oxygenase (decycling) 1	Cytoplasm	enzyme	2.01168	3.671	0	Decreases proliferation of cells
NM_010453	homeobox A5	Nucleus	transcription regulator	6.70559	2.2026	0	Decreases proliferation of cells
NM_010479	heat shock 70kDa protein 1A	Cytoplasm	other	9.38782	4.4052	0	Decreases proliferation of cells
NM_010489	hyaluronoglucosaminidase 2	Cytoplasm	enzyme	4.02335	4.4052	0	Decreases proliferation of cells
NM_010593	junction plakoglobin	Plasma Membrane	other	5.36447	6.60779	0	Decreases proliferation of cells
NM_010635	Kruppel-like factor 1 (erythroid)	Nucleus	transcription regulator	6.03503	3.671	0	Decreases proliferation of cells
NM_010660	keratin 10	Cytoplasm	other	6.70559	1.4684	0	Decreases proliferation of cells
NM_010758	myelin associated glycoprotein	Plasma Membrane	other	0.670559	3.671	0	Decreases proliferation of cells
NM_010838	microtubule-associated protein tau	Plasma Membrane	other	2.68224	22.026	0	Decreases proliferation of cells
NM_011088	leukocyte immunoglobulin-like receptor, subfamily B (with TM and ITIM domains), member 3	Plasma Membrane	other	0.670559	2.9368	0	Decreases proliferation of cells
NM_011098	paired-like homeodomain 2	Nucleus	transcription regulator	0.670559	1.4684	0	Decreases proliferation of cells
NM_011243	retinoic acid receptor, beta	Nucleus	ligand-dependent nuclear receptor	12.7406	5.87359	0	Decreases proliferation of cells
NM_011445	SRY (sex determining region Y)-box 6	Nucleus	transcription regulator	41.5746	35.9758	0	Decreases proliferation of cells
NM_011576	tissue factor pathway inhibitor (lipoprotein-associated coagulation inhibitor)	Extracellular Space	other	67.0559	134.358	0	Decreases proliferation of cells
NM_011578	transforming growth factor, beta receptor III	Plasma Membrane	kinase	128.747	83.6987	0	Decreases proliferation of cells
NM_011580	thrombospondin 1	Extracellular Space	other	25.4812	9.54459	0	Decreases proliferation of cells
NM_011595	TIMP metallopeptidase inhibitor 3	Extracellular Space	other	22.1284	19.8234	0	Decreases proliferation of cells
NM_011612	tumor necrosis factor receptor superfamily, member 9	Plasma Membrane	other	2.68224	0.734199	0	Decreases proliferation of cells
NM_011896	sprouty homolog 1, antagonist of FGF signaling (Drosophila)	Plasma Membrane	other	16.0934	10.2788	0	Decreases proliferation of cells
NM_013467	aldehyde dehydrogenase 1 family, member A1	Cytoplasm	enzyme	10.0584	11.013	0	Decreases proliferation of cells
NM_013498	cAMP responsive element modulator	Nucleus	other	14.7523	1.4684	0	Decreases proliferation of cells
NM_013517	Fc fragment of IgE, low affinity II, receptor for (CD23)	Plasma Membrane	other	21.4579	5.1394	0	Decreases proliferation of cells
NM_013839	nuclear receptor subfamily 1, group H, member 3	Nucleus	ligand-dependent nuclear receptor	6.03503	2.2026	0	Decreases proliferation of cells
NM_015732	axin 2	Cytoplasm	other	10.0584	12.4814	0	Decreases proliferation of cells
NM_015803	ATPase, aminophospholipid transporter, class I, type 8A, member 2	Plasma Membrane	transporter	30.1751	45.5204	0	Decreases proliferation of cells
NM_015823	membrane associated guanylate kinase, WW and PDZ domain containing 2	Plasma Membrane	kinase	4.69391	2.2026	0	Decreases proliferation of cells
NM_016687	secreted frizzled-related protein 4	Plasma Membrane	transmembrane receptor	2.01168	2.2026	0	Decreases proliferation of cells
NM_016694	parkinson protein 2, E3 ubiquitin protein ligase (parkin)	Cytoplasm	enzyme	3.35279	3.671	0	Decreases proliferation of cells
NM_018869	G protein-coupled receptor kinase 5	Plasma Membrane	kinase	4.69391	31.5706	0	Decreases proliferation of cells
NM_019455	hematopoietic prostaglandin D synthase	Cytoplasm	enzyme	6.70559	36.71	0	Decreases proliferation of cells
NM_019548	trophinin	Plasma Membrane	other	1.34112	6.60779	0	Decreases proliferation of cells
NM_019738	nuclear protein, transcriptional regulator, 1	Nucleus	transcription regulator	4.02335	4.4052	0	Decreases proliferation of cells
NM_019976	proline/serine-rich coiled-coil 1	Cytoplasm	other	4.69391	12.4814	0	Decreases proliferation of cells
NM_021274	chemokine (C-X-C motif) ligand 10	Extracellular Space	cytokine	10.0584	8.07619	0	Decreases proliferation of cells
NM_021308	piwi-like 2 (Drosophila)	Cytoplasm	other	1.34112	1.4684	0	Decreases proliferation of cells
NM_021334	integrin, alpha X (complement component 3 receptor 4 subunit)	Plasma Membrane	other	8.04671	0.734199	0	Decreases proliferation of cells
NM_021396	programmed cell death 1 ligand 2	Plasma Membrane	other	1.34112	30.1022	0	Decreases proliferation of cells
NM_021399	B-cell CLL/lymphoma 11B (zinc finger protein)	Nucleus	other	0.670559	0.734199	0	Decreases proliferation of cells
NM_021436	transmembrane protein with EGF-like and two follistatin-like domains 1	Plasma Membrane	other	3.35279	0.734199	0	Decreases proliferation of cells
NM_022995	prostate transmembrane protein, androgen induced 1	Plasma Membrane	other	13.4112	4.4052	0	Decreases proliferation of cells
NM_023270	ring finger protein 128	Cytoplasm	enzyme	0.670559	6.60779	0	Decreases proliferation of cells
NM_023449	solute carrier family 9 (sodium/hydrogen exchanger), member 3 regulator 2	Plasma Membrane	transporter	25.4812	19.8234	0	Decreases proliferation of cells
NM_026689	mitochondrial E3 ubiquitin protein ligase 1	Cytoplasm	enzyme	14.7523	9.54459	0	Decreases proliferation of cells
NM_026770	cell growth regulator with EF-hand domain 1	Extracellular Space	other	0.670559	0.734199	0	Decreases proliferation of cells
NM_027455	glutaminyl-peptide cyclotransferase	Cytoplasm	enzyme	6.70559	16.1524	0	Decreases proliferation of cells
NM_028333	angiopoietin-like 1	Extracellular Space	other	20.7873	10.2788	0	Decreases proliferation of cells
NM_028347	nei endonuclease VIII-like 1 (E. coli)	Nucleus	enzyme	8.04671	2.2026	0	Decreases proliferation of cells
NM_028420	calcium/calmodulin-dependent protein kinase II inhibitor 2	Nucleus	other	5.36447	5.1394	0	Decreases proliferation of cells
NM_029600	ATP-binding cassette, sub-family C (CFTR/MRP), member 3	Plasma Membrane	transporter	4.69391	2.2026	0	Decreases proliferation of cells
NM_029771	G protein-coupled estrogen receptor 1	Plasma Membrane	G-protein coupled receptor	0.670559	7.34199	0	Decreases proliferation of cells
NM_031185	A kinase (PRKA) anchor protein 12	Cytoplasm	transporter	28.1635	7.34199	0	Decreases proliferation of cells
NM_053109	C-type lectin domain family 2, member d	Plasma Membrane	transmembrane receptor	78.4554	106.459	0	Decreases proliferation of cells
NM_054056	PRKC, apoptosis, WT1, regulator	Nucleus	transcription regulator	4.02335	2.9368	0	Decreases proliferation of cells
NM_054071	fibroblast growth factor receptor-like 1	Plasma Membrane	transmembrane receptor	6.03503	3.671	0	Decreases proliferation of cells
NM_133167	parvin, beta	Cytoplasm	other	16.764	11.013	0	Decreases proliferation of cells
NM_133678	SAC3 domain containing 1	Nucleus	other	9.38782	5.1394	0	Decreases proliferation of cells
NM_133753	ERBB receptor feedback inhibitor 1	Cytoplasm	other	3.35279	8.81039	0	Decreases proliferation of cells
NM_133783	prostaglandin E synthase 2	Cytoplasm	transcription regulator	4.69391	8.07619	0	Decreases proliferation of cells
NM_133983	CD276 molecule	Plasma Membrane	other	1.34112	4.4052	0	Decreases proliferation of cells
NM_134099	F-box protein 4	Nucleus	enzyme	19.4462	24.9628	0	Decreases proliferation of cells
NM_134111	ELL associated factor 2	Nucleus	transcription regulator	4.69391	0.734199	0	Decreases proliferation of cells
NM_138313	Bcl2 modifying factor	Cytoplasm	other	0.670559	6.60779	0	Decreases proliferation of cells
NM_138647	LAG1 homolog, ceramide synthase 1	Plasma Membrane	enzyme	4.02335	5.87359	0	Decreases proliferation of cells
NM_144520	SEC14-like 2 (S. cerevisiae)	Cytoplasm	transporter	5.36447	2.9368	0	Decreases proliferation of cells
NM_144549	tribbles homolog 1 (Drosophila)	Cytoplasm	kinase	50.2919	30.1022	0	Decreases proliferation of cells
NM_144560	growth arrest-specific 2 like 1	Cytoplasm	other	1.34112	1.4684	0	Decreases proliferation of cells
NM_145434	nuclear receptor subfamily 1, group D, member 1	Nucleus	ligand-dependent nuclear receptor	16.764	19.8234	0	Decreases proliferation of cells
NM_145533	spermine oxidase	Cytoplasm	enzyme	6.03503	8.07619	0	Decreases proliferation of cells
NM_145833	lin-28 homolog A (C. elegans)	Cytoplasm	other	25.4812	51.394	0	Decreases proliferation of cells
NM_146045	xylosylprotein beta 1,4-galactosyltransferase, polypeptide 7 (galactosyltransferase I)	Cytoplasm	enzyme	3.35279	7.34199	0	Decreases proliferation of cells
NM_146258	StAR-related lipid transfer (START) domain containing 13	Cytoplasm	other	0.670559	1.4684	0	Decreases proliferation of cells
NM_172803	dedicator of cytokinesis 4	Plasma Membrane	other	10.7289	2.9368	0	Decreases proliferation of cells
NM_172875	arginine decarboxylase	Cytoplasm	enzyme	1.34112	0.734199	0	Decreases proliferation of cells
NM_175105	aquaporin 11	Plasma Membrane	transporter	3.35279	11.7472	0	Decreases proliferation of cells
NM_177117	deleted in lung and esophageal cancer 1	Cytoplasm	other	2.01168	2.9368	0	Decreases proliferation of cells
NM_177354	vasohibin 1	Extracellular Space	other	6.03503	10.2788	0	Decreases proliferation of cells
NM_177584	B and T lymphocyte associated	Plasma Membrane	other	79.1259	16.8866	0	Decreases proliferation of cells
NM_178258	interleukin 22 receptor, alpha 2	Plasma Membrane	transmembrane receptor	4.69391	9.54459	0	Decreases proliferation of cells
NM_181277	collagen, type XIV, alpha 1	Extracellular Space	other	3.35279	7.34199	0	Decreases proliferation of cells
NM_197944	hematopoietic SH2 domain containing	Cytoplasm	other	2.68224	4.4052	0	Decreases proliferation of cells
NM_213729	inhibitor of CDK, cyclin A1 interacting protein 1	Nucleus	other	0.670559	5.1394	0	Decreases proliferation of cells
NR_027852	CD40 molecule, TNF receptor superfamily member 5	Plasma Membrane	transmembrane receptor	0.670559	0.734199	0	Decreases proliferation of cells
NR_028499	FXYD domain containing ion transport regulator 2	Plasma Membrane	ion channel	0.670559	0.734199	0	Decreases proliferation of cells
NR_029745	microRNA 29b-1	Cytoplasm	microRNA	2.01168	3.671	0	Decreases proliferation of cells
NR_029753	microRNA let-7a-1	Cytoplasm	microRNA	0.670559	2.9368	0	Decreases proliferation of cells
NR_029908	microRNA 192	Cytoplasm	microRNA	0.670559	2.2026	0	Decreases proliferation of cells
NM_001004366	signal peptide, CUB domain, EGF-like 3	Plasma Membrane	other	2.01168	2.2026	0	Affects proliferation of cells
NM_001039373	mature T-cell proliferation 1	Cytoplasm	other	25.4812	22.026	0	Affects proliferation of cells
NM_001042760	solute carrier family 22, member 18	Plasma Membrane	transporter	4.69391	2.2026	0	Affects proliferation of cells
NM_001083906	nuclear receptor subfamily 3, group C, member 2	Nucleus	ligand-dependent nuclear receptor	0.670559	4.4052	0	Affects proliferation of cells
NM_001177372	drebrin 1	Cytoplasm	other	6.03503	1.4684	0	Affects proliferation of cells
NM_007559	bone morphogenetic protein 8b	Extracellular Space	growth factor	0.670559	3.671	0	Affects proliferation of cells
NM_007854	solute carrier family 29 (nucleoside transporters), member 2	Cytoplasm	transporter	9.38782	5.87359	0	Affects proliferation of cells
NM_007910	ephrin-A4	Plasma Membrane	kinase	2.68224	16.1524	0	Affects proliferation of cells
NM_007930	ectodermal-neural cortex 1 (with BTB-like domain)	Nucleus	peptidase	17.4345	24.2286	0	Affects proliferation of cells
NM_007993	fibrillin 1	Extracellular Space	other	2.01168	4.4052	0	Affects proliferation of cells
NM_008121	gap junction protein, alpha 5, 40kDa	Plasma Membrane	transporter	1.34112	2.9368	0	Affects proliferation of cells
NM_008348	interleukin 10 receptor, alpha	Plasma Membrane	transmembrane receptor	19.4462	30.1022	0	Affects proliferation of cells
NM_008483	laminin, beta 2 (laminin S)	Extracellular Space	enzyme	2.01168	3.671	0	Affects proliferation of cells
NM_008598	O-6-methylguanine-DNA methyltransferase	Nucleus	enzyme	5.36447	5.87359	0	Affects proliferation of cells
NM_008630	metallothionein 2A	Cytoplasm	other	1.34112	0.734199	0	Affects proliferation of cells
NM_008706	NAD(P)H dehydrogenase, quinone 1	Cytoplasm	enzyme	0.670559	2.2026	0	Affects proliferation of cells
NM_008819	phosphatidylethanolamine N-methyltransferase	Cytoplasm	enzyme	10.0584	1.4684	0	Affects proliferation of cells
NM_009380	thyroid hormone receptor, beta (erythroblastic leukemia viral (v-erb-a) oncogene homolog 2, avian)	Nucleus	ligand-dependent nuclear receptor	6.03503	7.34199	0	Affects proliferation of cells
NM_009779	complement component 3a receptor 1	Plasma Membrane	G-protein coupled receptor	0.670559	2.2026	0	Affects proliferation of cells
NM_010117	rhomboid 5 homolog 1 (Drosophila)	unknown	other	2.68224	2.9368	0	Affects proliferation of cells
NM_010755	v-maf musculoaponeurotic fibrosarcoma oncogene homolog F (avian)	Nucleus	transcription regulator	11.3995	14.684	0	Affects proliferation of cells
NM_011136	POU class 2 associating factor 1	Nucleus	transcription regulator	30.1751	13.2156	0	Affects proliferation of cells
NM_011161	mitogen-activated protein kinase 11	Cytoplasm	kinase	0.670559	7.34199	0	Affects proliferation of cells
NM_011216	protein tyrosine phosphatase, receptor type, O	Plasma Membrane	phosphatase	2.68224	15.4182	0	Affects proliferation of cells
NM_011245	Ras protein-specific guanine nucleotide-releasing factor 1	Cytoplasm	other	2.01168	2.2026	0	Affects proliferation of cells
NM_011254	retinol binding protein 1, cellular	Extracellular Space	transporter	12.7406	6.60779	0	Affects proliferation of cells
NM_011403	solute carrier family 4, anion exchanger, member 1 (erythrocyte membrane protein band 3, Diego blood group)	Plasma Membrane	transporter	26.8224	3.671	0	Affects proliferation of cells
NM_011405	solute carrier family 7 (cationic amino acid transporter, y+ system), member 7	Plasma Membrane	transporter	19.4462	49.1914	0	Affects proliferation of cells
NM_011521	syndecan 4	Plasma Membrane	other	1.34112	0.734199	0	Affects proliferation of cells
NM_011771	IKAROS family zinc finger 3 (Aiolos)	Nucleus	transcription regulator	23.4696	0.734199	0	Affects proliferation of cells
NM_011820	gamma-glutamyltransferase 5	Plasma Membrane	enzyme	12.7406	2.9368	0	Affects proliferation of cells
NM_011878	T-cell lymphoma invasion and metastasis 2	Cytoplasm	enzyme	59.6797	57.2675	0	Affects proliferation of cells
NM_013488	CD4 molecule	Plasma Membrane	transmembrane receptor	1.34112	12.4814	0	Affects proliferation of cells
NM_013652	chemokine (C-C motif) ligand 4	Extracellular Space	cytokine	12.0701	13.2156	0	Affects proliferation of cells
NM_013769	tight junction protein 3 (zona occludens 3)	Plasma Membrane	other	10.0584	7.34199	0	Affects proliferation of cells
NM_013807	polo-like kinase 3	Nucleus	kinase	10.0584	0.734199	0	Affects proliferation of cells
NM_016671	interleukin 27 receptor, alpha	Plasma Membrane	transmembrane receptor	8.04671	8.81039	0	Affects proliferation of cells
NM_018758	amyloid beta (A4) precursor protein-binding, family A, member 3	Cytoplasm	transporter	8.71726	7.34199	0	Affects proliferation of cells
NM_019518	GRP1 (general receptor for phosphoinositides 1)-associated scaffold protein	Plasma Membrane	other	3.35279	9.54459	0	Affects proliferation of cells
NM_019911	tryptophan 2,3-dioxygenase	Cytoplasm	enzyme	2.01168	1.4684	0	Affects proliferation of cells
NM_021718	membrane-spanning 4-domains, subfamily A, member 4B	Plasma Membrane	other	31.5163	21.2918	0	Affects proliferation of cells
NM_022721	frizzled family receptor 5	Plasma Membrane	G-protein coupled receptor	24.1401	47.723	0	Affects proliferation of cells
NM_023279	tubulin, beta 3	Cytoplasm	other	0.670559	1.4684	0	Affects proliferation of cells
NM_023370	cadherin-related 23	Plasma Membrane	transporter	2.01168	11.013	0	Affects proliferation of cells
NM_025686	BRF2, subunit of RNA polymerase III transcription initiation factor, BRF1-like	Nucleus	transcription regulator	6.70559	8.07619	0	Affects proliferation of cells
NM_027025	adenosine A3 receptor	Plasma Membrane	G-protein coupled receptor	3.35279	8.81039	0	Affects proliferation of cells
NM_028189	UDP-GlcNAc:betaGal beta-1,3-N-acetylglucosaminyltransferase 3	Cytoplasm	enzyme	4.02335	26.4312	0	Affects proliferation of cells
NM_029352	dual specificity phosphatase 9	Nucleus	phosphatase	12.0701	2.2026	0	Affects proliferation of cells
NM_030700	melanoma antigen family D, 2	Plasma Membrane	other	6.03503	2.9368	0	Affects proliferation of cells
NM_031259	nuclear RNA export factor 2	Nucleus	transporter	20.7873	6.60779	0	Affects proliferation of cells
NM_033612	chymotrypsin-like elastase family, member 1	Extracellular Space	peptidase	3.35279	0.734199	0	Affects proliferation of cells
NM_053116	wingless-type MMTV integration site family, member 16	Extracellular Space	other	1.34112	0.734199	0	Affects proliferation of cells
NM_144559	Fc fragment of IgG, low affinity IIIa, receptor (CD16a)	Plasma Membrane	transmembrane receptor	2.68224	1.4684	0	Affects proliferation of cells
NM_144852	solute carrier family 7 (cationic amino acid transporter, y+ system), member 4	Plasma Membrane	transporter	4.69391	9.54459	0	Affects proliferation of cells
NM_172955	versican	Extracellular Space	other	2.68224	0.734199	0	Affects proliferation of cells
NM_175606	HOP homeobox	Nucleus	transcription regulator	0.670559	4.4052	0	Affects proliferation of cells
NM_181585	phosphoinositide-3-kinase, regulatory subunit 3 (gamma)	Cytoplasm	other	28.1635	8.07619	0	Affects proliferation of cells
NM_207267	thymosin beta 4, X-linked	Cytoplasm	other	23.4696	14.684	0	Affects proliferation of cells
NR_003508	myxovirus (influenza virus) resistance 1, interferon-inducible protein p78 (mouse)	Nucleus	enzyme	16.0934	1.4684	0	Affects proliferation of cells
NR_028355	steroid receptor RNA activator 1	Nucleus	transcription regulator	54.9858	76.3567	0	Affects proliferation of cells
NR_033241	bone morphogenetic protein 1	Extracellular Space	peptidase	7.37615	4.4052	0	Affects proliferation of cells
NM_008057	frizzled family receptor 7	Plasma Membrane	G-protein coupled receptor	116.677	138.029	2.93082	Increases proliferation of cells
NM_029001	ELOVL fatty acid elongase 7	Cytoplasm	enzyme	97.231	354.618	2.93082	Increases proliferation of cells
NM_007496	zinc finger homeobox 3	Nucleus	transcription regulator	72.4203	164.461	2.93082	Decreases proliferation of cells
NM_181650	PR domain containing 4	Nucleus	transcription regulator	103.266	164.461	5.86165	Decreases proliferation of cells
NM_009662	arachidonate 5-lipoxygenase	Cytoplasm	enzyme	48.9508	107.193	2.93082	Decreases proliferation of cells
NM_144888	mitochondrial antiviral signaling protein	Cytoplasm	other	44.9274	45.5204	2.93082	Increases proliferation of cells
NM_008491	lipocalin 2	Extracellular Space	transporter	40.9041	43.3178	2.93082	Increases proliferation of cells
NM_008326	immunity-related GTPase family, M	Cytoplasm	other	79.1259	86.6355	5.86165	Increases proliferation of cells
NM_008217	hyaluronan synthase 3	Plasma Membrane	enzyme	39.563	53.5966	2.93082	Decreases proliferation of cells
NM_001081549	regulator of calcineurin 1	Nucleus	transcription regulator	37.5513	53.5966	2.93082	Affects proliferation of cells
NM_025576	protein tyrosine phosphatase, mitochondrial 1	Cytoplasm	phosphatase	96.5605	137.295	8.79247	Increases proliferation of cells
NM_008869	phospholipase A2, group IVA (cytosolic, calcium-dependent)	Cytoplasm	enzyme	674.582	695.287	61.5473	Increases proliferation of cells
NM_001110320	CD72 molecule	Plasma Membrane	transmembrane receptor	31.5163	32.3048	2.93082	Decreases proliferation of cells
NM_053075	Ras homolog enriched in brain	Plasma Membrane	enzyme	149.535	173.271	14.6541	Increases proliferation of cells
NM_007396	activin A receptor, type IIA	Plasma Membrane	kinase	161.605	233.475	17.5849	Increases proliferation of cells
NM_028119	damage-specific DNA binding protein 2, 48kDa	Nucleus	other	79.7965	212.184	8.79247	Increases proliferation of cells
NM_178591	neuregulin 1	Extracellular Space	growth factor	25.4812	66.0779	2.93082	Increases proliferation of cells
NM_009425	tumor necrosis factor (ligand) superfamily, member 10	Extracellular Space	cytokine	124.053	177.676	14.6541	Increases proliferation of cells
NM_015767	tocopherol (alpha) transfer protein	Cytoplasm	transporter	23.4696	35.2416	2.93082	Affects proliferation of cells
NM_011636	phospholipid scramblase 1	Plasma Membrane	enzyme	46.2686	56.5334	5.86165	Decreases proliferation of cells
NM_008351	interleukin 12A (natural killer cell stimulatory factor 1, cytotoxic lymphocyte maturation factor 1, p35)	Extracellular Space	cytokine	45.598	67.5463	5.86165	Decreases proliferation of cells
NM_009984	cathepsin L2	Cytoplasm	peptidase	91.196	104.256	11.7233	Decreases proliferation of cells
NM_199476	ribonucleotide reductase M2 B (TP53 inducible)	Nucleus	enzyme	67.7264	106.459	8.79247	Increases proliferation of cells
NM_172407	CDKN2A interacting protein	Nucleus	transcription regulator	177.698	187.955	23.4466	Decreases proliferation of cells
NM_010345	growth factor receptor-bound protein 10	Cytoplasm	other	109.301	201.171	14.6541	Affects proliferation of cells
NM_009655	activated leukocyte cell adhesion molecule	Plasma Membrane	other	215.92	494.116	29.3082	Affects proliferation of cells
NM_010427	hepatocyte growth factor (hepapoietin A; scatter factor)	Extracellular Space	growth factor	107.289	167.397	14.6541	Increases proliferation of cells
NM_011527	T-cell acute lymphocytic leukemia 1	Nucleus	transcription regulator	192.45	278.262	26.3774	Increases proliferation of cells
NM_001163306	peroxisomal biogenesis factor 2	Cytoplasm	other	41.5746	63.1411	5.86165	Decreases proliferation of cells
NM_013840	ubiquitously-expressed transcript	Cytoplasm	other	40.2335	55.7992	5.86165	Decreases proliferation of cells
NM_029295	chemokine-like factor	Extracellular Space	cytokine	131.43	160.79	20.5158	Affects proliferation of cells
NM_010706	lectin, galactoside-binding, soluble, 4	Extracellular Space	other	18.7756	29.368	2.93082	Decreases proliferation of cells
NM_177546	phosphate cytidylyltransferase 1, choline, beta	Cytoplasm	enzyme	18.1051	62.4069	2.93082	Increases proliferation of cells
NM_001167889	suppressor of variegation 4-20 homolog 1 (Drosophila)	Nucleus	enzyme	136.794	263.578	23.4466	Increases proliferation of cells
NM_134079	adenosine kinase	Nucleus	kinase	50.9625	77.0909	8.79247	Affects proliferation of cells
NM_181516	tafazzin	Nucleus	enzyme	84.4904	95.4459	14.6541	Increases proliferation of cells
NM_010751	MAX dimerization protein 1	Nucleus	transcription regulator	82.4787	108.662	14.6541	Decreases proliferation of cells
NM_011905	toll-like receptor 2	Plasma Membrane	transmembrane receptor	47.6097	60.2043	8.79247	Increases proliferation of cells
NM_001163242	NAD(P)H dehydrogenase, quinone 2	Cytoplasm	enzyme	247.436	271.654	46.8932	Increases proliferation of cells
NM_008147	leukocyte immunoglobulin-like receptor, subfamily B, member 4	unknown	other	46.2686	122.611	8.79247	Decreases proliferation of cells
NM_022996	Nedd4 family interacting protein 1	Cytoplasm	other	107.289	135.093	20.5158	Decreases proliferation of cells
NM_015733	caspase 9, apoptosis-related cysteine peptidase	Cytoplasm	peptidase	44.9274	53.5966	8.79247	Increases proliferation of cells
NM_010847	MAX interactor 1	Nucleus	transcription regulator	230.002	273.122	46.8932	Decreases proliferation of cells
NM_173440	nuclear receptor interacting protein 1	Nucleus	transcription regulator	256.153	294.414	52.7548	Increases proliferation of cells
NM_183016	CDC42 binding protein kinase beta (DMPK-like)	Cytoplasm	kinase	14.0817	14.684	2.93082	Affects proliferation of cells
NM_010187	Fc fragment of IgG, low affinity IIb, receptor (CD32)	Plasma Membrane	transmembrane receptor	84.4904	157.853	17.5849	Decreases proliferation of cells
NM_013771	YME1-like 1 (S. cerevisiae)	Cytoplasm	peptidase	541.811	645.361	114.302	Affects proliferation of cells
NM_018830	N-acylsphingosine amidohydrolase (non-lysosomal ceramidase) 2	Cytoplasm	enzyme	110.642	286.338	23.4466	Affects proliferation of cells
NM_016785	thiopurine S-methyltransferase	Cytoplasm	enzyme	13.4112	19.8234	2.93082	Affects proliferation of cells
NM_008979	protein tyrosine phosphatase, non-receptor type 22 (lymphoid)	Cytoplasm	phosphatase	240.06	265.78	52.7548	Decreases proliferation of cells
NM_207105	major histocompatibility complex, class II, DQ beta 1	Plasma Membrane	other	51.633	61.6727	11.7233	Decreases proliferation of cells
NM_009817	calpastatin	Cytoplasm	peptidase	217.932	287.072	49.824	Decreases proliferation of cells
NM_009416	tropomyosin 2 (beta)	Cytoplasm	other	25.4812	37.4442	5.86165	Increases proliferation of cells
NM_008964	prostaglandin E receptor 2 (subtype EP2), 53kDa	Plasma Membrane	G-protein coupled receptor	12.7406	25.697	2.93082	Increases proliferation of cells
NM_170786	ciliary neurotrophic factor	Extracellular Space	cytokine	12.7406	52.1282	2.93082	Increases proliferation of cells
NM_025859	ADP-ribosylation factor-like 1	Cytoplasm	enzyme	12.7406	22.026	2.93082	Affects proliferation of cells
NM_021330	acid phosphatase 1, soluble	Cytoplasm	phosphatase	196.474	204.107	46.8932	Decreases proliferation of cells
NM_027985	MAD2 mitotic arrest deficient-like 2 (yeast)	Nucleus	enzyme	84.4904	99.8511	20.5158	Affects proliferation of cells
NM_001045489	milk fat globule-EGF factor 8 protein	Extracellular Space	other	24.1401	25.697	5.86165	Increases proliferation of cells
NM_018757	non-metastatic cells 6, protein expressed in (nucleoside-diphosphate kinase)	Cytoplasm	kinase	12.0701	16.8866	2.93082	Decreases proliferation of cells
NM_007764	v-crk sarcoma virus CT10 oncogene homolog (avian)-like	Cytoplasm	kinase	204.52	226.868	49.824	Increases proliferation of cells
NM_009752	galactosidase, beta 1	Cytoplasm	enzyme	119.359	134.358	29.3082	Increases proliferation of cells
NM_011809	v-ets erythroblastosis virus E26 oncogene homolog 2 (avian)	Nucleus	transcription regulator	71.0792	71.2173	17.5849	Increases proliferation of cells
NM_203280	sphingosine kinase 2	Cytoplasm	kinase	282.976	314.972	73.2706	Decreases proliferation of cells
NM_178600	vitamin K epoxide reductase complex, subunit 1	Cytoplasm	enzyme	135.453	212.184	35.1699	Increases proliferation of cells
NM_207176	testis derived transcript (3 LIM domains)	Plasma Membrane	other	225.308	265.046	58.6165	Decreases proliferation of cells
NM_001205313	signal transducer and activator of transcription 1, 91kDa	Nucleus	transcription regulator	368.137	368.568	96.7172	Decreases proliferation of cells
NM_011625	protein phosphatase 1, regulatory (inhibitor) subunit 13B	Cytoplasm	phosphatase	44.2569	71.2173	11.7233	Decreases proliferation of cells
NM_019740	forkhead box O3	Nucleus	transcription regulator	142.158	208.513	38.1007	Decreases proliferation of cells
NM_008391	interferon regulatory factor 2	Nucleus	transcription regulator	141.488	185.752	38.1007	Affects proliferation of cells
NM_173189	microcephalin 1	unknown	other	661.171	710.705	178.78	Affects proliferation of cells
NM_008655	growth arrest and DNA-damage-inducible, beta	Cytoplasm	other	10.7289	21.2918	2.93082	Decreases proliferation of cells
NM_013781	SH2 domain containing 3C	Cytoplasm	other	31.5163	38.1784	8.79247	Increases proliferation of cells
NM_023794	ets variant 5	Nucleus	transcription regulator	20.1168	36.71	5.86165	Increases proliferation of cells
NM_011909	ubiquitin specific peptidase 18	Cytoplasm	peptidase	10.0584	22.026	2.93082	Increases proliferation of cells
NM_009369	transforming growth factor, beta-induced, 68kDa	Extracellular Space	other	50.2919	53.5966	14.6541	Affects proliferation of cells
NM_010828	Cbp/p300-interacting transactivator, with Glu/Asp-rich carboxy-terminal domain, 2	Nucleus	transcription regulator	368.137	562.397	108.44	Increases proliferation of cells
NM_009939	COP9 constitutive photomorphogenic homolog subunit 2 (Arabidopsis)	Cytoplasm	transcription regulator	910.619	986.764	269.636	Increases proliferation of cells
NM_011673	UDP-glucose ceramide glucosyltransferase	Cytoplasm	enzyme	818.082	862.684	246.189	Increases proliferation of cells
NM_001159645	v-raf murine sarcoma 3611 viral oncogene homolog	Cytoplasm	kinase	221.955	305.427	67.4089	Increases proliferation of cells
NM_019439	gamma-aminobutyric acid (GABA) B receptor, 1	Plasma Membrane	G-protein coupled receptor	47.6097	65.3437	14.6541	Affects proliferation of cells
NM_001080773	3-phosphoinositide dependent protein kinase-1	Cytoplasm	kinase	46.9391	84.4329	14.6541	Increases proliferation of cells
NM_010788	methyl CpG binding protein 2 (Rett syndrome)	Nucleus	transcription regulator	419.77	472.824	131.887	Increases proliferation of cells
NM_009726	ATPase, Cu++ transporting, alpha polypeptide	Plasma Membrane	transporter	156.24	162.258	49.824	Increases proliferation of cells
NM_133248	glomulin, FKBP associated protein	Cytoplasm	other	82.4787	104.991	26.3774	Decreases proliferation of cells
NM_133723	aspartate beta-hydroxylase	Cytoplasm	enzyme	73.0909	104.991	23.4466	Decreases proliferation of cells
NM_028614	protein phosphatase 2, regulatory subunit A, beta	unknown	phosphatase	421.111	441.988	140.68	Decreases proliferation of cells
NM_011840	mitogen-activated protein kinase kinase 5	Cytoplasm	kinase	113.324	115.269	38.1007	Increases proliferation of cells
NM_010413	histone deacetylase 6	Nucleus	transcription regulator	26.1518	34.5074	8.79247	Increases proliferation of cells
NM_020266	DnaJ (Hsp40) homolog, subfamily B, member 2	Nucleus	other	8.71726	22.026	2.93082	Decreases proliferation of cells
NM_001077695	nuclear receptor coactivator 2	Nucleus	transcription regulator	651.783	748.883	219.812	Increases proliferation of cells
NM_023040	growth factor, augmenter of liver regeneration	Nucleus	other	34.1985	34.5074	11.7233	Increases proliferation of cells
NM_133943	hydroxy-delta-5-steroid dehydrogenase, 3 beta- and steroid delta-isomerase 7	Cytoplasm	enzyme	34.1985	47.723	11.7233	Affects proliferation of cells
NM_010315	guanine nucleotide binding protein (G protein), gamma 2	Plasma Membrane	enzyme	388.254	442.722	134.818	Affects proliferation of cells
NM_009371	transforming growth factor, beta receptor II (70/80kDa)	Plasma Membrane	kinase	83.1493	149.777	29.3082	Decreases proliferation of cells
NM_010881	nuclear receptor coactivator 1	Nucleus	transcription regulator	146.182	225.399	52.7548	Increases proliferation of cells
NM_008453	Kruppel-like factor 3 (basic)	Nucleus	transcription regulator	81.1376	167.397	29.3082	Increases proliferation of cells
NM_178589	tumor necrosis factor receptor superfamily, member 21	Plasma Membrane	other	588.08	661.514	213.95	Decreases proliferation of cells
NM_008418	potassium voltage-gated channel, shaker-related subfamily, member 3	Plasma Membrane	ion channel	8.04671	29.368	2.93082	Increases proliferation of cells
NM_177337	ADP-ribosylation factor-like 11	unknown	other	48.2802	134.358	17.5849	Decreases proliferation of cells
NM_133937	BRICK1, SCAR/WAVE actin-nucleating complex subunit	unknown	other	231.343	243.02	84.9939	Increases proliferation of cells
NM_023465	catenin, beta interacting protein 1	Cytoplasm	other	47.6097	49.9256	17.5849	Decreases proliferation of cells
NM_027136	ovarian tumor suppressor candidate 2	Cytoplasm	other	134.782	157.853	49.824	Affects proliferation of cells
NM_023672	single stranded DNA binding protein 3	Nucleus	transcription regulator	79.1259	81.4961	29.3082	Increases proliferation of cells
NM_011546	zinc finger E-box binding homeobox 1	Nucleus	transcription regulator	275.6	277.527	102.579	Increases proliferation of cells
NM_001033238	Cas-Br-M (murine) ecotropic retroviral transforming sequence b	Nucleus	other	406.359	529.358	152.403	Decreases proliferation of cells
NM_153403	eukaryotic translation initiation factor 2C, 1	Cytoplasm	translation regulator	464.697	586.625	175.849	Increases proliferation of cells
NM_153091	suppression of tumorigenicity 7 like	unknown	other	61.6914	64.6095	23.4466	Decreases proliferation of cells
NM_011500	striatin, calmodulin binding protein	Cytoplasm	other	260.177	289.275	99.648	Decreases proliferation of cells
NM_026034	armadillo repeat containing 10	Cytoplasm	other	236.707	306.895	90.8555	Increases proliferation of cells
NM_013825	lymphocyte antigen 75	Plasma Membrane	other	37.5513	73.4199	14.6541	Decreases proliferation of cells
NM_001042411	leucine proline-enriched proteoglycan (leprecan) 1	Nucleus	enzyme	29.5046	35.9758	11.7233	Decreases proliferation of cells
NM_015790	inducible T-cell co-stimulator ligand	Plasma Membrane	other	14.7523	16.1524	5.86165	Increases proliferation of cells
NM_001198912	Rho/Rac guanine nucleotide exchange factor (GEF) 2	Cytoplasm	other	544.494	546.244	219.812	Increases proliferation of cells
NM_011418	SWI/SNF related, matrix associated, actin dependent regulator of chromatin, subfamily b, member 1	Nucleus	other	79.7965	100.585	32.2391	Decreases proliferation of cells
NM_015749	transcobalamin II	Extracellular Space	transporter	36.2102	118.206	14.6541	Increases proliferation of cells
NM_139309	fukutin	Extracellular Space	other	28.834	53.5966	11.7233	Decreases proliferation of cells
NM_178087	promyelocytic leukemia	Nucleus	transcription regulator	99.9133	129.219	41.0315	Decreases proliferation of cells
NM_001164200	protein kinase, cAMP-dependent, catalytic, beta	Cytoplasm	kinase	549.188	722.452	225.673	Increases proliferation of cells
NM_008402	integrin, alpha V (vitronectin receptor, alpha polypeptide, antigen CD51)	Plasma Membrane	other	113.995	268.717	46.8932	Increases proliferation of cells
NM_010185	Fc fragment of IgE, high affinity I, receptor for; gamma polypeptide	Plasma Membrane	transmembrane receptor	85.161	127.016	35.1699	Decreases proliferation of cells
NM_001164077	TGFB-induced factor homeobox 1	Nucleus	transcription regulator	126.736	163.726	52.7548	Increases proliferation of cells
NM_026032	LSM1 homolog, U6 small nuclear RNA associated (S. cerevisiae)	Nucleus	other	28.1635	35.2416	11.7233	Increases proliferation of cells
NM_023059	single immunoglobulin and toll-interleukin 1 receptor (TIR) domain	Plasma Membrane	transmembrane receptor	14.0817	17.6208	5.86165	Decreases proliferation of cells
NM_008358	interleukin 15 receptor, alpha	Plasma Membrane	transmembrane receptor	34.8691	39.6468	14.6541	Increases proliferation of cells
NM_177798	fibroblast growth factor receptor substrate 2	Plasma Membrane	other	707.44	906.002	301.875	Affects proliferation of cells
NM_033604	ring finger protein 111	Nucleus	enzyme	493.531	681.337	211.019	Decreases proliferation of cells
NM_011337	chemokine (C-C motif) ligand 3-like 1	Extracellular Space	cytokine	34.1985	38.1784	14.6541	Decreases proliferation of cells
NM_007564	zinc finger protein 36, C3H type-like 1	Nucleus	transcription regulator	40.9041	176.208	17.5849	Increases proliferation of cells
NM_001164112	nuclear factor of activated T-cells, cytoplasmic, calcineurin-dependent 1	Nucleus	transcription regulator	67.7264	85.9013	29.3082	Increases proliferation of cells
NM_007395	activin A receptor, type IB	Plasma Membrane	kinase	295.046	307.63	128.956	Decreases proliferation of cells
NM_008913	protein phosphatase 3, catalytic subunit, alpha isozyme	Cytoplasm	phosphatase	1011.2	1154.9	442.554	Increases proliferation of cells
NM_019930	RAN binding protein 9	Nucleus	other	482.132	678.4	211.019	Decreases proliferation of cells
NM_011487	signal transducer and activator of transcription 4	Nucleus	transcription regulator	133.441	149.777	58.6165	Increases proliferation of cells
NM_145221	adaptor protein, phosphotyrosine interaction, PH domain and leucine zipper containing 1	Cytoplasm	other	726.886	862.684	322.391	Decreases proliferation of cells
NM_001110268	vascular endothelial growth factor A	Extracellular Space	growth factor	131.43	353.884	58.6165	Increases proliferation of cells
NM_009378	thrombomodulin	Plasma Membrane	transmembrane receptor	65.7148	97.6485	29.3082	Increases proliferation of cells
NM_011480	sterol regulatory element binding transcription factor 1	Nucleus	transcription regulator	71.7498	78.5593	32.2391	Decreases proliferation of cells
NM_010902	nuclear factor (erythroid-derived 2)-like 2	Nucleus	transcription regulator	295.716	406.746	134.818	Decreases proliferation of cells
NM_018771	GIPC PDZ domain containing family, member 1	Cytoplasm	other	12.7406	16.8866	5.86165	Decreases proliferation of cells
NM_010946	N-terminal asparagine amidase	Nucleus	enzyme	95.2193	135.827	43.9624	Increases proliferation of cells
NM_001113331	SHC (Src homology 2 domain containing) transforming protein 1	Cytoplasm	other	177.698	243.02	82.0631	Increases proliferation of cells
NM_016852	WW domain binding protein 2	Cytoplasm	other	63.0325	65.3437	29.3082	Increases proliferation of cells
NM_011135	CCR4-NOT transcription complex, subunit 7	Nucleus	transcription regulator	377.525	378.847	175.849	Decreases proliferation of cells
NM_008173	nuclear receptor subfamily 3, group C, member 1 (glucocorticoid receptor)	Nucleus	ligand-dependent nuclear receptor	374.842	408.949	175.849	Increases proliferation of cells
NM_011770	IKAROS family zinc finger 2 (Helios)	Nucleus	transcription regulator	842.892	1624.78	395.661	Increases proliferation of cells
NM_172554	zinc finger, DHHC-type containing 17	Cytoplasm	enzyme	293.034	361.226	137.749	Increases proliferation of cells
NM_053182	phosphoprotein associated with glycosphingolipid microdomains 1	Plasma Membrane	other	543.153	826.708	260.843	Decreases proliferation of cells
NM_011757	zinc finger and SCAN domain containing 21	Nucleus	transcription regulator	61.0208	63.1411	29.3082	Increases proliferation of cells
NM_027276	cell division cycle 16 homolog (S. cerevisiae)	Nucleus	other	213.238	223.931	102.579	Increases proliferation of cells
NM_021451	phorbol-12-myristate-13-acetate-induced protein 1	Cytoplasm	other	42.2452	75.6225	20.5158	Decreases proliferation of cells
NM_009744	B-cell CLL/lymphoma 6	Nucleus	transcription regulator	30.1751	83.6987	14.6541	Increases proliferation of cells
NM_001206369	gelsolin	Extracellular Space	other	6.03503	13.2156	2.93082	Decreases proliferation of cells
NM_008917	palmitoyl-protein thioesterase 1	Cytoplasm	enzyme	553.882	900.128	269.636	Decreases proliferation of cells
NM_001024955	phosphoinositide-3-kinase, regulatory subunit 1 (alpha)	Cytoplasm	other	842.222	1126.26	410.315	Increases proliferation of cells
NM_007452	peroxiredoxin 3	Cytoplasm	enzyme	89.8549	127.016	43.9624	Increases proliferation of cells
NM_011544	transcription factor 12	Nucleus	transcription regulator	417.088	439.051	205.158	Decreases proliferation of cells
NM_028127	FERM domain containing 6	Cytoplasm	other	41.5746	44.7862	20.5158	Decreases proliferation of cells
NM_015754	retinoblastoma binding protein 9	Nucleus	other	35.5396	93.2433	17.5849	Increases proliferation of cells
NM_016700	mitogen-activated protein kinase 8	Cytoplasm	kinase	327.903	522.75	164.126	Increases proliferation of cells
NM_001048177	Janus kinase 2	Cytoplasm	kinase	536.447	658.577	269.636	Increases proliferation of cells
NM_021604	agrin	Plasma Membrane	other	17.4345	30.8364	8.79247	Increases proliferation of cells
NM_009131	C-type lectin domain family 11, member A	Extracellular Space	growth factor	11.3995	22.026	5.86165	Increases proliferation of cells
NM_001001176	TAF9B RNA polymerase II, TATA box binding protein (TBP)-associated factor, 31kDa	Nucleus	transcription regulator	45.598	74.1541	23.4466	Increases proliferation of cells
NM_009231	son of sevenless homolog 1 (Drosophila)	Cytoplasm	other	502.919	603.512	260.843	Increases proliferation of cells
NM_013719	eukaryotic translation initiation factor 2 alpha kinase 4	Cytoplasm	kinase	124.053	140.232	64.4781	Affects proliferation of cells
NM_009593	ATP-binding cassette, sub-family G (WHITE), member 1	Plasma Membrane	transporter	106.619	232.007	55.6857	Decreases proliferation of cells
NM_018782	calcitonin receptor-like	Plasma Membrane	G-protein coupled receptor	213.238	472.09	111.371	Increases proliferation of cells
NM_027592	TAF9 RNA polymerase II, TATA box binding protein (TBP)-associated factor, 32kDa	Nucleus	transcription regulator	95.2193	107.193	49.824	Increases proliferation of cells
NM_007561	bone morphogenetic protein receptor, type II (serine/threonine kinase)	Plasma Membrane	kinase	262.859	285.604	137.749	Increases proliferation of cells
NM_007985	Fanconi anemia, complementation group C	Nucleus	other	16.764	39.6468	8.79247	Decreases proliferation of cells
NR_033402	thymidylate synthetase	Nucleus	enzyme	317.845	345.074	167.057	Increases proliferation of cells
NM_001145887	T-cell lymphoma invasion and metastasis 1	Cytoplasm	other	622.279	816.43	328.252	Increases proliferation of cells
NM_001009935	thioredoxin interacting protein	Cytoplasm	other	315.833	536.7	167.057	Decreases proliferation of cells
NR_033206	thymic stromal lymphopoietin	Extracellular Space	cytokine	22.1284	46.9888	11.7233	Increases proliferation of cells
NM_008198	complement factor B	Extracellular Space	peptidase	49.6213	52.1282	26.3774	Affects proliferation of cells
NM_001146200	phosphoinositide-3-kinase, catalytic, gamma polypeptide	Cytoplasm	kinase	534.435	1025.68	284.29	Increases proliferation of cells
NM_025380	eukaryotic translation elongation factor 1 epsilon 1	Cytoplasm	translation regulator	82.4787	91.7749	43.9624	Decreases proliferation of cells
NM_007935	enhancer of polycomb homolog 1 (Drosophila)	Nucleus	transcription regulator	552.54	561.663	296.013	Affects proliferation of cells
NM_018750	Ras association (RalGDS/AF-6) domain family member 5	Plasma Membrane	other	191.109	196.031	102.579	Decreases proliferation of cells
NM_009688	X-linked inhibitor of apoptosis	Cytoplasm	other	454.639	581.486	246.189	Increases proliferation of cells
NM_001110327	cyclin D binding myb-like transcription factor 1	Nucleus	transcription regulator	291.023	402.341	158.264	Increases proliferation of cells
NM_007918	eukaryotic translation initiation factor 4E binding protein 1	Cytoplasm	translation regulator	16.0934	20.5576	8.79247	Decreases proliferation of cells
NM_008478	L1 cell adhesion molecule	Plasma Membrane	other	5.36447	13.2156	2.93082	Increases proliferation of cells
NM_021476	cysteinyl leukotriene receptor 1	Plasma Membrane	G-protein coupled receptor	5.36447	8.81039	2.93082	Increases proliferation of cells
NM_026875	yippee-like 3 (Drosophila)	unknown	other	5.36447	29.368	2.93082	Decreases proliferation of cells
NM_008161	glutathione peroxidase 3 (plasma)	Extracellular Space	enzyme	5.36447	30.8364	2.93082	Affects proliferation of cells
NM_009456	ubiquitin-conjugating enzyme E2L 3	Cytoplasm	enzyme	389.595	401.607	213.95	Affects proliferation of cells
NM_010638	Kruppel-like factor 9	Nucleus	transcription regulator	95.8899	112.333	52.7548	Decreases proliferation of cells
NM_009360	transcription factor A, mitochondrial	Cytoplasm	transcription regulator	148.864	154.182	82.0631	Decreases proliferation of cells
NM_026949	CCR4-NOT transcription complex, subunit 8	Nucleus	transcription regulator	185.745	187.221	102.579	Decreases proliferation of cells
NM_011203	protein tyrosine phosphatase, non-receptor type 12	Cytoplasm	phosphatase	400.324	411.152	222.743	Decreases proliferation of cells
NM_010773	methyl-CpG binding domain protein 2	Nucleus	transcription regulator	515.66	757.694	287.221	Increases proliferation of cells
NM_008033	farnesyltransferase, CAAX box, alpha	Cytoplasm	enzyme	299.74	342.871	167.057	Increases proliferation of cells
NM_007832	deoxycytidine kinase	Nucleus	kinase	289.011	320.111	161.195	Decreases proliferation of cells
NM_009740	B-cell CLL/lymphoma 10	Cytoplasm	transcription regulator	89.1843	104.256	49.824	Increases proliferation of cells
NM_001160209	basic leucine zipper nuclear factor 1	Cytoplasm	transcription regulator	104.607	147.574	58.6165	Affects proliferation of cells
NM_133655	CD81 molecule	Plasma Membrane	other	433.852	592.499	246.189	Increases proliferation of cells
NM_172279	MAP/microtubule affinity-regulating kinase 4	Cytoplasm	kinase	15.4229	21.2918	8.79247	Increases proliferation of cells
NM_013684	TATA box binding protein	Nucleus	transcription regulator	255.483	512.471	146.541	Increases proliferation of cells
NM_023065	interferon, gamma-inducible protein 30	Cytoplasm	enzyme	25.4812	31.5706	14.6541	Decreases proliferation of cells
NM_011752	zinc finger protein 259	Nucleus	other	152.887	160.055	87.9247	Affects proliferation of cells
NM_001079830	tripartite motif containing 33	Nucleus	transcription regulator	831.493	1087.35	480.655	Decreases proliferation of cells
NM_001039086	Rap guanine nucleotide exchange factor (GEF) 1	Cytoplasm	other	136.123	165.195	79.1322	Decreases proliferation of cells
NM_001146350	endoglin	Plasma Membrane	transmembrane receptor	20.1168	40.381	11.7233	Increases proliferation of cells
NM_011439	SRY (sex determining region Y)-box 13	Nucleus	transcription regulator	10.0584	19.8234	5.86165	Decreases proliferation of cells
NM_007499	ataxia telangiectasia mutated	Nucleus	kinase	979.686	984.561	574.441	Increases proliferation of cells
NM_001013833	protein kinase, cGMP-dependent, type I	Cytoplasm	kinase	24.8107	41.1152	14.6541	Increases proliferation of cells
NM_008875	phospholipase D1, phosphatidylcholine-specific	Cytoplasm	enzyme	54.3153	73.4199	32.2391	Increases proliferation of cells
NM_013499	complement component (3b/4b) receptor 1-like	Plasma Membrane	other	357.408	425.836	216.881	Decreases proliferation of cells
NM_011200	protein tyrosine phosphatase 4a1	Cytoplasm	phosphatase	197.815	265.046	120.164	Increases proliferation of cells
NM_175023	retinoblastoma binding protein 6	Nucleus	enzyme	521.024	745.947	316.529	Increases proliferation of cells
NM_018823	nuclear factor of activated T-cells 5, tonicity-responsive	Nucleus	transcription regulator	732.25	1373.69	448.416	Increases proliferation of cells
NM_011278	ring finger protein 4	Nucleus	transcription regulator	827.47	896.457	507.033	Decreases proliferation of cells
NM_177700	ATM interactor	Nucleus	other	90.5254	91.0407	55.6857	Increases proliferation of cells
NM_018807	pleiomorphic adenoma gene-like 2	Nucleus	transcription regulator	372.16	431.709	231.535	Affects proliferation of cells
NM_153143	potassium channel tetramerisation domain containing 11	Cytoplasm	other	9.38782	31.5706	5.86165	Decreases proliferation of cells
NM_027196	polymerase (DNA-directed), delta 4	Nucleus	enzyme	14.0817	16.1524	8.79247	Increases proliferation of cells
NM_145393	YTH domain family, member 2	unknown	other	398.982	461.811	249.12	Affects proliferation of cells
NM_008263	homeobox A10	Nucleus	transcription regulator	4.69391	7.34199	2.93082	Increases proliferation of cells
NM_053180	cyclin-dependent kinase 20	Nucleus	kinase	4.69391	8.07619	2.93082	Increases proliferation of cells
NM_010780	chymase 1, mast cell	Extracellular Space	peptidase	4.69391	214.386	2.93082	Decreases proliferation of cells
NM_134250	mediator complex subunit 7	Nucleus	transcription regulator	4.69391	5.1394	2.93082	Decreases proliferation of cells
NM_010459	homeobox B4	Nucleus	transcription regulator	46.9391	69.7489	29.3082	Increases proliferation of cells
NM_009807	caspase 1, apoptosis-related cysteine peptidase (interleukin 1, beta, convertase)	Cytoplasm	peptidase	281.635	325.25	175.849	Increases proliferation of cells
NM_007826	dachshund homolog 1 (Drosophila)	Nucleus	transcription regulator	209.885	364.897	131.887	Decreases proliferation of cells
NM_009592	ATP-binding cassette, sub-family B (MDR/TAP), member 7	Cytoplasm	transporter	758.402	1031.55	477.724	Increases proliferation of cells
NM_007636	chaperonin containing TCP1, subunit 2 (beta)	Cytoplasm	kinase	1160.74	1162.97	738.568	Increases proliferation of cells
NM_008969	prostaglandin-endoperoxide synthase 1 (prostaglandin G/H synthase and cyclooxygenase)	Cytoplasm	enzyme	155.57	179.145	99.648	Decreases proliferation of cells
NM_008304	syndecan 2	Plasma Membrane	other	22.799	37.4442	14.6541	Increases proliferation of cells
NM_207625	acyl-CoA synthetase long-chain family member 4	Cytoplasm	enzyme	432.51	576.346	278.428	Increases proliferation of cells
NM_011157	serglycin	Extracellular Space	other	2517.95	3539.58	1626.61	Decreases proliferation of cells
NM_183358	growth arrest and DNA-damage-inducible, gamma interacting protein 1	Nucleus	other	72.4203	85.9013	46.8932	Affects proliferation of cells
NM_026810	mutL homolog 1, colon cancer, nonpolyposis type 2 (E. coli)	Nucleus	enzyme	298.399	315.706	193.434	Decreases proliferation of cells
NM_133656	v-crk sarcoma virus CT10 oncogene homolog (avian)	Cytoplasm	other	401.665	471.356	260.843	Increases proliferation of cells
NM_009810	caspase 3, apoptosis-related cysteine peptidase	Cytoplasm	peptidase	157.581	185.752	102.579	Decreases proliferation of cells
NM_025842	vacuolar protein sorting 28 homolog (S. cerevisiae)	Cytoplasm	transporter	98.5721	104.256	64.4781	Increases proliferation of cells
NM_016915	phospholipase A2, group VI (cytosolic, calcium-independent)	Cytoplasm	enzyme	13.4112	18.355	8.79247	Increases proliferation of cells
NM_019870	N(alpha)-acetyltransferase 10, NatA catalytic subunit	Nucleus	enzyme	53.6447	55.065	35.1699	Affects proliferation of cells
NM_145436	cell division cycle 27 homolog (S. cerevisiae)	Nucleus	other	863.009	982.359	568.58	Affects proliferation of cells
NM_009402	peptidoglycan recognition protein 1	Plasma Membrane	transmembrane receptor	79.7965	101.32	52.7548	Increases proliferation of cells
NM_145452	RAS p21 protein activator (GTPase activating protein) 1	Cytoplasm	transporter	512.977	678.4	339.976	Decreases proliferation of cells
NM_010169	coagulation factor II (thrombin) receptor	Plasma Membrane	G-protein coupled receptor	83.8198	111.598	55.6857	Increases proliferation of cells
NM_012002	COP9 constitutive photomorphogenic homolog subunit 6 (Arabidopsis)	Nucleus	other	176.357	239.349	117.233	Increases proliferation of cells
NM_019861	cathepsin F	Cytoplasm	peptidase	8.71726	13.9498	5.86165	Affects proliferation of cells
NM_009408	topoisomerase (DNA) I	Nucleus	enzyme	1905.06	2051.35	1289.56	Decreases proliferation of cells
NM_019566	ras homolog gene family, member G (rho G)	Cytoplasm	enzyme	224.637	243.754	152.403	Increases proliferation of cells
NM_012001	COP9 constitutive photomorphogenic homolog subunit 4 (Arabidopsis)	Cytoplasm	other	223.967	297.351	152.403	Increases proliferation of cells
NM_001159537	adenylate cyclase 3	Plasma Membrane	enzyme	21.4579	38.9126	14.6541	Increases proliferation of cells
NM_010937	neuroblastoma RAS viral (v-ras) oncogene homolog	Plasma Membrane	enzyme	1363.25	1491.89	932.002	Increases proliferation of cells
NM_011277	ring finger protein 2	Nucleus	transcription regulator	333.938	461.077	228.604	Increases proliferation of cells
NM_025280	KIN, antigenic determinant of recA protein homolog (mouse)	Nucleus	other	165.628	174.739	114.302	Increases proliferation of cells
NR_027372	Rho GTPase activating protein 1	Cytoplasm	other	80.4671	109.396	55.6857	Affects proliferation of cells
NM_021356	GRB2-associated binding protein 1	Cytoplasm	other	126.065	182.816	87.9247	Affects proliferation of cells
NM_009759	BMX non-receptor tyrosine kinase	Cytoplasm	kinase	63.0325	123.345	43.9624	Increases proliferation of cells
NM_011237	RAD9 homolog A (S. pombe)	Nucleus	enzyme	83.8198	93.9775	58.6165	Increases proliferation of cells
NM_145705	TERF1 (TRF1)-interacting nuclear factor 2	Nucleus	other	50.2919	69.0147	35.1699	Decreases proliferation of cells
NM_013693	tumor necrosis factor	Extracellular Space	cytokine	16.764	18.355	11.7233	Increases proliferation of cells
NM_017397	DEAD (Asp-Glu-Ala-Asp) box polypeptide 20	Nucleus	transcription regulator	271.576	284.135	190.504	Increases proliferation of cells
NM_010432	homeodomain interacting protein kinase 1	Nucleus	kinase	1678.41	2405.97	1181.12	Increases proliferation of cells
NM_001162465	dystrobrevin, beta	Plasma Membrane	other	41.5746	68.2805	29.3082	Affects proliferation of cells
NM_007486	Rho GDP dissociation inhibitor (GDI) beta	Cytoplasm	other	6135.61	7201.76	4334.69	Decreases proliferation of cells
NM_009770	BTG family, member 3	Nucleus	other	45.598	55.065	32.2391	Decreases proliferation of cells
NM_144811	chromobox homolog 7	Nucleus	other	49.6213	58.7359	35.1699	Increases proliferation of cells
NM_029094	phosphoinositide-3-kinase, catalytic, beta polypeptide	Cytoplasm	kinase	387.583	401.607	275.497	Increases proliferation of cells
NM_133918	elastin microfibril interfacer 1	Extracellular Space	other	28.834	35.2416	20.5158	Decreases proliferation of cells
NM_001190846	K(lysine) acetyltransferase 2B	Nucleus	transcription regulator	166.969	262.109	120.164	Decreases proliferation of cells
NM_001013367	protein kinase, AMP-activated, alpha 1 catalytic subunit	Cytoplasm	kinase	313.151	425.101	225.673	Increases proliferation of cells
NM_009481	ubiquitin specific peptidase 9, X-linked	Plasma Membrane	peptidase	2086.11	2427.26	1503.51	Affects proliferation of cells
NM_008139	guanine nucleotide binding protein (G protein), q polypeptide	Plasma Membrane	enzyme	492.861	696.021	357.561	Increases proliferation of cells
NM_009185	SCL/TAL1 interrupting locus	Nucleus	other	246.095	333.327	178.78	Affects proliferation of cells
NM_029498	zinc finger, MYM-type 2	Nucleus	other	725.545	922.154	527.548	Increases proliferation of cells
NM_001111050	CD151 molecule (Raph blood group)	Plasma Membrane	other	16.0934	31.5706	11.7233	Increases proliferation of cells
NM_008183	glutathione S-transferase mu 1	Cytoplasm	enzyme	8.04671	12.4814	5.86165	Increases proliferation of cells
NM_026793	myc target 1	Nucleus	other	12.0701	42.5836	8.79247	Increases proliferation of cells
NM_001025566	choline kinase alpha	Cytoplasm	kinase	24.1401	63.1411	17.5849	Increases proliferation of cells
NM_013672	Sp1 transcription factor	Nucleus	transcription regulator	1472.55	2240.04	1072.68	Increases proliferation of cells
NM_172285	phospholipase C, gamma 2 (phosphatidylinositol-specific)	Cytoplasm	enzyme	400.324	435.38	293.082	Increases proliferation of cells
NM_152816	dynamin 1-like	Cytoplasm	enzyme	471.403	610.854	345.837	Increases proliferation of cells
NM_010754	SMAD family member 2	Nucleus	transcription regulator	493.531	524.218	363.422	Decreases proliferation of cells
NM_001198571	abl-interactor 2	Cytoplasm	other	290.352	326.719	213.95	Increases proliferation of cells
NM_011721	Werner syndrome, RecQ helicase-like	Nucleus	enzyme	715.486	874.431	527.548	Increases proliferation of cells
NM_019425	glucosamine-phosphate N-acetyltransferase 1	Cytoplasm	enzyme	107.289	162.258	79.1322	Increases proliferation of cells
NM_001162908	sestrin 1	Nucleus	other	305.775	351.681	225.673	Decreases proliferation of cells
NM_001159486	MCF.2 cell line derived transforming sequence-like	Cytoplasm	other	39.563	52.1282	29.3082	Increases proliferation of cells
NM_008861	polycystic kidney disease 2 (autosomal dominant)	Plasma Membrane	ion channel	35.5396	82.2303	26.3774	Affects proliferation of cells
NM_134015	F-box and WD repeat domain containing 11	Cytoplasm	enzyme	511.636	906.736	381.007	Increases proliferation of cells
NM_033320	glucuronic acid epimerase	Cytoplasm	enzyme	341.985	551.384	254.982	Increases proliferation of cells
NM_001164325	transient receptor potential cation channel, subfamily M, member 7	Plasma Membrane	kinase	903.243	1248.14	674.089	Increases proliferation of cells
NM_138667	TGF-beta activated kinase 1/MAP3K7 binding protein 2	Cytoplasm	other	783.883	969.143	586.165	Increases proliferation of cells
NM_001081001	breast cancer 2, early onset	Nucleus	transcription regulator	679.947	884.71	509.963	Decreases proliferation of cells
NM_009121	spermidine/spermine N1-acetyltransferase 1	Cytoplasm	enzyme	300.41	441.254	225.673	Decreases proliferation of cells
NM_010184	Fc fragment of IgE, high affinity I, receptor for; alpha polypeptide	Plasma Membrane	transmembrane receptor	62.362	234.21	46.8932	Increases proliferation of cells
NM_053069	ATG5 autophagy related 5 homolog (S. cerevisiae)	Cytoplasm	other	58.3386	75.6225	43.9624	Decreases proliferation of cells
NM_028295	protein disulfide isomerase family A, member 5	Cytoplasm	enzyme	38.8924	69.7489	29.3082	Affects proliferation of cells
NM_030153	N(alpha)-acetyltransferase 35, NatC auxiliary subunit	Cytoplasm	other	158.252	215.12	120.164	Increases proliferation of cells
NM_010578	integrin, beta 1 (fibronectin receptor, beta polypeptide, antigen CD29 includes MDF2, MSK12)	Plasma Membrane	transmembrane receptor	1262.66	1399.38	961.31	Increases proliferation of cells
NM_009277	tripartite motif containing 21	Nucleus	enzyme	192.45	212.918	146.541	Decreases proliferation of cells
NM_020273	glucocorticoid modulatory element binding protein 1	Nucleus	transcription regulator	203.179	242.286	155.334	Affects proliferation of cells
NM_176979	topoisomerase (DNA) II binding protein 1	Nucleus	other	1719.31	1802.46	1315.94	Increases proliferation of cells
NM_018808	DnaJ (Hsp40) homolog, subfamily B, member 1	Nucleus	other	550.529	553.586	422.039	Affects proliferation of cells
NM_001004143	ubiquitin specific peptidase 22	Nucleus	peptidase	186.415	190.892	143.61	Increases proliferation of cells
NM_019739	forkhead box O1	Nucleus	transcription regulator	87.1726	153.448	67.4089	Decreases proliferation of cells
NM_009029	retinoblastoma 1	Nucleus	transcription regulator	336.621	408.215	260.843	Decreases proliferation of cells
NM_173431	RPGRIP1-like	Cytoplasm	other	94.5488	213.652	73.2706	Decreases proliferation of cells
NM_009980	C-terminal binding protein 2	Nucleus	transcription regulator	79.1259	143.903	61.5473	Decreases proliferation of cells
NM_144787	lysine (K)-specific demethylase 4C	Nucleus	other	399.653	430.975	313.598	Increases proliferation of cells
NM_007971	enhancer of zeste homolog 2 (Drosophila)	Nucleus	transcription regulator	919.336	1104.97	723.913	Increases proliferation of cells
NM_011346	selectin L	Plasma Membrane	other	1242.55	1310.55	984.757	Affects proliferation of cells
NM_019737	UDP-Gal:betaGlcNAc beta 1,4- galactosyltransferase, polypeptide 6	Cytoplasm	enzyme	612.891	959.599	486.517	Increases proliferation of cells
NM_027893	poliovirus receptor-related 4	Plasma Membrane	other	22.1284	48.4572	17.5849	Increases proliferation of cells
NM_145076	tripartite motif containing 24	Nucleus	transcription regulator	132.1	207.778	105.51	Decreases proliferation of cells
NM_021412	matrix metallopeptidase 19	Extracellular Space	peptidase	109.972	124.08	87.9247	Increases proliferation of cells
NM_178309	BRCA1 interacting protein C-terminal helicase 1	Nucleus	enzyme	410.382	466.217	328.252	Decreases proliferation of cells
NM_016910	protein phosphatase, Mg2+/Mn2+ dependent, 1D	Cytoplasm	phosphatase	95.2193	135.827	76.2014	Increases proliferation of cells
NM_018729	CD244 molecule, natural killer cell receptor 2B4	Plasma Membrane	other	120.701	140.232	96.7172	Increases proliferation of cells
NM_009792	calcium/calmodulin-dependent protein kinase II alpha	Cytoplasm	kinase	156.911	174.005	126.025	Affects proliferation of cells
NM_170669	ribosomal protein S15a	Cytoplasm	other	714.145	914.812	574.441	Increases proliferation of cells
NR_031761	RMI1, RecQ mediated genome instability 1, homolog (S. cerevisiae)	unknown	other	364.113	750.352	293.082	Increases proliferation of cells
NM_026004	5'-nucleotidase, cytosolic III	Cytoplasm	phosphatase	145.511	151.979	117.233	Affects proliferation of cells
NM_138659	PRP8 pre-mRNA processing factor 8 homolog (S. cerevisiae)	Nucleus	other	2171.94	2187.91	1755.56	Affects proliferation of cells
NM_133872	lysine (K)-specific demethylase 1A	Nucleus	enzyme	437.204	467.685	354.63	Increases proliferation of cells
NM_173408	DCN1, defective in cullin neddylation 1, domain containing 3 (S. cerevisiae)	Cytoplasm	other	46.9391	110.13	38.1007	Decreases proliferation of cells
NM_009427	transducer of ERBB2, 1	Nucleus	transcription regulator	39.563	60.9385	32.2391	Decreases proliferation of cells
NM_213660	signal transducer and activator of transcription 3 (acute-phase response factor)	Nucleus	transcription regulator	451.957	690.882	372.215	Increases proliferation of cells
NM_010511	interferon gamma receptor 1	Plasma Membrane	transmembrane receptor	1194.27	2306.12	984.757	Decreases proliferation of cells
NR_027677	E2F transcription factor 6	Nucleus	transcription regulator	177.698	241.552	146.541	Increases proliferation of cells
NM_008098	myotrophin	Nucleus	transcription regulator	2956.49	3888.32	2441.38	Increases proliferation of cells
NM_001081058	cyclin-dependent kinase 13	Nucleus	kinase	720.18	827.443	594.957	Increases proliferation of cells
NM_010547	inhibitor of kappa light polypeptide gene enhancer in B-cells, kinase gamma	Nucleus	kinase	173.675	259.907	143.61	Increases proliferation of cells
NR_003258	GNAS (guanine nucleotide binding protein, alpha stimulating) complex locus	Plasma Membrane	enzyme	995.78	1284.85	823.561	Increases proliferation of cells
NM_177356	lysosomal-associated membrane protein 3	Plasma Membrane	other	38.8924	49.1914	32.2391	Affects proliferation of cells
NM_133810	serine/threonine kinase 17b	Nucleus	kinase	336.621	337.732	281.359	Decreases proliferation of cells
NM_009031	retinoblastoma binding protein 7	Nucleus	transcription regulator	1039.37	1144.62	870.455	Decreases proliferation of cells
NM_001037941	DnaJ (Hsp40) homolog, subfamily B, member 6	Nucleus	transcription regulator	66.3853	77.0909	55.6857	Decreases proliferation of cells
NM_011383	SIX homeobox 5	Nucleus	transcription regulator	17.4345	32.3048	14.6541	Decreases proliferation of cells
NM_009982	cathepsin C	Cytoplasm	peptidase	177.698	197.5	149.472	Affects proliferation of cells
NM_133931	protection of telomeres 1 homolog (S. pombe)	Nucleus	other	233.354	290.009	196.365	Increases proliferation of cells
NM_025823	prenylcysteine oxidase 1	Cytoplasm	enzyme	449.274	618.196	378.076	Decreases proliferation of cells
NM_133977	transferrin	Extracellular Space	transporter	236.707	295.882	199.296	Decreases proliferation of cells
NM_139294	v-raf murine sarcoma viral oncogene homolog B1	Cytoplasm	enzyme	786.565	1016.13	665.297	Increases proliferation of cells
NM_008108	growth differentiation factor 3	Extracellular Space	growth factor	20.7873	27.8996	17.5849	Affects proliferation of cells
NM_011932	dual adaptor of phosphotyrosine and 3-phosphoinositides	Cytoplasm	other	924.701	1201.15	788.392	Increases proliferation of cells
NM_011990	solute carrier family 7, (cationic amino acid transporter, y+ system) member 11	Plasma Membrane	transporter	27.4929	47.723	23.4466	Increases proliferation of cells
NM_015766	Epstein-Barr virus induced 3	Extracellular Space	cytokine	27.4929	35.2416	23.4466	Increases proliferation of cells
NM_013715	COP9 constitutive photomorphogenic homolog subunit 5 (Arabidopsis)	Nucleus	transcription regulator	443.239	457.406	378.076	Increases proliferation of cells
NM_009172	seven in absentia homolog 1 (Drosophila)	Nucleus	enzyme	85.8315	102.788	73.2706	Decreases proliferation of cells
NM_023320	pleckstrin homology domain containing, family O member 1	Plasma Membrane	other	37.5513	39.6468	32.2391	Increases proliferation of cells
NM_030013	cytochrome P450, family 20, subfamily A, polypeptide 1	unknown	enzyme	81.8082	185.752	70.3398	Affects proliferation of cells
NM_001163643	mitogen-activated protein kinase kinase kinase 12	Cytoplasm	kinase	547.176	618.196	474.793	Affects proliferation of cells
NM_008479	lymphocyte-activation gene 3	Plasma Membrane	transmembrane receptor	6.70559	20.5576	5.86165	Decreases proliferation of cells
NM_007645	CD37 molecule	Plasma Membrane	other	117.348	123.345	102.579	Decreases proliferation of cells
NM_133186	STEAP family member 3	Cytoplasm	transporter	16.764	19.8234	14.6541	Decreases proliferation of cells
NM_030711	endoplasmic reticulum aminopeptidase 1	Extracellular Space	peptidase	486.826	665.185	427.9	Increases proliferation of cells
NM_012032	serine incorporator 3	Cytoplasm	transporter	7682.59	9581.3	6790.72	Decreases proliferation of cells
NM_023585	ubiquitin-conjugating enzyme E2 variant 2	Cytoplasm	enzyme	324.55	373.707	287.221	Affects proliferation of cells
NM_139198	placenta-specific 8	Nucleus	other	1221.76	1444.9	1081.47	Increases proliferation of cells
NM_001162941	microtubule-associated protein, RP/EB family, member 2	Cytoplasm	other	829.481	1187.2	735.637	Affects proliferation of cells
NM_010191	farnesyl-diphosphate farnesyltransferase 1	Cytoplasm	enzyme	36.2102	50.6598	32.2391	Increases proliferation of cells
NM_010120	eukaryotic translation initiation factor 1A, Y-linked	Cytoplasm	translation regulator	498.896	600.575	445.485	Affects proliferation of cells
NM_001146176	MYC associated factor X	Nucleus	transcription regulator	1285.46	1306.14	1148.88	Decreases proliferation of cells
NM_001081346	rhotekin 2	Plasma Membrane	other	29.5046	31.5706	26.3774	Increases proliferation of cells
NM_007691	CHK1 checkpoint homolog (S. pombe)	Nucleus	kinase	366.796	381.049	328.252	Increases proliferation of cells
NM_001199105	tumor protein p53 inducible nuclear protein 1	Nucleus	other	166.969	389.126	149.472	Decreases proliferation of cells
NM_008898	P450 (cytochrome) oxidoreductase	Cytoplasm	enzyme	78.4554	154.916	70.3398	Affects proliferation of cells
NM_008910	protein phosphatase, Mg2+/Mn2+ dependent, 1A	Cytoplasm	phosphatase	235.366	268.717	211.019	Decreases proliferation of cells
NM_009735	beta-2-microglobulin	Plasma Membrane	transmembrane receptor	3298.48	4033.69	2971.86	Decreases proliferation of cells
NM_197985	adiponectin receptor 2	Plasma Membrane	other	408.37	466.951	369.284	Decreases proliferation of cells
NM_178854	CCR4-NOT transcription complex, subunit 6-like	Cytoplasm	other	711.463	845.063	644.781	Increases proliferation of cells
NM_009418	tripeptidyl peptidase II	Cytoplasm	peptidase	741.638	768.707	674.089	Increases proliferation of cells
NM_007798	cathepsin B	Cytoplasm	peptidase	782.542	803.214	715.121	Increases proliferation of cells
NM_009804	catalase	Cytoplasm	enzyme	400.324	551.384	366.353	Decreases proliferation of cells
NM_024185	family with sequence similarity 188, member A	unknown	other	264.871	270.185	243.258	Decreases proliferation of cells
NM_001045529	MORC family CW-type zinc finger 3	Nucleus	other	761.755	904.534	700.467	Decreases proliferation of cells
NM_001005868	erbb2 interacting protein	Extracellular Space	cytokine	1571.12	1999.22	1444.9	Increases proliferation of cells
NM_009970	colony stimulating factor 2 receptor, alpha, low-affinity (granulocyte-macrophage)	Plasma Membrane	transmembrane receptor	95.2193	99.8511	87.9247	Increases proliferation of cells
NM_009778	complement component 3	Extracellular Space	peptidase	906.595	1226.85	838.216	Increases proliferation of cells
NM_010093	E2F transcription factor 3	Nucleus	transcription regulator	478.108	486.04	442.554	Increases proliferation of cells
NM_001159590	sirtuin 1	Nucleus	transcription regulator	166.969	231.273	155.334	Increases proliferation of cells
NM_016898	CD164 molecule, sialomucin	Plasma Membrane	other	1210.36	1558.71	1128.37	Affects proliferation of cells
NM_009795	calpain, small subunit 1	Cytoplasm	peptidase	453.968	618.93	424.969	Affects proliferation of cells
NM_011870	calcium and integrin binding 1 (calmyrin)	Nucleus	other	18.7756	22.026	17.5849	Increases proliferation of cells
NM_176841	coiled-coil domain containing 88A	Cytoplasm	other	1085.63	1157.1	1017	Increases proliferation of cells
NM_008397	integrin, alpha 6	Plasma Membrane	other	383.56	574.878	360.491	Decreases proliferation of cells
NM_010513	insulin-like growth factor 1 receptor	Plasma Membrane	transmembrane receptor	1776.98	2215.08	1670.57	Increases proliferation of cells
NM_133919	AF4/FMR2 family, member 1	Nucleus	transcription regulator	1064.85	1590.28	1005.27	Decreases proliferation of cells
NM_001159331	N-6 adenine-specific DNA methyltransferase 1 (putative)	unknown	enzyme	24.8107	30.1022	23.4466	Increases proliferation of cells
NM_009546	tripartite motif containing 25	Cytoplasm	transcription regulator	1534.91	1861.93	1453.69	Increases proliferation of cells
NM_010485	ELAV (embryonic lethal, abnormal vision, Drosophila)-like 1 (Hu antigen R)	Cytoplasm	other	470.732	498.521	448.416	Increases proliferation of cells
NM_199068	forkhead box K1	Nucleus	transcription regulator	630.325	737.136	600.819	Affects proliferation of cells
NM_008960	phosphatase and tensin homolog	Cytoplasm	phosphatase	1571.12	1773.83	1497.65	Decreases proliferation of cells
NM_008669	N-acetylgalactosaminidase, alpha-	Cytoplasm	enzyme	58.3386	102.054	55.6857	Affects proliferation of cells
NM_080428	F-box and WD repeat domain containing 7	Nucleus	transcription regulator	107.289	132.89	102.579	Decreases proliferation of cells
NM_001081454	furin (paired basic amino acid cleaving enzyme)	Cytoplasm	peptidase	42.9158	67.5463	41.0315	Increases proliferation of cells
NM_001111100	lipase A, lysosomal acid, cholesterol esterase	Cytoplasm	enzyme	211.226	303.224	202.227	Affects proliferation of cells
NM_011345	selectin E	Plasma Membrane	transmembrane receptor	216.59	287.806	208.088	Decreases proliferation of cells
NM_008296	heat shock transcription factor 1	Nucleus	transcription regulator	57.6681	93.9775	55.6857	Affects proliferation of cells
NM_001177759	tumor necrosis factor, alpha-induced protein 8	Cytoplasm	other	749.014	903.065	723.913	Increases proliferation of cells
NM_133729	serine/threonine protein kinase MST4	Nucleus	kinase	539.129	704.831	521.687	Increases proliferation of cells
NM_008514	low density lipoprotein receptor-related protein 6	Plasma Membrane	transmembrane receptor	674.582	1257.68	653.574	Increases proliferation of cells
NM_001081430	N(alpha)-acetyltransferase 30, NatC catalytic subunit	unknown	other	332.597	439.051	322.391	Increases proliferation of cells
NM_011027	purinergic receptor P2X, ligand-gated ion channel, 7	Plasma Membrane	ion channel	24.1401	40.381	23.4466	Increases proliferation of cells
NM_010308	guanine nucleotide binding protein (G protein), alpha activating activity polypeptide O	Plasma Membrane	enzyme	6.03503	24.9628	5.86165	Decreases proliferation of cells
NM_207678	cyclin L2	Nucleus	other	289.011	292.211	281.359	Decreases proliferation of cells
NM_001111059	CD34 molecule	Plasma Membrane	other	970.299	1530.81	946.656	Increases proliferation of cells
NM_148945	ribosomal protein S6 kinase, 90kDa, polypeptide 3	Cytoplasm	kinase	323.88	471.356	316.529	Increases proliferation of cells
NM_026446	regulator of G-protein signaling 19	Cytoplasm	other	104.607	161.524	102.579	Increases proliferation of cells
NM_144519	zinc finger protein 639	Nucleus	transcription regulator	92.5371	111.598	90.8555	Increases proliferation of cells
NM_001102565	alkB, alkylation repair homolog 1 (E. coli)	Cytoplasm	enzyme	432.51	478.698	424.969	Increases proliferation of cells
NM_011897	sprouty homolog 2 (Drosophila)	Plasma Membrane	other	26.8224	97.6485	26.3774	Decreases proliferation of cells
NM_025356	ubiquitin-conjugating enzyme E2D 3	unknown	enzyme	883.126	947.117	870.455	Decreases proliferation of cells
NM_001001326	suppression of tumorigenicity 5	unknown	enzyme	20.7873	41.1152	20.5158	Increases proliferation of cells
NM_023517	tumor necrosis factor (ligand) superfamily, member 13	Extracellular Space	cytokine	287.67	364.163	284.29	Increases proliferation of cells
NM_010242	fucosyltransferase 4 (alpha (1,3) fucosyltransferase, myeloid-specific)	Cytoplasm	enzyme	73.7615	94.7117	73.2706	Increases proliferation of cells
NM_011749	zinc finger protein 148	Nucleus	transcription regulator	489.508	720.25	486.517	Affects proliferation of cells
NM_025923	Fanconi anemia, complementation group L	Nucleus	enzyme	97.231	140.232	96.7172	Affects proliferation of cells
NM_010241	AKT interacting protein	Cytoplasm	other	82.4787	165.929	82.0631	Decreases proliferation of cells
NM_001110214	DNA cross-link repair 1C	Nucleus	enzyme	120.701	148.308	120.164	Increases proliferation of cells
NM_007920	E74-like factor 1 (ets domain transcription factor)	Nucleus	transcription regulator	1114.47	1391.31	1110.78	Decreases proliferation of cells
NM_007941	syntaxin 2	Cytoplasm	transporter	38.2219	53.5966	38.1007	Decreases proliferation of cells
NM_001111096	v-yes-1 Yamaguchi sarcoma viral related oncogene homolog	Cytoplasm	kinase	387.583	448.596	386.869	Increases proliferation of cells
NM_177231	arrestin, beta 1	Cytoplasm	other	366.796	506.598	366.353	Increases proliferation of cells
NM_001122893	FYN oncogene related to SRC, FGR, YES	Plasma Membrane	kinase	70.4087	70.4831	70.3398	Increases proliferation of cells
NM_009826	RB1-inducible coiled-coil 1	Nucleus	other	618.926	982.359	618.404	Decreases proliferation of cells

## Sheet: RNA expression genes up
Supplemental Table 4: Ingenuity Pathway analysis (IPA) reveals cancer-related networks that are specifically rewired in L-GMP
RNA expression genes up-regulated in L-GMP with the IPA-predicted functional activation status shown in the last coloumn
For each transcript the RefSeq identicfication number, the transcript description, the subcellular localization, the family identiy and the normalized RPKM (number of reads which map per kilobase of exon model per million mapped reads) value in Ctrl-, ST- and L-GMP are indicated
RefSeq ID	Description	Location	Family	Normalized RPKM value Ctrl-GMP	Normalized RPKM value ST-GMP	Normalized RPKM value L-GMP	Prediction
NM_010512	insulin-like growth factor 1 (somatomedin C)	Extracellular Space	growth factor	0	0	23.4466	Increases RNA expression
NM_009405	troponin I type 2 (skeletal, fast)	Cytoplasm	enzyme	0	0	20.5158	Increases RNA expression
NR_029792	microRNA 200c	Cytoplasm	microRNA	0	0	14.6541	Decreases RNA expression
NM_001013756	grainyhead-like 3 (Drosophila)	Nucleus	other	0	0	11.7233	Increases RNA expression
NM_001093776	myelin transcription factor 1-like	Nucleus	transcription regulator	0	0	8.79247	Increases RNA expression
NM_010207	fibroblast growth factor receptor 2	Plasma Membrane	kinase	0	0	5.86165	Affects RNA expression
NM_010466	homeobox C8	Nucleus	transcription regulator	0	0	5.86165	Decreases RNA expression
NM_013834	secreted frizzled-related protein 1	Plasma Membrane	transmembrane receptor	0	0	5.86165	Decreases RNA expression
NM_001127261	tumor protein p63	Nucleus	transcription regulator	0	0	5.86165	Increases RNA expression
NM_007989	forkhead box H1	Nucleus	transcription regulator	0	0	5.86165	Increases RNA expression
NM_177678	actin binding LIM protein family, member 2	Cytoplasm	other	0	0	5.86165	Increases RNA expression
NM_139226	one cut homeobox 3	Nucleus	transcription regulator	0	0	2.93082	Affects RNA expression
NM_144828	protein phosphatase 1, regulatory (inhibitor) subunit 1B	Cytoplasm	phosphatase	0	0	2.93082	Affects RNA expression
NM_010004	cytochrome P450, family 2, subfamily c, polypeptide 40	Cytoplasm	enzyme	0	0	2.93082	Decreases RNA expression
NM_010051	dickkopf homolog 1 (Xenopus laevis)	Extracellular Space	growth factor	0	0	2.93082	Decreases RNA expression
NM_011415	snail homolog 2 (Drosophila)	Nucleus	other	0	0	2.93082	Decreases RNA expression
NM_028016	Nanog homeobox	Nucleus	transcription regulator	0	0	2.93082	Decreases RNA expression
NM_001177898	src kinase associated phosphoprotein 1	Cytoplasm	kinase	0	0	2.93082	Increases RNA expression
NM_010197	fibroblast growth factor 1 (acidic)	Extracellular Space	growth factor	0	0	2.93082	Increases RNA expression
NM_011537	T-box 5	Nucleus	transcription regulator	0	0	2.93082	Increases RNA expression
NM_033652	LIM homeobox transcription factor 1, alpha	Nucleus	transcription regulator	0	0	2.93082	Increases RNA expression
NM_194268	one cut homeobox 2	Nucleus	transcription regulator	0	0	2.93082	Increases RNA expression
NM_009354	telomerase reverse transcriptase	Nucleus	enzyme	0.670559	0	427.9	Decreases RNA expression
NM_010899	nuclear factor of activated T-cells, cytoplasmic, calcineurin-dependent 2	Nucleus	transcription regulator	18.7756	5.1394	527.548	Increases RNA expression
NM_011659	tumor necrosis factor receptor superfamily, member 4	Plasma Membrane	transmembrane receptor	7.37615	1.4684	202.227	Decreases RNA expression
NM_013627	paired box 6	Nucleus	transcription regulator	0.670559	0	14.6541	Decreases RNA expression
NM_013487	CD3d molecule, delta (CD3-TCR complex)	Plasma Membrane	transmembrane receptor	2.01168	1.4684	26.3774	Increases RNA expression
NM_019781	peroxisomal biogenesis factor 14	Cytoplasm	transcription regulator	11.3995	11.013	140.68	Decreases RNA expression
NM_001113530	colony stimulating factor 1 (macrophage)	Extracellular Space	cytokine	18.7756	2.9368	216.881	Increases RNA expression
NM_009336	vacuolar protein sorting 72 homolog (S. cerevisiae)	Nucleus	transcription regulator	34.8691	29.368	378.076	Decreases RNA expression
NM_013733	chromatin assembly factor 1, subunit A (p150)	Nucleus	other	637.701	287.072	6817.1	Affects RNA expression
NM_181541	caprin family member 2	Cytoplasm	other	36.2102	13.2156	342.906	Increases RNA expression
NM_026988	parathymosin	Nucleus	other	133.441	120.409	1239.74	Increases RNA expression
NM_009326	transcription elongation factor A (SII), 2	Nucleus	transcription regulator	29.5046	23.4944	269.636	Increases RNA expression
NM_008225	hematopoietic cell-specific Lyn substrate 1	Nucleus	transcription regulator	417.758	325.985	3801.28	Affects RNA expression
NM_007698	cholinergic receptor, muscarinic 1	Plasma Membrane	G-protein coupled receptor	1.34112	0.734199	11.7233	Increases RNA expression
NM_001146053	HIV-1 Tat interactive protein 2, 30kDa	Nucleus	transcription regulator	14.0817	13.9498	120.164	Affects RNA expression
NM_009883	CCAAT/enhancer binding protein (C/EBP), beta	Nucleus	transcription regulator	28.834	19.0892	219.812	Increases RNA expression
NM_008859	protein kinase C, theta	Cytoplasm	kinase	53.6447	33.7732	404.454	Increases RNA expression
NM_010137	endothelial PAS domain protein 1	Nucleus	transcription regulator	2.01168	1.4684	14.6541	Increases RNA expression
NM_001110205	activin A receptor, type I	Plasma Membrane	kinase	20.1168	18.355	140.68	Increases RNA expression
NM_011306	retinoid X receptor, beta	Nucleus	ligand-dependent nuclear receptor	44.9274	41.1152	298.944	Increases RNA expression
NM_145404	protein arginine methyltransferase 7	Cytoplasm	enzyme	52.9741	43.3178	348.768	Affects RNA expression
NR_033577	apolipoprotein L 7e	unknown	other	1.34112	0	8.79247	Increases RNA expression
NM_009032	RNA binding motif protein 4	Nucleus	other	387.583	318.643	2479.48	Decreases RNA expression
NM_022012	mitogen-activated protein kinase kinase kinase 11	Cytoplasm	kinase	84.4904	58.7359	536.341	Increases RNA expression
NM_198160	SWI/SNF related, matrix associated, actin dependent regulator of chromatin, subfamily c, member 2	Nucleus	transcription regulator	1049.42	853.14	6644.18	Affects RNA expression
NM_009672	acidic (leucine-rich) nuclear phosphoprotein 32 family, member A	Nucleus	other	5571.67	3991.11	34425.5	Decreases RNA expression
NM_017406	activating transcription factor 6 beta	Nucleus	transcription regulator	201.168	156.384	1242.67	Increases RNA expression
NM_001164055	protein kinase (cAMP-dependent, catalytic) inhibitor gamma	unknown	other	300.41	241.552	1828.83	Decreases RNA expression
NM_013676	suppressor of Ty 5 homolog (S. cerevisiae)	Nucleus	transcription regulator	392.947	291.477	2365.17	Affects RNA expression
NM_146154	protein phosphatase 1, regulatory (inhibitor) subunit 8	Nucleus	phosphatase	183.733	107.193	1096.13	Decreases RNA expression
NM_011551	upstream binding transcription factor, RNA polymerase I	Nucleus	transcription regulator	462.015	287.806	2754.97	Increases RNA expression
NM_001039507	lipase, hormone-sensitive	Cytoplasm	enzyme	34.8691	26.4312	199.296	Affects RNA expression
NM_207649	regulator of calcineurin 2	unknown	other	4.69391	0.734199	26.3774	Decreases RNA expression
NM_198425	EP300 interacting inhibitor of differentiation 2	Nucleus	other	2.68224	1.4684	14.6541	Decreases RNA expression
NM_010449	homeobox A1	Nucleus	transcription regulator	2.68224	0	14.6541	Increases RNA expression
NM_078477	Kruppel-like factor 16	Nucleus	transcription regulator	8.04671	1.4684	43.9624	Affects RNA expression
NM_145579	Myb-related transcription factor, partner of profilin	Nucleus	transcription regulator	16.764	10.2788	90.8555	Decreases RNA expression
NM_027382	histone deacetylase 8	Nucleus	transcription regulator	44.9274	41.1152	243.258	Decreases RNA expression
NM_172617	zinc finger protein 76	Nucleus	other	11.3995	10.2788	61.5473	Affects RNA expression
NM_001128605	presenilin 2 (Alzheimer disease 4)	Cytoplasm	peptidase	125.394	107.193	671.159	Increases RNA expression
NM_025432	trafficking protein particle complex 2	Cytoplasm	other	14.7523	9.54459	76.2014	Affects RNA expression
NM_001168652	leucine-rich repeats and calponin homology (CH) domain containing 4	Cytoplasm	transcription regulator	92.5371	74.1541	474.793	Decreases RNA expression
NM_010411	histone deacetylase 3	Nucleus	transcription regulator	125.394	117.472	633.058	Decreases RNA expression
NM_008434	potassium voltage-gated channel, KQT-like subfamily, member 1	Plasma Membrane	ion channel	8.71726	3.671	43.9624	Affects RNA expression
NM_026298	intraflagellar transport 172 homolog (Chlamydomonas)	Nucleus	other	75.1026	38.9126	378.076	Decreases RNA expression
NM_008512	low density lipoprotein receptor-related protein 1	Plasma Membrane	transmembrane receptor	183.063	132.156	920.279	Decreases RNA expression
NM_010447	heterogeneous nuclear ribonucleoprotein A1	Nucleus	other	1220.42	1204.82	6078.53	Decreases RNA expression
NM_172766	nuclear factor related to kappaB binding protein	Nucleus	transcription regulator	364.784	290.743	1752.63	Affects RNA expression
NM_001004140	cytoskeleton associated protein 2	Cytoplasm	other	187.086	160.055	896.832	Increases RNA expression
NM_019924	ribosomal protein S6 kinase, 90kDa, polypeptide 4	Cytoplasm	kinase	7.37615	2.9368	35.1699	Increases RNA expression
NM_027231	polymerase (RNA) II (DNA directed) polypeptide F	Nucleus	enzyme	75.7731	55.7992	357.561	Affects RNA expression
NM_026374	interleukin enhancer binding factor 2, 45kDa	Nucleus	transcription regulator	570.646	569.739	2643.6	Increases RNA expression
NM_013541	glutathione S-transferase, pi 1	Cytoplasm	enzyme	34.8691	27.1654	161.195	Decreases RNA expression
NM_054039	forkhead box P3	Nucleus	transcription regulator	69.0676	65.3437	310.667	Decreases RNA expression
NM_009652	v-akt murine thymoma viral oncogene homolog 1	Cytoplasm	kinase	175.686	126.282	788.392	Increases RNA expression
NM_010455	homeobox A7	Nucleus	transcription regulator	28.1635	17.6208	126.025	Decreases RNA expression
NM_010831	salt-inducible kinase 1	Cytoplasm	kinase	56.9975	47.723	254.982	Decreases RNA expression
NM_027891	leucine-rich repeats and WD repeat domain containing 1	Nucleus	other	97.9016	80.7619	433.762	Decreases RNA expression
NM_016710	high mobility group nucleosome binding domain 5	Nucleus	transcription regulator	5096.92	3090.25	22423.7	Increases RNA expression
NM_009238	SRY (sex determining region Y)-box 4	Nucleus	transcription regulator	152.887	116.738	671.159	Increases RNA expression
NM_008701	NK2 homeobox 8	Nucleus	transcription regulator	0.670559	0	2.93082	Decreases RNA expression
NM_013601	msh homeobox 2	Nucleus	transcription regulator	0.670559	0	2.93082	Decreases RNA expression
NM_007554	bone morphogenetic protein 4	Extracellular Space	growth factor	0.670559	0	2.93082	Increases RNA expression
NM_010895	neurogenic differentiation 2	Nucleus	transcription regulator	0.670559	0	2.93082	Increases RNA expression
NM_008937	prospero homeobox 1	Nucleus	transcription regulator	2.68224	2.2026	11.7233	Decreases RNA expression
NM_001042557	mitogen-activated protein kinase kinase 7	Cytoplasm	kinase	143.5	102.054	627.196	Increases RNA expression
NM_026156	XPA binding protein 2	Nucleus	other	447.263	356.821	1951.93	Affects RNA expression
NM_145606	chromatin modifying protein 1A	Extracellular Space	peptidase	179.039	133.624	773.737	Decreases RNA expression
NM_133801	general transcription factor IIF, polypeptide 1, 74kDa	Nucleus	transcription regulator	724.203	537.434	3106.67	Increases RNA expression
NM_016966	phosphoglycerate dehydrogenase	Cytoplasm	enzyme	34.8691	14.684	149.472	Increases RNA expression
NM_008320	interferon regulatory factor 8	Nucleus	transcription regulator	257.495	188.689	1101.99	Affects RNA expression
NM_010822	N-methylpurine-DNA glycosylase	Nucleus	enzyme	24.8107	18.355	105.51	Decreases RNA expression
NM_008297	heat shock transcription factor 2	Nucleus	transcription regulator	99.2427	91.0407	419.108	Affects RNA expression
NM_019458	Paf1, RNA polymerase II associated factor, homolog (S. cerevisiae)	Nucleus	other	465.368	403.075	1957.79	Decreases RNA expression
NM_028041	DEAD (Asp-Glu-Ala-Asp) box polypeptide 54	Nucleus	transcription regulator	173.004	78.5593	726.844	Decreases RNA expression
NM_025808	leucine-zipper-like transcription regulator 1	Cytoplasm	transcription regulator	202.509	109.396	847.008	Affects RNA expression
NM_028811	elongation protein 3 homolog (S. cerevisiae)	Nucleus	enzyme	231.343	182.816	964.241	Affects RNA expression
NR_003520	myxovirus (influenza virus) resistance 1, interferon-inducible protein p78 (mouse)	Nucleus	enzyme	11.3995	6.60779	46.8932	Decreases RNA expression
NM_001033201	nuclear cap binding protein subunit 1, 80kDa	Nucleus	other	494.202	397.202	2028.13	Affects RNA expression
NM_011577	transforming growth factor, beta 1	Extracellular Space	growth factor	464.697	394.999	1875.73	Increases RNA expression
NM_133249	peroxisome proliferator-activated receptor gamma, coactivator 1 beta	Nucleus	transcription regulator	63.0325	41.8494	252.051	Increases RNA expression
NM_145990	CDK5 regulatory subunit associated protein 2	Cytoplasm	other	270.906	219.526	1081.47	Increases RNA expression
NM_001161731	angiogenin, ribonuclease, RNase A family, 5	Extracellular Space	enzyme	6.03503	2.9368	23.4466	Affects RNA expression
NM_016662	MAX dimerization protein 3	Nucleus	transcription regulator	17.4345	16.1524	67.4089	Decreases RNA expression
NM_011568	THO complex 4	Nucleus	transcription regulator	140.147	90.3065	539.272	Increases RNA expression
NM_025652	general transcription factor IIIA	Nucleus	transcription regulator	105.278	57.2675	404.454	Affects RNA expression
NM_013924	activator of basal transcription 1	Nucleus	transcription regulator	69.0676	35.9758	263.774	Affects RNA expression
NM_013745	nuclear fragile X mental retardation protein interacting protein 1	Nucleus	other	162.946	142.435	618.404	Increases RNA expression
NM_178900	protein kinase D2	Cytoplasm	kinase	44.9274	36.71	169.988	Increases RNA expression
NM_007888	dishevelled, dsh homolog 2 (Drosophila)	Cytoplasm	other	105.948	64.6095	398.592	Increases RNA expression
NM_177699	formin homology 2 domain containing 1	Nucleus	other	99.9133	76.3567	369.284	Increases RNA expression
NM_001025562	pseudouridylate synthase 1	Nucleus	enzyme	47.6097	20.5576	175.849	Increases RNA expression
NM_023871	SET nuclear oncogene	Nucleus	phosphatase	1852.75	1438.3	6837.61	Decreases RNA expression
NM_001080127	RNA binding protein S1, serine-rich domain	Nucleus	other	166.299	143.903	609.611	Affects RNA expression
NM_008652	v-myb myeloblastosis viral oncogene homolog (avian)-like 2	Nucleus	transcription regulator	202.509	186.487	741.498	Affects RNA expression
NM_001162938	pyrin domain containing 3	unknown	other	4.02335	2.2026	14.6541	Increases RNA expression
NM_013640	proteasome (prosome, macropain) subunit, beta type, 10	Cytoplasm	peptidase	107.289	93.2433	386.869	Increases RNA expression
NM_011053	programmed cell death 11	Nucleus	other	398.312	198.968	1436.1	Affects RNA expression
NM_027748	TAF3 RNA polymerase II, TATA box binding protein (TBP)-associated factor, 140kDa	Nucleus	transcription regulator	813.388	581.486	2916.17	Decreases RNA expression
NM_182650	heterogeneous nuclear ribonucleoprotein A2/B1	Nucleus	other	6806.17	5532.93	24334.6	Decreases RNA expression
NM_170759	zinc finger protein 628	Nucleus	transcription regulator	10.7289	8.81039	38.1007	Affects RNA expression
NM_001199733	death-domain associated protein	Nucleus	transcription regulator	67.7264	60.2043	240.328	Decreases RNA expression
NM_145632	polymerase (RNA) II (DNA directed) polypeptide H	Nucleus	enzyme	130.088	98.3827	460.139	Affects RNA expression
NM_001159549	nuclear receptor subfamily 6, group A, member 1	Nucleus	ligand-dependent nuclear receptor	17.4345	12.4814	61.5473	Decreases RNA expression
NM_153796	chromosome 10 open reading frame 2	Cytoplasm	enzyme	159.593	96.1801	562.718	Affects RNA expression
NM_175639	WD repeat domain 43	Nucleus	other	894.525	637.285	3141.84	Affects RNA expression
NM_019816	apoptosis antagonizing transcription factor	Nucleus	transcription regulator	764.437	580.752	2678.77	Increases RNA expression
NM_009431	Ctr9, Paf1/RNA polymerase II complex component, homolog (S. cerevisiae)	Nucleus	other	525.048	443.456	1831.76	Decreases RNA expression
NM_001168225	mortality factor 4 like 2	Nucleus	other	758.402	551.384	2634.81	Increases RNA expression
NM_015830	small optic lobes homolog (Drosophila)	unknown	peptidase	22.1284	4.4052	76.2014	Affects RNA expression
NM_023239	necdin-like 2	Nucleus	other	87.8432	63.8753	298.944	Affects RNA expression
NM_001163300	scaffold attachment factor B	Nucleus	other	656.477	470.622	2227.43	Increases RNA expression
NM_018860	ribosomal protein L41	Cytoplasm	other	1029.98	708.502	3426.13	Affects RNA expression
NM_007591	calreticulin	Cytoplasm	transcription regulator	8489.27	7772.97	27998.2	Decreases RNA expression
NM_001037940	DnaJ (Hsp40) homolog, subfamily B, member 6	Nucleus	transcription regulator	437.875	354.618	1441.97	Decreases RNA expression
NM_008684	neogenin 1	Plasma Membrane	transcription regulator	2.68224	0	8.79247	Affects RNA expression
NM_019817	coatomer protein complex, subunit zeta 1	Cytoplasm	transporter	407.029	378.847	1321.8	Increases RNA expression
NM_009297	suppressor of Ty 6 homolog (S. cerevisiae)	Nucleus	transcription regulator	1411.53	1034.49	4583.81	Affects RNA expression
NM_010592	jun D proto-oncogene	Nucleus	transcription regulator	165.628	160.055	536.341	Increases RNA expression
NM_133879	zinc finger and BTB domain containing 48	Nucleus	transcription regulator	18.1051	7.34199	58.6165	Affects RNA expression
NM_007632	cyclin D3	Nucleus	other	175.016	100.585	559.787	Increases RNA expression
NM_008037	FOS-like antigen 2	Nucleus	transcription regulator	246.095	240.817	782.53	Increases RNA expression
NM_013630	polycystic kidney disease 1 (autosomal dominant)	Plasma Membrane	ion channel	127.406	127.016	404.454	Increases RNA expression
NM_178357	Kruppel-like factor 11	Nucleus	transcription regulator	394.289	173.271	1251.46	Decreases RNA expression
NM_001113189	fragile X mental retardation, autosomal homolog 1	Cytoplasm	other	946.829	935.37	3004.09	Decreases RNA expression
NM_007836	growth arrest and DNA-damage-inducible, alpha	Nucleus	other	104.607	99.8511	331.183	Increases RNA expression
NM_013860	LIM domains containing 1	Nucleus	transcription regulator	189.098	148.308	597.888	Decreases RNA expression
NM_009361	transcription factor Dp-1	Nucleus	transcription regulator	1389.4	631.411	4375.72	Increases RNA expression
NM_023371	peptidylprolyl cis/trans isomerase, NIMA-interacting 1	Nucleus	enzyme	67.0559	55.7992	211.019	Decreases RNA expression
NM_025788	nucleus accumbens associated 1, BEN and BTB (POZ) domain containing	Nucleus	transcription regulator	281.635	272.388	885.109	Decreases RNA expression
NM_001145209	HBS1-like (S. cerevisiae)	Cytoplasm	translation regulator	85.8315	63.8753	269.636	Affects RNA expression
NM_019489	peptidylprolyl isomerase E (cyclophilin E)	Nucleus	enzyme	50.2919	41.1152	155.334	Affects RNA expression
NM_133767	mitochondrial translational initiation factor 2	Cytoplasm	translation regulator	400.324	321.579	1233.88	Affects RNA expression
NM_010813	MAX binding protein	Nucleus	transcription regulator	162.275	160.79	498.24	Decreases RNA expression
NM_028242	HIV-1 Tat specific factor 1	Nucleus	transcription regulator	1326.37	1185.73	4050.4	Affects RNA expression
NM_008696	mitogen-activated protein kinase kinase kinase kinase 4	Cytoplasm	kinase	504.26	457.406	1538.68	Increases RNA expression
NM_020034	histone cluster 1, H1b	Nucleus	other	121.371	73.4199	369.284	Increases RNA expression
NM_052973	striatin, calmodulin binding protein 3	Nucleus	transcription regulator	806.012	804.682	2429.65	Decreases RNA expression
NM_008534	lymphocyte antigen 9	Plasma Membrane	other	136.123	119.674	410.315	Decreases RNA expression
NM_009689	baculoviral IAP repeat containing 5	Cytoplasm	other	517.671	301.022	1547.47	Decreases RNA expression
NM_001077364	TSC22 domain family, member 3	Nucleus	other	67.7264	48.4572	202.227	Decreases RNA expression
NM_019763	spen homolog, transcriptional regulator (Drosophila)	Nucleus	transcription regulator	574.669	483.837	1714.53	Increases RNA expression
NM_016809	RNA binding motif (RNP1, RRM) protein 3	Nucleus	other	549.858	314.237	1629.54	Affects RNA expression
NM_009480	upstream transcription factor 1	Nucleus	transcription regulator	22.799	22.7602	67.4089	Increases RNA expression
NM_011258	replication factor C (activator 1) 1, 145kDa	Nucleus	transcription regulator	765.778	669.59	2259.67	Decreases RNA expression
NM_009541	zinc finger and BTB domain containing 17	Nucleus	transcription regulator	28.834	16.8866	84.9939	Increases RNA expression
NM_026370	MYST histone acetyltransferase 1	Nucleus	enzyme	34.8691	23.4944	102.579	Increases RNA expression
NM_030229	polymerase (RNA) III (DNA directed) polypeptide H (22.9kD)	Nucleus	enzyme	59.0092	52.1282	172.919	Affects RNA expression
NM_023502	E74-like factor 2 (ets domain transcription factor)	Nucleus	transcription regulator	406.359	349.479	1189.91	Affects RNA expression
NM_029581	mitochondrial translational initiation factor 3	Cytoplasm	translation regulator	48.2802	36.71	140.68	Affects RNA expression
NM_001168346	nuclear factor of activated T-cells, cytoplasmic, calcineurin-dependent 4	Nucleus	transcription regulator	2.01168	0.734199	5.86165	Increases RNA expression
NM_019401	N-myc (and STAT) interactor	Cytoplasm	transcription regulator	71.7498	49.1914	208.088	Increases RNA expression
NM_007434	v-akt murine thymoma viral oncogene homolog 2	Cytoplasm	kinase	183.063	121.877	530.479	Increases RNA expression
NM_001139516	retinoblastoma-like 1 (p107)	Nucleus	other	309.128	288.54	893.901	Decreases RNA expression
NM_016698	ring finger protein 10	Cytoplasm	other	128.077	112.333	369.284	Increases RNA expression
NM_009188	SIN3 homolog B, transcription regulator (yeast)	Nucleus	transcription regulator	94.5488	78.5593	272.567	Decreases RNA expression
NM_001195003	MYST histone acetyltransferase 2	Nucleus	enzyme	352.043	343.605	1014.07	Affects RNA expression
NM_001164149	transcription factor 3 (E2A immunoglobulin enhancer binding factors E12/E47)	Nucleus	transcription regulator	50.9625	40.381	146.541	Increases RNA expression
NM_008019	FK506 binding protein 1A, 12kDa	Cytoplasm	enzyme	844.233	679.134	2417.93	Increases RNA expression
NM_007891	E2F transcription factor 1	Nucleus	transcription regulator	232.684	153.448	665.297	Increases RNA expression
NM_133916	eukaryotic translation initiation factor 3, subunit B	Cytoplasm	translation regulator	454.639	306.161	1298.35	Affects RNA expression
NM_001198859	C-terminal binding protein 1	Nucleus	enzyme	182.392	110.13	515.825	Decreases RNA expression
NM_001122666	suppressor of defective silencing 3 homolog (S. cerevisiae)	Nucleus	other	202.509	123.345	565.649	Decreases RNA expression
NM_008088	growth arrest-specific 7	Cytoplasm	transcription regulator	265.541	124.08	735.637	Affects RNA expression
NM_133701	PRP6 pre-mRNA processing factor 6 homolog (S. cerevisiae)	Nucleus	transcription regulator	316.504	284.135	876.316	Increases RNA expression
NM_001168492	programmed cell death 4 (neoplastic transformation inhibitor)	Nucleus	other	3574.08	3274.53	9859.29	Decreases RNA expression
NM_009090	polymerase (RNA) II (DNA directed) polypeptide C, 33kDa	Nucleus	enzyme	28.834	24.2286	79.1322	Affects RNA expression
NM_138596	mediator complex subunit 10	Nucleus	other	34.1985	28.6338	93.7864	Increases RNA expression
NM_080446	helicase (DNA) B	Nucleus	enzyme	279.623	237.881	764.945	Affects RNA expression
NM_133208	zinc finger protein 287	Nucleus	transcription regulator	24.8107	6.60779	67.4089	Increases RNA expression
NM_011307	ubiquitin interaction motif containing 1	Nucleus	other	240.06	227.602	650.643	Decreases RNA expression
NM_001100449	TAF4b RNA polymerase II, TATA box binding protein (TBP)-associated factor, 105kDa	Nucleus	transcription regulator	85.8315	69.0147	231.535	Increases RNA expression
NM_019732	runt-related transcription factor 3	Nucleus	transcription regulator	310.469	259.907	832.354	Decreases RNA expression
NM_007858	diaphanous homolog 1 (Drosophila)	Cytoplasm	other	602.162	584.423	1600.23	Increases RNA expression
NM_146019	chromodomain helicase DNA binding protein 3	Nucleus	enzyme	523.706	391.328	1389.21	Affects RNA expression
NM_001081118	PHD and ring finger domains 1	Nucleus	other	195.803	158.587	515.825	Affects RNA expression
NM_009911	chemokine (C-X-C motif) receptor 4	Plasma Membrane	G-protein coupled receptor	1189.57	723.921	3127.19	Increases RNA expression
NM_019402	poly(A) binding protein, nuclear 1	Nucleus	other	1072.22	769.441	2804.8	Increases RNA expression
NM_145151	CREB/ATF bZIP transcription factor	Nucleus	transcription regulator	467.379	410.417	1222.15	Decreases RNA expression
NM_033568	SNF8, ESCRT-II complex subunit, homolog (S. cerevisiae)	Cytoplasm	enzyme	71.0792	49.1914	184.642	Increases RNA expression
NM_025296	cytosolic iron-sulfur protein assembly 1	Nucleus	transcription regulator	105.278	98.3827	272.567	Affects RNA expression
NM_207239	general transcription factor IIIC, polypeptide 1, alpha 220kDa	Nucleus	transcription regulator	348.691	273.122	899.763	Affects RNA expression
NM_022015	TAF8 RNA polymerase II, TATA box binding protein (TBP)-associated factor, 43kDa	Nucleus	transcription regulator	71.7498	64.6095	184.642	Increases RNA expression
NM_011221	purine-rich element binding protein B	Nucleus	transcription regulator	113.995	56.5334	293.082	Decreases RNA expression
NM_007622	chromobox homolog 1	Nucleus	transcription regulator	635.69	363.429	1617.81	Decreases RNA expression
NM_009088	polymerase (RNA) I polypeptide A, 194kDa	Nucleus	enzyme	543.153	485.306	1380.42	Affects RNA expression
NM_145941	eukaryotic translation initiation factor 4 gamma, 1	Cytoplasm	translation regulator	1400.13	880.305	3540.44	Affects RNA expression
NM_001080134	thymopoietin	Nucleus	other	145.511	129.953	366.353	Affects RNA expression
NM_001109687	euchromatic histone-lysine N-methyltransferase 1	Nucleus	transcription regulator	438.545	369.302	1099.06	Decreases RNA expression
NM_001136055	CD82 molecule	Plasma Membrane	other	50.2919	41.8494	126.025	Decreases RNA expression
NM_001111079	ubiquitin-like with PHD and ring finger domains 1	Nucleus	transcription regulator	920.677	470.622	2303.63	Affects RNA expression
NM_024176	DR1-associated protein 1 (negative cofactor 2 alpha)	Nucleus	transcription regulator	148.864	118.94	372.215	Decreases RNA expression
NM_029999	limb bud and heart development homolog (mouse)	Nucleus	transcription regulator	326.562	189.423	814.769	Increases RNA expression
NM_029663	eukaryotic translation elongation factor 1 delta (guanine nucleotide exchange protein)	Cytoplasm	translation regulator	463.356	382.518	1148.88	Increases RNA expression
NM_148917	poly(A) binding protein, cytoplasmic 4 (inducible form)	Cytoplasm	other	131.43	91.0407	325.321	Affects RNA expression
NM_011317	KH domain containing, RNA binding, signal transduction associated 1	Nucleus	transcription regulator	583.386	499.256	1441.97	Decreases RNA expression
NM_023603	splicing factor proline/glutamine-rich	Nucleus	other	4957.44	4402.99	12227.4	Decreases RNA expression
NM_198100	TBK1 binding protein 1	unknown	other	27.4929	10.2788	67.4089	Affects RNA expression
NM_021448	elongation protein 2 homolog (S. cerevisiae)	Cytoplasm	other	1019.92	900.128	2499.99	Affects RNA expression
NM_011072	profilin 1	Cytoplasm	other	2213.51	2074.11	5410.3	Increases RNA expression
NM_001130451	nuclear factor (erythroid-derived 2)-like 1	Nucleus	transcription regulator	409.041	347.276	999.411	Increases RNA expression
NM_010439	high mobility group box 1 pseudogene 1	Nucleus	other	691.346	540.371	1688.15	Increases RNA expression
NM_145979	chromodomain helicase DNA binding protein 4	Nucleus	enzyme	3350.78	2376.6	8168.21	Affects RNA expression
NM_177289	core-binding factor, runt domain, alpha subunit 2; translocated to, 3	Nucleus	transcription regulator	174.345	147.574	424.969	Increases RNA expression
NM_007531	prohibitin 2	Cytoplasm	transcription regulator	555.893	347.276	1354.04	Decreases RNA expression
NM_001161371	synovial sarcoma translocation, chromosome 18	Nucleus	transcription regulator	651.113	618.93	1585.58	Increases RNA expression
NM_013883	sex comb on midleg homolog 1 (Drosophila)	Nucleus	transcription regulator	234.025	233.475	568.58	Affects RNA expression
NM_020558	C1D nuclear receptor corepressor	Nucleus	transcription regulator	360.09	332.592	873.386	Decreases RNA expression
NM_008950	proteasome (prosome, macropain) 26S subunit, ATPase, 5	Nucleus	transcription regulator	944.147	780.454	2286.04	Decreases RNA expression
NM_207131	CCAAT/enhancer binding protein (C/EBP), epsilon	Nucleus	transcription regulator	43.5863	29.368	105.51	Increases RNA expression
NM_008252	high mobility group box 2	Nucleus	transcription regulator	1168.78	977.219	2828.25	Increases RNA expression
NM_153743	DNA (cytosine-5-)-methyltransferase 3 alpha	Nucleus	enzyme	470.732	459.609	1137.16	Decreases RNA expression
NM_017476	A kinase (PRKA) anchor protein 8-like	Nucleus	other	152.217	76.3567	366.353	Increases RNA expression
NM_026869	pygopus homolog 2 (Drosophila)	Nucleus	other	73.0909	61.6727	175.849	Increases RNA expression
NM_001159774	inhibitor of kappa light polypeptide gene enhancer in B-cells, kinase beta	Cytoplasm	kinase	201.168	146.84	483.586	Increases RNA expression
NM_010091	dishevelled, dsh homolog 1 (Drosophila)	Cytoplasm	other	40.2335	30.8364	96.7172	Increases RNA expression
NM_009211	SWI/SNF related, matrix associated, actin dependent regulator of chromatin, subfamily c, member 1	Nucleus	transcription regulator	2438.15	2176.17	5820.62	Increases RNA expression
NM_172265	eukaryotic translation initiation factor 2B, subunit 5 epsilon, 82kDa	Cytoplasm	translation regulator	97.231	71.9515	231.535	Affects RNA expression
NM_011680	upstream transcription factor 2, c-fos interacting	Nucleus	transcription regulator	262.859	218.057	621.335	Increases RNA expression
NM_001199247	K(lysine) acetyltransferase 5	Nucleus	transcription regulator	90.5254	89.5723	211.019	Increases RNA expression
NM_172562	transcriptional adaptor 2A	Nucleus	transcription regulator	87.1726	84.4329	202.227	Increases RNA expression
NM_026490	mitochondrial ribosomal protein L19	Cytoplasm	other	361.431	252.565	835.285	Affects RNA expression
NM_025374	glyoxalase I	Cytoplasm	enzyme	289.681	138.029	668.228	Affects RNA expression
NM_028233	leucine-rich PPR-motif containing	Cytoplasm	other	800.647	762.099	1846.42	Increases RNA expression
NM_001168508	mitogen-activated protein kinase 14	Cytoplasm	kinase	2024.42	1274.57	4651.22	Decreases RNA expression
NM_173034	zinc finger protein 398	Nucleus	transcription regulator	138.135	110.864	313.598	Increases RNA expression
NM_017376	thyrotrophic embryonic factor	Nucleus	transcription regulator	52.9741	37.4442	120.164	Increases RNA expression
NM_145556	TAR DNA binding protein	Nucleus	transcription regulator	3554.63	3292.88	8036.32	Decreases RNA expression
NM_009097	ribosomal protein S6 kinase, 90kDa, polypeptide 1	Cytoplasm	kinase	321.868	222.462	723.913	Increases RNA expression
NM_011818	germ cell-less homolog 1 (Drosophila)	Nucleus	other	183.733	143.903	410.315	Affects RNA expression
NM_011791	ash2 (absent, small, or homeotic)-like (Drosophila)	Nucleus	transcription regulator	500.237	482.369	1110.78	Affects RNA expression
NM_013917	pituitary tumor-transforming 1	Nucleus	transcription regulator	185.074	157.853	407.385	Affects RNA expression
NM_018799	eukaryotic translation initiation factor 3, subunit I	Cytoplasm	translation regulator	754.379	571.207	1655.92	Affects RNA expression
NM_001136081	structure specific recognition protein 1	Nucleus	other	1283.45	1112.31	2804.8	Affects RNA expression
NM_010025	doublecortin	Cytoplasm	other	1.34112	0.734199	2.93082	Decreases RNA expression
NM_194263	T-box 20	Nucleus	transcription regulator	1.34112	0	2.93082	Decreases RNA expression
NM_010703	lymphoid enhancer-binding factor 1	Nucleus	transcription regulator	1.34112	0	2.93082	Increases RNA expression
NM_019563	Cbp/p300-interacting transactivator, with Glu/Asp-rich carboxy-terminal domain, 4	Nucleus	transcription regulator	1.34112	0.734199	2.93082	Increases RNA expression
NM_001170983	heterogeneous nuclear ribonucleoprotein C (C1/C2)	Nucleus	other	1437.68	1172.52	3135.98	Decreases RNA expression
NM_207635	ribosomal protein S24	Cytoplasm	other	811.376	723.921	1767.29	Affects RNA expression
NM_183186	forkhead box N3	Nucleus	transcription regulator	349.361	269.451	759.083	Decreases RNA expression
NM_033218	sterol regulatory element binding transcription factor 2	Nucleus	transcription regulator	105.278	88.1039	228.604	Increases RNA expression
NM_010772	MYC-associated zinc finger protein (purine-binding transcription factor)	Nucleus	transcription regulator	409.041	261.375	888.04	Increases RNA expression
NM_019719	STIP1 homology and U-box containing protein 1, E3 ubiquitin protein ligase	Cytoplasm	enzyme	116.677	109.396	252.051	Decreases RNA expression
NM_198303	eukaryotic translation initiation factor 5B	Cytoplasm	translation regulator	3141.57	2682.03	6776.06	Affects RNA expression
NM_147151	euchromatic histone-lysine N-methyltransferase 2	Nucleus	transcription regulator	207.873	132.89	445.485	Decreases RNA expression
NM_182999	ring finger protein 20	Nucleus	enzyme	655.806	627.74	1403.86	Increases RNA expression
NM_001171739	BCL2-associated athanogene	Cytoplasm	other	576.01	466.217	1228.02	Increases RNA expression
NM_033561	eukaryotic translation initiation factor 4H	Cytoplasm	translation regulator	583.386	552.852	1236.81	Affects RNA expression
NM_009764	breast cancer 1, early onset	Nucleus	transcription regulator	477.438	414.823	1011.13	Increases RNA expression
NM_007624	chromobox homolog 3	Nucleus	transcription regulator	560.587	522.016	1178.19	Decreases RNA expression
NM_026666	ubinuclein 1	Nucleus	transcription regulator	1137.27	1049.91	2388.62	Affects RNA expression
NM_001039511	influenza virus NS1A binding protein	Nucleus	other	651.113	649.766	1365.76	Affects RNA expression
NM_001082960	integrin, alpha M (complement component 3 receptor 3 subunit)	Plasma Membrane	other	364.113	348.01	759.083	Increases RNA expression
NM_008723	nucleophosmin/nucleoplasmin 3	Nucleus	other	25.4812	20.5576	52.7548	Affects RNA expression
NM_009716	activating transcription factor 4 (tax-responsive enhancer element B67)	Nucleus	transcription regulator	1534.24	922.889	3174.08	Increases RNA expression
NM_018753	tyrosine 3-monooxygenase/tryptophan 5-monooxygenase activation protein, beta polypeptide	Cytoplasm	other	1835.99	1667.37	3786.62	Decreases RNA expression
NR_033530	mitochondrial ribosomal protein L15	Cytoplasm	other	81.1376	73.4199	167.057	Affects RNA expression
NM_001083921	RanBP-type and C3HC4-type zinc finger containing 1	Cytoplasm	transcription regulator	70.4087	32.3048	143.61	Increases RNA expression
NM_011714	bromodomain adjacent to zinc finger domain, 1B	Nucleus	transcription regulator	3292.44	3008.75	6696.93	Affects RNA expression
NM_138669	eukaryotic translation initiation factor 4A3	Nucleus	enzyme	297.058	287.806	603.75	Affects RNA expression
NM_138952	receptor-interacting serine-threonine kinase 2	Plasma Membrane	kinase	27.4929	13.2156	55.6857	Increases RNA expression
NM_028607	biogenesis of lysosomal organelles complex-1, subunit 2	Cytoplasm	other	52.3036	34.5074	105.51	Increases RNA expression
NM_145625	eukaryotic translation initiation factor 4B	Cytoplasm	translation regulator	3940.2	3072.62	7939.6	Affects RNA expression
NM_025302	mitochondrial ribosomal protein L2	Extracellular Space	other	33.5279	18.355	67.4089	Affects RNA expression
NM_148952	E2F transcription factor 4, p107/p130-binding	Nucleus	transcription regulator	193.121	91.0407	386.869	Increases RNA expression
NM_011065	period homolog 1 (Drosophila)	Nucleus	other	30.8457	19.0892	61.5473	Decreases RNA expression
NM_009963	cryptochrome 2 (photolyase-like)	Nucleus	enzyme	215.249	118.94	427.9	Decreases RNA expression
NM_001163815	vav 1 guanine nucleotide exchange factor	Nucleus	transcription regulator	473.414	468.419	937.864	Increases RNA expression
NM_030693	activating transcription factor 5	Nucleus	transcription regulator	93.2077	69.0147	184.642	Affects RNA expression
NM_022887	tuberous sclerosis 1	Cytoplasm	other	340.644	312.769	674.089	Decreases RNA expression
NM_177338	homeobox containing 1	Nucleus	transcription regulator	295.716	280.464	580.303	Decreases RNA expression
NM_009442	transcription termination factor, RNA polymerase I	Nucleus	transcription regulator	164.287	155.65	322.391	Affects RNA expression
NM_009530	alpha thalassemia/mental retardation syndrome X-linked	Nucleus	transcription regulator	8388.69	6956.54	16441.9	Affects RNA expression
NM_027475	ecdysoneless homolog (Drosophila)	Nucleus	transcription regulator	382.889	253.299	750.291	Affects RNA expression
NM_028925	polymerase (RNA) III (DNA directed) polypeptide C (62kD)	Nucleus	enzyme	174.345	171.803	339.976	Affects RNA expression
NM_008224	host cell factor C1 (VP16-accessory protein)	Nucleus	transcription regulator	1018.58	941.244	1966.58	Increases RNA expression
NM_013595	methyl-CpG binding domain protein 3	Nucleus	other	22.799	21.2918	43.9624	Decreases RNA expression
NM_028659	eukaryotic translation initiation factor 3, subunit K	Cytoplasm	translation regulator	272.247	209.981	524.617	Affects RNA expression
NM_009151	selectin P ligand	Plasma Membrane	other	155.57	140.966	298.944	Increases RNA expression
NM_010789	Meis homeobox 1	Nucleus	transcription regulator	230.002	141.7	439.624	Affects RNA expression
NM_139311	myeloid/lymphoid or mixed-lineage leukemia (trithorax homolog, Drosophila); translocated to, 6	Nucleus	transcription regulator	179.71	92.5091	342.906	Affects RNA expression
NM_009157	mitogen-activated protein kinase kinase 4	Cytoplasm	kinase	300.41	270.92	568.58	Decreases RNA expression
NM_027204	mitochondrial ribosomal protein L12	Cytoplasm	other	144.17	84.4329	272.567	Increases RNA expression
NM_022988	NIF3 NGG1 interacting factor 3-like 1 (S. pombe)	Cytoplasm	other	63.7031	59.4701	120.164	Increases RNA expression
NM_172867	zinc finger protein 462	Nucleus	other	43.5863	12.4814	82.0631	Increases RNA expression
NM_020009	mechanistic target of rapamycin (serine/threonine kinase)	Nucleus	kinase	274.259	253.299	515.825	Affects RNA expression
NM_008229	histone deacetylase 2	Nucleus	transcription regulator	1895	1539.62	3558.02	Decreases RNA expression
NM_023565	CSE1 chromosome segregation 1-like (yeast)	Nucleus	transporter	961.581	917.015	1799.53	Increases RNA expression
NM_025286	solute carrier family 31 (copper transporters), member 2	Plasma Membrane	transporter	134.782	101.32	252.051	Increases RNA expression
NM_010798	macrophage migration inhibitory factor (glycosylation-inhibiting factor)	Extracellular Space	cytokine	64.3736	54.3308	120.164	Decreases RNA expression
NM_015735	damage-specific DNA binding protein 1, 127kDa	Nucleus	other	1127.88	887.647	2104.33	Affects RNA expression
NM_001204281	histone deacetylase 7	Nucleus	transcription regulator	233.354	138.029	433.762	Decreases RNA expression
NM_172142	nuclear factor of kappa light polypeptide gene enhancer in B-cells inhibitor, delta	Nucleus	other	26.8224	23.4944	49.824	Decreases RNA expression
NM_013506	eukaryotic translation initiation factor 4A2	Cytoplasm	translation regulator	2320.8	2258.4	4305.38	Affects RNA expression
NM_008704	non-metastatic cells 1, protein (NM23A) expressed in	Nucleus	kinase	319.186	294.414	592.026	Decreases RNA expression
NM_031165	heat shock 70kDa protein 8	Cytoplasm	enzyme	4052.86	3991.84	7508.77	Affects RNA expression
NM_001167949	ATPase, Ca++ transporting, plasma membrane 4	Plasma Membrane	transporter	275.6	177.676	509.963	Decreases RNA expression
NM_145125	bromodomain and WD repeat domain containing 1	Nucleus	transcription regulator	519.012	475.761	958.379	Affects RNA expression
NM_009351	telomerase-associated protein 1	Nucleus	enzyme	157.581	134.358	290.152	Increases RNA expression
NM_009569	zinc finger protein, multitype 1	Nucleus	transcription regulator	12.7406	8.81039	23.4466	Decreases RNA expression
NM_001081412	breakpoint cluster region	Cytoplasm	kinase	203.85	181.347	375.145	Increases RNA expression
NM_026737	PHD finger protein 5A	Nucleus	transcription regulator	403.006	223.197	741.498	Increases RNA expression
NM_011424	nuclear receptor corepressor 2	Nucleus	transcription regulator	197.144	95.4459	360.491	Decreases RNA expression
NM_146153	thyroid hormone receptor associated protein 3	Nucleus	transcription regulator	1194.27	959.599	2183.46	Increases RNA expression
NM_001164072	TRAF family member-associated NFKB activator	Cytoplasm	other	252.13	219.526	460.139	Increases RNA expression
NM_028868	CXXC finger protein 1	Nucleus	transcription regulator	162.275	125.548	296.013	Increases RNA expression
NM_030112	Rtf1, Paf1/RNA polymerase II complex component, homolog (S. cerevisiae)	Nucleus	other	1079.6	1001.45	1966.58	Decreases RNA expression
NM_011733	cold shock domain protein A	Nucleus	transcription regulator	1046.07	933.902	1905.04	Decreases RNA expression
NM_011882	ribonuclease L (2',5'-oligoisoadenylate synthetase-dependent)	Cytoplasm	enzyme	400.994	305.427	729.775	Increases RNA expression
NM_001199433	DNA (cytosine-5-)-methyltransferase 1	Nucleus	enzyme	4396.85	2817.86	7983.56	Decreases RNA expression
NM_009119	Sin3A-associated protein, 18kDa	Nucleus	transcription regulator	252.13	212.184	457.209	Affects RNA expression
NM_008722	nucleophosmin (nucleolar phosphoprotein B23, numatrin)	Nucleus	transcription regulator	20431.3	12778	36746.7	Increases RNA expression
NM_001110145	Sjogren syndrome antigen B (autoantigen La)	Nucleus	enzyme	3346.76	2982.32	6002.33	Decreases RNA expression
NM_001080749	general transcription factor IIi	Nucleus	transcription regulator	837.528	672.527	1500.58	Increases RNA expression
NM_023503	inhibitor of growth family, member 2	Nucleus	transcription regulator	132.771	117.472	237.397	Increases RNA expression
NM_009844	CD19 molecule	Plasma Membrane	other	14.7523	1.4684	26.3774	Increases RNA expression
NM_007705	cold inducible RNA binding protein	Nucleus	translation regulator	103.266	71.2173	184.642	Decreases RNA expression
NM_177625	tetratricopeptide repeat domain 5	unknown	other	168.981	152.713	301.875	Increases RNA expression
NM_007968	Ewing sarcoma breakpoint region 1	Nucleus	other	1433.65	1351.66	2552.75	Increases RNA expression
NM_021876	embryonic ectoderm development	Nucleus	transcription regulator	397.641	380.315	706.329	Affects RNA expression
NM_145358	calcium/calmodulin-dependent protein kinase kinase 2, beta	Cytoplasm	kinase	171.663	140.966	304.806	Increases RNA expression
NM_011494	serine/threonine kinase 16	Cytoplasm	kinase	1259.98	671.058	2236.22	Increases RNA expression
NM_013614	ornithine decarboxylase 1	Cytoplasm	enzyme	462.015	406.012	814.769	Increases RNA expression
NM_001083928	transducin-like enhancer of split 3 (E(sp1) homolog, Drosophila)	Nucleus	other	169.651	129.219	298.944	Affects RNA expression
NM_146200	eukaryotic translation initiation factor 3, subunit C	Cytoplasm	translation regulator	2592.38	2246.65	4566.22	Affects RNA expression
NM_027994	cullin-associated and neddylation-dissociated 1	Cytoplasm	transcription regulator	690.676	683.54	1216.29	Increases RNA expression
NM_001008422	SR-related CTD-associated factor 1	Nucleus	other	51.633	38.1784	90.8555	Affects RNA expression
NM_013768	protein arginine methyltransferase 5	Cytoplasm	enzyme	394.289	328.921	691.674	Decreases RNA expression
NM_178205	histone cluster 1, H3a	Nucleus	other	3.35279	2.2026	5.86165	Decreases RNA expression
NM_001164885	lipin 2	Nucleus	phosphatase	457.321	407.481	797.184	Increases RNA expression
NM_025344	eukaryotic translation initiation factor 3, subunit F	Cytoplasm	translation regulator	400.324	396.468	697.536	Affects RNA expression
NM_001098837	ataxin 7-like 3	Nucleus	transcription regulator	141.488	102.788	246.189	Increases RNA expression
NM_013482	Bruton agammaglobulinemia tyrosine kinase	Cytoplasm	kinase	557.234	490.445	967.172	Increases RNA expression
NM_001110216	chromobox homolog 5	Nucleus	transcription regulator	4506.15	4138.68	7810.65	Decreases RNA expression
NM_001081345	chromodomain helicase DNA binding protein 2	Nucleus	enzyme	2335.56	2144.6	4018.16	Affects RNA expression
NM_011508	eukaryotic translation initiation factor 1	Cytoplasm	translation regulator	482.132	353.884	829.423	Affects RNA expression
NM_016688	programmed cell death 7	Nucleus	other	146.852	119.674	252.051	Affects RNA expression
NM_172739	Rho GTPase activating protein 35	Nucleus	transcription regulator	256.824	245.223	439.624	Decreases RNA expression
NM_011417	SWI/SNF related, matrix associated, actin dependent regulator of chromatin, subfamily a, member 4	Nucleus	transcription regulator	489.508	452.267	835.285	Affects RNA expression
NM_030241	SET domain containing (lysine methyltransferase) 8	Nucleus	enzyme	838.198	667.387	1430.24	Decreases RNA expression
NM_009193	stem-loop binding protein	Nucleus	other	813.388	585.891	1386.28	Increases RNA expression
NM_011732	Y box binding protein 1	Nucleus	transcription regulator	2895.47	2461.04	4932.58	Increases RNA expression
NM_001038010	K(lysine) acetyltransferase 2A	Cytoplasm	enzyme	160.934	157.853	272.567	Affects RNA expression
NM_007522	BCL2-associated agonist of cell death	Cytoplasm	other	26.1518	20.5576	43.9624	Decreases RNA expression
NM_013854	ATP-binding cassette, sub-family F (GCN20), member 1	Cytoplasm	transporter	1455.11	802.48	2444.31	Affects RNA expression
NM_019726	G protein pathway suppressor 2	Nucleus	transcription regulator	109.972	59.4701	184.642	Affects RNA expression
NM_025305	mitochondrial ribosomal protein S7	Cytoplasm	other	141.488	127.751	237.397	Affects RNA expression
NM_139064	TNFAIP3 interacting protein 2	Cytoplasm	other	89.8549	59.4701	149.472	Increases RNA expression
NM_008739	nuclear receptor binding SET domain protein 1	Nucleus	transcription regulator	2851.89	2752.51	4739.14	Increases RNA expression
NM_010560	interleukin 6 signal transducer (gp130, oncostatin M receptor)	Plasma Membrane	transmembrane receptor	880.444	447.862	1459.55	Increases RNA expression
NM_007922	ELK1, member of ETS oncogene family	Nucleus	transcription regulator	49.6213	37.4442	82.0631	Increases RNA expression
NM_001045863	RD RNA binding protein	Nucleus	other	104.607	63.1411	172.919	Decreases RNA expression
NM_177342	TAF5 RNA polymerase II, TATA box binding protein (TBP)-associated factor, 100kDa	Nucleus	transcription regulator	195.133	182.081	322.391	Affects RNA expression
NM_016959	ribosomal protein S3A	Cytoplasm	other	1562.4	1168.11	2579.12	Affects RNA expression
NM_010234	FBJ murine osteosarcoma viral oncogene homolog	Nucleus	transcription regulator	165.628	100.585	272.567	Increases RNA expression
NM_133966	TAF5-like RNA polymerase II, p300/CBP-associated factor (PCAF)-associated factor, 65kDa	Nucleus	transcription regulator	82.4787	77.0909	134.818	Affects RNA expression
NM_021521	mediator complex subunit 12	Nucleus	transcription regulator	900.56	731.997	1471.27	Increases RNA expression
NM_020493	serum response factor (c-fos serum response element-binding transcription factor)	Nucleus	transcription regulator	156.24	153.448	254.982	Increases RNA expression
NM_001037878	transcription factor 25 (basic helix-loop-helix)	Nucleus	transcription regulator	795.283	648.298	1280.77	Decreases RNA expression
NM_001081102	Wolf-Hirschhorn syndrome candidate 1	Nucleus	enzyme	1076.92	1000.71	1732.12	Decreases RNA expression
NM_017479	MYST histone acetyltransferase monocytic leukemia 4	Nucleus	enzyme	260.847	253.299	419.108	Affects RNA expression
NM_080635	eukaryotic translation initiation factor 3, subunit H	Cytoplasm	translation regulator	930.736	911.876	1491.79	Affects RNA expression
NM_018749	eukaryotic translation initiation factor 3, subunit D	Cytoplasm	translation regulator	337.962	266.514	539.272	Affects RNA expression
NM_027044	prefoldin subunit 5	Nucleus	transcription regulator	187.756	127.751	298.944	Decreases RNA expression
NM_025507	SNW domain containing 1	Nucleus	transcription regulator	348.02	312.035	553.926	Increases RNA expression
NM_001081216	pleckstrin homology domain interacting protein	Nucleus	other	1732.05	1719.49	2746.18	Increases RNA expression
NM_010414	huntingtin	Cytoplasm	transcription regulator	586.068	430.975	926.14	Increases RNA expression
NM_001039474	transcription elongation regulator 1	Nucleus	transcription regulator	2519.96	1925.07	3953.68	Increases RNA expression
NM_011603	TBP-like 1	Nucleus	transcription regulator	220.614	195.297	345.837	Increases RNA expression
NM_001081363	centromere protein F, 350/400kDa (mitosin)	Nucleus	other	799.306	621.133	1251.46	Decreases RNA expression
NM_001080706	BTAF1 RNA polymerase II, B-TFIID transcription factor-associated, 170kDa (Mot1 homolog, S. cerevisiae)	Nucleus	transcription regulator	751.696	669.59	1169.4	Decreases RNA expression
NM_011103	protein kinase C, delta	Cytoplasm	kinase	867.032	525.687	1348.18	Increases RNA expression
NM_010347	amino-terminal enhancer of split	Nucleus	transcription regulator	81.1376	72.6857	126.025	Decreases RNA expression
NM_133665	myocyte enhancer factor 2D	Nucleus	transcription regulator	238.048	170.334	369.284	Increases RNA expression
NM_023598	AT rich interactive domain 5B (MRF1-like)	Nucleus	transcription regulator	240.06	201.905	372.215	Decreases RNA expression
NM_007415	poly (ADP-ribose) polymerase 1	Nucleus	enzyme	943.476	734.199	1459.55	Increases RNA expression
NM_011488	signal transducer and activator of transcription 5A	Nucleus	transcription regulator	155.57	130.687	240.328	Increases RNA expression
NM_010655	karyopherin alpha 2 (RAG cohort 1, importin alpha 1)	Nucleus	transporter	222.626	187.955	342.906	Affects RNA expression
NM_008683	neural precursor cell expressed, developmentally down-regulated 8	Nucleus	enzyme	244.083	198.234	375.145	Affects RNA expression
NM_027182	thyroid hormone receptor interactor 13	Cytoplasm	transcription regulator	563.269	508.066	864.593	Affects RNA expression
NM_001159640	taspase, threonine aspartase, 1	Nucleus	peptidase	76.4437	61.6727	117.233	Increases RNA expression
NM_010247	X-ray repair complementing defective repair in Chinese hamster cells 6	Nucleus	enzyme	219.943	196.765	337.045	Increases RNA expression
NM_001205052	Jun dimerization protein 2	Nucleus	transcription regulator	26.8224	12.4814	41.0315	Decreases RNA expression
NM_010435	HIR histone cell cycle regulation defective homolog A (S. cerevisiae)	Nucleus	transcription regulator	287.67	217.323	439.624	Affects RNA expression
NM_019869	RNA binding motif protein 14	Nucleus	transcription regulator	140.147	76.3567	213.95	Increases RNA expression
NM_018858	phosphatidylethanolamine binding protein 1	Cytoplasm	other	950.852	846.532	1447.83	Decreases RNA expression
NM_008535	lymphoblastic leukemia derived sequence 1	Nucleus	transcription regulator	152.217	105.725	231.535	Affects RNA expression
NM_029519	RAP2A, member of RAS oncogene family	Plasma Membrane	enzyme	109.972	103.522	167.057	Decreases RNA expression
NM_016679	kelch-like ECH-associated protein 1	Cytoplasm	transcription regulator	148.864	90.3065	225.673	Affects RNA expression
NM_199306	WD and tetratricopeptide repeats 1	unknown	other	38.8924	23.4944	58.6165	Decreases RNA expression
NM_023633	chromosome 14 open reading frame 169	Nucleus	enzyme	136.123	118.94	205.158	Decreases RNA expression
NM_001081061	B double prime 1, subunit of RNA polymerase III transcription initiation factor IIIB	Nucleus	transcription regulator	1563.74	1419.21	2356.38	Affects RNA expression
NM_011623	topoisomerase (DNA) II alpha 170kDa	Nucleus	enzyme	3374.25	3164.4	5035.16	Increases RNA expression
NM_001082536	megakaryoblastic leukemia (translocation) 1	Nucleus	transcription regulator	86.5021	63.1411	128.956	Increases RNA expression
NM_174852	PHD finger protein 12	Nucleus	transcription regulator	415.746	375.176	618.404	Decreases RNA expression
NM_001037759	serum/glucocorticoid regulated kinase family, member 3	Cytoplasm	kinase	407.7	401.607	603.75	Increases RNA expression
NM_153178	eukaryotic translation initiation factor 2C, 2	Cytoplasm	translation regulator	783.883	742.276	1160.61	Decreases RNA expression
NM_011121	polo-like kinase 1	Nucleus	kinase	236.037	157.853	348.768	Decreases RNA expression
NM_011588	tripartite motif containing 28	Nucleus	transcription regulator	515.66	488.977	759.083	Decreases RNA expression
NM_030178	bromodomain and PHD finger containing, 1	Nucleus	transporter	347.349	252.565	507.033	Increases RNA expression
NM_011202	protein tyrosine phosphatase, non-receptor type 11	Cytoplasm	phosphatase	409.711	362.694	597.888	Decreases RNA expression
NM_011772	IKAROS family zinc finger 4 (Eos)	Nucleus	transcription regulator	2.01168	0	2.93082	Decreases RNA expression
NM_011912	ventral anterior homeobox 2	Nucleus	transcription regulator	2.01168	0	2.93082	Decreases RNA expression
NM_026329	polymerase (RNA) II (DNA directed) polypeptide G	Nucleus	enzyme	147.523	146.106	213.95	Affects RNA expression
NM_025282	myocyte enhancer factor 2C	Nucleus	transcription regulator	1157.38	1124.79	1673.5	Increases RNA expression
NM_025900	DEK oncogene	Nucleus	transcription regulator	4484.03	3739.28	6468.33	Decreases RNA expression
NM_001081049	myeloid/lymphoid or mixed-lineage leukemia (trithorax homolog, Drosophila)	Nucleus	transcription regulator	2127.68	1854.59	3068.57	Increases RNA expression
NM_001081470	GTF2I repeat domain containing 1	Nucleus	transcription regulator	32.8574	29.368	46.8932	Affects RNA expression
NM_025364	SAP domain containing ribonucleoprotein	Nucleus	other	146.182	118.206	208.088	Decreases RNA expression
NM_033476	transcription factor CP2	Nucleus	transcription regulator	55.6564	31.5706	79.1322	Increases RNA expression
NM_009083	ribosomal protein L30	Cytoplasm	other	325.892	301.756	463.07	Affects RNA expression
NM_011355	spleen focus forming virus (SFFV) proviral integration oncogene spi1	Nucleus	transcription regulator	113.995	93.2433	161.195	Increases RNA expression
NM_144866	eukaryotic translation termination factor 1	Cytoplasm	translation regulator	1162.75	931.699	1641.26	Affects RNA expression
NM_001199593	protein kinase N1	Cytoplasm	kinase	146.182	145.371	205.158	Affects RNA expression
NM_011975	ribosomal protein L27a	Nucleus	other	372.831	254.033	521.687	Affects RNA expression
NM_010708	lectin, galactoside-binding, soluble, 9B	Cytoplasm	other	315.163	281.198	439.624	Increases RNA expression
NM_175224	methionyl aminopeptidase 1	Cytoplasm	peptidase	559.246	348.01	776.668	Affects RNA expression
NM_025456	E2F-associated phosphoprotein	Cytoplasm	other	113.995	69.0147	158.264	Increases RNA expression
NM_009296	suppressor of Ty 4 homolog 1 (S. cerevisiae)	Nucleus	transcription regulator	215.92	164.461	298.944	Affects RNA expression
NM_016769	SMAD family member 3	Nucleus	transcription regulator	213.908	172.537	296.013	Increases RNA expression
NM_009733	axin 1	Cytoplasm	other	168.31	138.764	231.535	Affects RNA expression
NM_001039521	RRN3 RNA polymerase I transcription factor homolog (S. cerevisiae)	Nucleus	transcription regulator	443.239	432.443	609.611	Increases RNA expression
NM_027547	PR domain containing 5	Nucleus	other	46.9391	27.1654	64.4781	Decreases RNA expression
NM_008551	mitogen-activated protein kinase-activated protein kinase 2	Nucleus	kinase	660.5	527.889	905.625	Decreases RNA expression
NM_021519	endothelial differentiation-related factor 1	Nucleus	transcription regulator	113.995	107.193	155.334	Increases RNA expression
NM_177263	zinc fingers and homeoboxes 3	Nucleus	transcription regulator	81.8082	69.0147	111.371	Decreases RNA expression
NM_010832	male-specific lethal 3 homolog (Drosophila)	Nucleus	transcription regulator	599.48	560.194	814.769	Affects RNA expression
NM_011163	eukaryotic translation initiation factor 2-alpha kinase 2	Cytoplasm	kinase	553.211	521.282	750.291	Increases RNA expression
NM_009319	TAR (HIV-1) RNA binding protein 2	Nucleus	other	17.4345	14.684	23.4466	Increases RNA expression
NM_011290	ribosomal protein L6	Cytoplasm	other	623.62	472.824	838.216	Affects RNA expression
NM_001029844	vaccinia related kinase 1	Nucleus	kinase	740.297	729.794	990.618	Affects RNA expression
NM_013629	putative homeodomain transcription factor 1	Nucleus	transcription regulator	311.139	277.527	416.177	Affects RNA expression
NM_009092	ribosomal protein S17	Cytoplasm	other	732.921	666.653	975.964	Affects RNA expression
NM_010786	Mdm2 p53 binding protein homolog (mouse)	Nucleus	transcription regulator	448.604	436.849	594.957	Decreases RNA expression
NM_001162410	conserved helix-loop-helix ubiquitous kinase	Cytoplasm	kinase	327.233	325.25	433.762	Increases RNA expression
NM_009353	telomeric repeat binding factor 2	Nucleus	other	437.875	332.592	580.303	Decreases RNA expression
NM_001039514	deoxyhypusine synthase	Cytoplasm	enzyme	57.6681	39.6468	76.2014	Affects RNA expression
NM_183426	strawberry notch homolog 2 (Drosophila)	unknown	transcription regulator	75.7731	44.052	99.648	Decreases RNA expression
NM_016776	MYB binding protein (P160) 1a	Nucleus	transcription regulator	508.954	367.1	668.228	Decreases RNA expression
NM_009093	ribosomal protein S29	Cytoplasm	other	176.357	174.739	231.535	Affects RNA expression
NM_009263	secreted phosphoprotein 1	Extracellular Space	cytokine	6.70559	0.734199	8.79247	Increases RNA expression
NM_022328	myeloid/lymphoid or mixed-lineage leukemia (trithorax homolog, Drosophila); translocated to, 1	Nucleus	transcription regulator	67.0559	44.052	87.9247	Affects RNA expression
NM_016957	high mobility group nucleosomal binding domain 2 pseudogene 24	Nucleus	other	452.627	400.873	592.026	Decreases RNA expression
NM_027901	general transcription factor IIIC, polypeptide 2, beta 110kDa	Nucleus	transcription regulator	729.568	582.954	952.518	Affects RNA expression
NM_010562	integrin-linked kinase	Plasma Membrane	kinase	258.165	214.386	337.045	Increases RNA expression
NM_008031	fragile X mental retardation 1	Nucleus	other	931.406	909.673	1213.36	Decreases RNA expression
NM_021501	protein inhibitor of activated STAT, 4	Nucleus	transcription regulator	18.1051	2.2026	23.4466	Decreases RNA expression
NM_011660	thioredoxin	Cytoplasm	enzyme	1266.01	944.18	1632.47	Increases RNA expression
NM_001081008	TAF1 RNA polymerase II, TATA box binding protein (TBP)-associated factor, 250kDa	Nucleus	transcription regulator	1696.51	1394.98	2183.46	Increases RNA expression
NM_025830	WW domain containing E3 ubiquitin protein ligase 2	Cytoplasm	enzyme	132.771	117.472	169.988	Decreases RNA expression
NM_001033324	zinc finger and BTB domain containing 16	Nucleus	transcription regulator	218.602	171.803	278.428	Decreases RNA expression
NM_019685	RuvB-like 1 (E. coli)	Nucleus	transcription regulator	186.415	98.3827	237.397	Affects RNA expression
NM_001081176	polymerase (RNA) III (DNA directed) polypeptide G (32kD)	Nucleus	enzyme	295.046	211.449	375.145	Affects RNA expression
NM_176850	bromodomain PHD finger transcription factor	Nucleus	transcription regulator	1976.14	1791.45	2491.2	Decreases RNA expression
NM_001114124	DAB2 interacting protein	Plasma Membrane	other	74.432	51.394	93.7864	Affects RNA expression
NM_001170540	basic transcription factor 3	Nucleus	transcription regulator	530.412	423.633	668.228	Affects RNA expression
NM_011119	proliferation-associated 2G4, 38kDa	Nucleus	transcription regulator	2572.93	2065.3	3232.7	Decreases RNA expression
NM_008783	pre-B-cell leukemia homeobox 1	Nucleus	transcription regulator	37.5513	28.6338	46.8932	Increases RNA expression
NM_144835	HEAT repeat containing 1	Nucleus	other	755.049	674.729	937.864	Affects RNA expression
NM_013507	eukaryotic translation initiation factor 4 gamma, 2	Cytoplasm	translation regulator	7406.32	7380.17	9152.96	Increases RNA expression
NM_018812	protein inhibitor of activated STAT, 3	Nucleus	transcription regulator	21.4579	19.0892	26.3774	Increases RNA expression
NM_177410	B-cell CLL/lymphoma 2	Cytoplasm	other	345.338	228.336	422.039	Increases RNA expression
NM_023127	polymerase (RNA) II (DNA directed) polypeptide K, 7.0kDa	Nucleus	enzyme	28.834	26.4312	35.1699	Decreases RNA expression
NM_018736	MRE11 meiotic recombination 11 homolog A (S. cerevisiae)	Nucleus	enzyme	312.48	253.299	381.007	Decreases RNA expression
NM_010790	maternal embryonic leucine zipper kinase	Cytoplasm	kinase	98.5721	51.394	120.164	Increases RNA expression
NM_198107	mediator complex subunit 16	Nucleus	transcription regulator	40.9041	30.8364	49.824	Increases RNA expression
NM_013545	protein tyrosine phosphatase, non-receptor type 6	Cytoplasm	phosphatase	313.151	270.92	381.007	Decreases RNA expression
NM_022891	ribosomal protein L23	Cytoplasm	other	1970.1	1497.77	2394.48	Affects RNA expression
NM_020618	SWI/SNF related, matrix associated, actin dependent regulator of chromatin, subfamily e, member 1	Nucleus	transcription regulator	509.625	362.694	618.404	Decreases RNA expression
NM_026554	nuclear cap binding protein subunit 2, 20kDa	Nucleus	other	321.868	312.769	389.8	Affects RNA expression
NM_001081445	neural cell adhesion molecule 1	Plasma Membrane	other	272.247	209.247	328.252	Increases RNA expression
NM_027432	WD repeat domain 77	Nucleus	transcription regulator	503.59	433.178	603.75	Affects RNA expression
NM_011518	spleen tyrosine kinase	Cytoplasm	kinase	580.704	549.181	691.674	Increases RNA expression
NM_001025392	BCL2-associated transcription factor 1	Nucleus	transcription regulator	6703.58	5801.64	7916.16	Decreases RNA expression
NM_008831	prohibitin	Nucleus	transcription regulator	136.794	100.585	161.195	Decreases RNA expression
NM_175246	Smad nuclear interacting protein 1	Nucleus	other	77.1143	56.5334	90.8555	Decreases RNA expression
NM_016849	interferon regulatory factor 3	Nucleus	transcription regulator	62.362	55.065	73.2706	Increases RNA expression
NM_177733	E2F transcription factor 2	Nucleus	transcription regulator	85.161	62.4069	99.648	Increases RNA expression
NM_009021	retinoic acid induced 1	Cytoplasm	other	87.8432	82.9645	102.579	Affects RNA expression
NM_028193	BRF1 homolog, subunit of RNA polymerase III transcription initiation factor IIIB (S. cerevisiae)	Nucleus	transcription regulator	329.244	159.321	383.938	Increases RNA expression
NM_025554	polymerase (RNA) II (DNA directed) polypeptide E, 25kDa	Nucleus	enzyme	45.598	36.71	52.7548	Affects RNA expression
NM_026796	SET and MYND domain containing 2	Cytoplasm	enzyme	142.158	129.219	164.126	Decreases RNA expression
NM_021366	Kruppel-like factor 13	Nucleus	transcription regulator	458.662	375.91	527.548	Increases RNA expression
NM_009045	v-rel reticuloendotheliosis viral oncogene homolog A (avian)	Nucleus	transcription regulator	117.348	106.459	134.818	Increases RNA expression
NM_010938	nuclear respiratory factor 1	Nucleus	transcription regulator	184.404	160.79	211.019	Affects RNA expression
NM_010509	interferon (alpha, beta and omega) receptor 2	Plasma Membrane	transmembrane receptor	573.998	572.675	656.505	Affects RNA expression
NM_001105557	zinc finger protein 119a	unknown	other	30.8457	26.4312	35.1699	Decreases RNA expression
NM_023739	nuclear transcription factor, X-box binding 1	Nucleus	transcription regulator	396.3	386.189	451.347	Decreases RNA expression
NM_009089	polymerase (RNA) II (DNA directed) polypeptide A, 220kDa	Nucleus	enzyme	1096.36	949.32	1248.53	Increases RNA expression
NM_027213	mediator complex subunit 6	Nucleus	transcription regulator	75.1026	63.8753	84.9939	Increases RNA expression
NM_026002	metadherin	Cytoplasm	transcription regulator	2253.75	1795.85	2549.82	Decreases RNA expression
NM_001161823	lysine (K)-specific demethylase 4A	Nucleus	transcription regulator	181.721	129.219	205.158	Decreases RNA expression
NM_007631	cyclin D1	Nucleus	other	164.287	11.7472	184.642	Increases RNA expression
NM_138679	ash1 (absent, small, or homeotic)-like (Drosophila)	Nucleus	transcription regulator	2015.03	1923.6	2259.67	Affects RNA expression
NM_015747	solute carrier family 20 (phosphate transporter), member 1	Plasma Membrane	transporter	260.847	247.425	290.152	Increases RNA expression
NM_001081362	transformation/transcription domain-associated protein	Nucleus	transcription regulator	609.538	591.765	677.02	Increases RNA expression
NM_007379	ATP-binding cassette, sub-family A (ABC1), member 2	Plasma Membrane	transporter	221.284	206.31	243.258	Affects RNA expression
NM_001177354	v-myc myelocytomatosis viral oncogene homolog (avian)	Nucleus	transcription regulator	691.346	569.005	759.083	Increases RNA expression
NM_001177369	nuclear factor of kappa light polypeptide gene enhancer in B-cells 2 (p49/p100)	Nucleus	transcription regulator	16.0934	12.4814	17.5849	Decreases RNA expression
NM_010590	jub, ajuba homolog (Xenopus laevis)	Plasma Membrane	other	5.36447	4.4052	5.86165	Decreases RNA expression
NM_001161722	transcription factor EB	Nucleus	transcription regulator	5.36447	5.1394	5.86165	Increases RNA expression
NM_008568	minichromosome maintenance complex component 7	Nucleus	enzyme	837.528	709.971	914.417	Affects RNA expression
NM_011919	inhibitor of growth family, member 1	Nucleus	transcription regulator	138.806	133.624	149.472	Increases RNA expression
NM_028774	ring finger protein (C3H2C3 type) 6	Nucleus	transcription regulator	287.67	275.325	307.737	Increases RNA expression
NM_009033	RNA binding motif protein, X-linked-like 1	Nucleus	other	272.247	263.578	290.152	Increases RNA expression
NM_011949	mitogen-activated protein kinase 1	Cytoplasm	kinase	749.014	734.934	794.253	Increases RNA expression
NM_007868	dystrophin	Plasma Membrane	other	22.1284	14.684	23.4466	Affects RNA expression
NM_001003912	Rho guanine nucleotide exchange factor (GEF) 11	Cytoplasm	other	61.0208	58.7359	64.4781	Increases RNA expression
NM_019789	Kv channel interacting protein 3, calsenilin	Nucleus	transcription regulator	19.4462	1.4684	20.5158	Decreases RNA expression
NM_138606	pim-2 oncogene	unknown	kinase	19.4462	18.355	20.5158	Increases RNA expression
NM_053074	nucleoporin 62kDa	Nucleus	transporter	640.384	520.547	668.228	Increases RNA expression
NM_134150	OTU domain, ubiquitin aldehyde binding 1	unknown	enzyme	166.299	122.611	172.919	Decreases RNA expression
NM_008180	glutathione synthetase	Cytoplasm	enzyme	73.7615	27.1654	76.2014	Increases RNA expression
NM_008089	GATA binding protein 1 (globin transcription factor 1)	Nucleus	transcription regulator	31.5163	27.8996	32.2391	Increases RNA expression
NM_010777	myelin basic protein	Extracellular Space	other	31.5163	27.1654	32.2391	Increases RNA expression
NM_001111277	eukaryotic translation initiation factor 2B, subunit 3 gamma, 58kDa	Cytoplasm	translation regulator	83.1493	77.8251	84.9939	Affects RNA expression
NM_008253	high mobility group box 3	Nucleus	other	814.729	449.33	832.354	Decreases RNA expression
NM_030260	ZXD family zinc finger C	unknown	transcription regulator	80.4671	64.6095	82.0631	Increases RNA expression
NM_011263	RE1-silencing transcription factor	Nucleus	transcription regulator	448.604	393.531	457.209	Decreases RNA expression
NM_025910	MYC induced nuclear antigen	Nucleus	other	297.728	140.966	301.875	Decreases RNA expression
NM_007842	DEAH (Asp-Glu-Ala-His) box polypeptide 9	Nucleus	enzyme	4326.45	3560.87	4364	Increases RNA expression
NM_008628	mutS homolog 2, colon cancer, nonpolyposis type 1 (E. coli)	Nucleus	enzyme	765.108	645.361	770.807	Decreases RNA expression
NM_011541	transcription elongation factor A (SII), 1	Nucleus	transcription regulator	552.54	546.979	553.926	Increases RNA expression

## Sheet: RNA expression genes down
Supplemental Table 4: Ingenuity Pathway analysis (IPA) reveals cancer-related networks that are specifically rewired in L-GMP
RNA expression genes down-regulated in L-GMP with the IPA-predicted functional activation status shown in the last coloumn
For each transcript the RefSeq identicfication number, the transcript description, the subcellular localization, the family identiy and the normalized RPKM (number of reads which map per kilobase of exon model per million mapped reads) value in Ctrl-, ST- and L-GMP are indicated
RefSeq ID	Description	Location	Family	Normalized RPKM value Ctrl-GMP	Normalized RPKM value ST-GMP	Normalized RPKM value L-GMP	Prediction
NM_001113559	SRY (sex determining region Y)-box 5	Nucleus	transcription regulator	42.2452	7.34199	0	Affects RNA expression
NM_001164789	eomesodermin	Nucleus	transcription regulator	6.70559	0.734199	0	Affects RNA expression
NM_001201416	amyloid beta (A4) precursor protein-binding, family B, member 2	Cytoplasm	other	2.01168	1.4684	0	Affects RNA expression
NM_007646	CD38 molecule	Plasma Membrane	enzyme	3.35279	2.2026	0	Affects RNA expression
NM_007706	suppressor of cytokine signaling 2	Cytoplasm	other	1.34112	28.6338	0	Affects RNA expression
NM_008895	proopiomelanocortin	Extracellular Space	other	0.670559	5.1394	0	Affects RNA expression
NM_009046	v-rel reticuloendotheliosis viral oncogene homolog B	Nucleus	transcription regulator	1.34112	0.734199	0	Affects RNA expression
NM_009239	Sp4 transcription factor	Nucleus	transcription regulator	109.972	223.931	0	Affects RNA expression
NM_009331	transcription factor 7 (T-cell specific, HMG-box)	Nucleus	transcription regulator	3.35279	12.4814	0	Affects RNA expression
NM_009630	adenosine A2a receptor	Plasma Membrane	G-protein coupled receptor	16.0934	6.60779	0	Affects RNA expression
NM_009932	collagen, type IV, alpha 2	Extracellular Space	other	2.01168	2.2026	0	Affects RNA expression
NM_010127	POU class 6 homeobox 1	Nucleus	transcription regulator	2.01168	1.4684	0	Affects RNA expression
NM_010210	fragile histidine triad gene	Cytoplasm	enzyme	1.34112	2.9368	0	Affects RNA expression
NM_010235	FOS-like antigen 1	Nucleus	transcription regulator	1.34112	2.2026	0	Affects RNA expression
NM_010284	growth hormone receptor	Plasma Membrane	transmembrane receptor	0.670559	9.54459	0	Affects RNA expression
NM_010451	homeobox A2	Nucleus	transcription regulator	1.34112	0.734199	0	Affects RNA expression
NM_010635	Kruppel-like factor 1 (erythroid)	Nucleus	transcription regulator	6.03503	3.671	0	Affects RNA expression
NM_010755	v-maf musculoaponeurotic fibrosarcoma oncogene homolog F (avian)	Nucleus	transcription regulator	11.3995	14.684	0	Affects RNA expression
NM_010957	8-oxoguanine DNA glycosylase	Nucleus	enzyme	19.4462	15.4182	0	Affects RNA expression
NM_011196	prostaglandin E receptor 3 (subtype EP3)	Plasma Membrane	G-protein coupled receptor	105.948	42.5836	0	Affects RNA expression
NM_011445	SRY (sex determining region Y)-box 6	Nucleus	transcription regulator	41.5746	35.9758	0	Affects RNA expression
NM_011771	IKAROS family zinc finger 3 (Aiolos)	Nucleus	transcription regulator	23.4696	0.734199	0	Affects RNA expression
NM_013498	cAMP responsive element modulator	Nucleus	other	14.7523	1.4684	0	Affects RNA expression
NM_013698	TXK tyrosine kinase	Cytoplasm	kinase	2.01168	0.734199	0	Affects RNA expression
NM_013932	DEAD (Asp-Glu-Ala-Asp) box polypeptide 25	Nucleus	enzyme	4.02335	4.4052	0	Affects RNA expression
NM_016868	hypoxia inducible factor 3, alpha subunit	Nucleus	transcription regulator	18.1051	13.9498	0	Affects RNA expression
NM_019866	Spi-B transcription factor (Spi-1/PU.1 related)	Nucleus	transcription regulator	3.35279	2.9368	0	Affects RNA expression
NM_020589	zinc finger protein 467	Nucleus	other	4.02335	16.1524	0	Affects RNA expression
NM_021457	frizzled family receptor 1	Plasma Membrane	G-protein coupled receptor	3.35279	8.81039	0	Affects RNA expression
NM_023684	Lck interacting transmembrane adaptor 1	Extracellular Space	other	26.8224	30.1022	0	Affects RNA expression
NM_025999	ring finger protein 141	unknown	other	20.7873	27.1654	0	Affects RNA expression
NM_027153	pirin (iron-binding nuclear protein)	Nucleus	transcription regulator	2.01168	1.4684	0	Affects RNA expression
NM_031184	GLIS family zinc finger 2	Nucleus	transcription regulator	14.0817	11.7472	0	Affects RNA expression
NM_033612	chymotrypsin-like elastase family, member 1	Extracellular Space	peptidase	3.35279	0.734199	0	Affects RNA expression
NM_057173	LIM domain only 1 (rhombotin 1)	Nucleus	transcription regulator	4.02335	1.4684	0	Affects RNA expression
NM_133182	protein arginine methyltransferase 2	Nucleus	enzyme	2.68224	2.9368	0	Affects RNA expression
NM_145890	grainyhead-like 1 (Drosophila)	Nucleus	transcription regulator	3.35279	3.671	0	Affects RNA expression
NM_177687	cAMP responsive element binding protein-like 2	Nucleus	transcription regulator	18.1051	30.1022	0	Affects RNA expression
NM_199157	interferon, kappa	Extracellular Space	cytokine	0.670559	3.671	0	Affects RNA expression
NM_001001488	ATPase, aminophospholipid transporter, class I, type 8B, member 1	Plasma Membrane	transporter	3.35279	2.2026	0	Decreases RNA expression
NM_001010836	protein phosphatase 1, regulatory (inhibitor) subunit 13 like	Nucleus	transcription regulator	1.34112	2.9368	0	Decreases RNA expression
NM_001081292	mitogen-activated protein kinase kinase kinase 10	Cytoplasm	kinase	6.03503	2.9368	0	Decreases RNA expression
NM_001100460	zinc finger and BTB domain containing 42	Cytoplasm	transcription regulator	11.3995	19.0892	0	Decreases RNA expression
NM_001103168	zinc finger, GATA-like protein 1	Nucleus	transcription regulator	2.01168	0.734199	0	Decreases RNA expression
NM_001122739	inositol polyphosphate phosphatase-like 1	Cytoplasm	phosphatase	35.5396	23.4944	0	Decreases RNA expression
NM_001161420	very low density lipoprotein receptor	Plasma Membrane	transporter	10.7289	6.60779	0	Decreases RNA expression
NM_001161848	serum/glucocorticoid regulated kinase 1	Cytoplasm	kinase	16.764	36.71	0	Decreases RNA expression
NM_001195496	doublecortin-like kinase 2	Cytoplasm	kinase	10.0584	2.2026	0	Decreases RNA expression
NM_007548	PR domain containing 1, with ZNF domain	Nucleus	transcription regulator	11.3995	0.734199	0	Decreases RNA expression
NM_007616	caveolin 1, caveolae protein, 22kDa	Plasma Membrane	other	30.8457	83.6987	0	Decreases RNA expression
NM_007672	cerebellar degeneration-related protein 2, 62kDa	Cytoplasm	other	12.7406	6.60779	0	Decreases RNA expression
NM_007707	suppressor of cytokine signaling 3	Cytoplasm	other	4.69391	1.4684	0	Decreases RNA expression
NM_007963	MDS1 and EVI1 complex locus	Nucleus	transcription regulator	11.3995	0.734199	0	Decreases RNA expression
NM_008010	fibroblast growth factor receptor 3	Plasma Membrane	kinase	2.01168	5.1394	0	Decreases RNA expression
NM_008114	growth factor independent 1B transcription repressor	Nucleus	transcription regulator	2.01168	4.4052	0	Decreases RNA expression
NM_008235	hairy and enhancer of split 1, (Drosophila)	Nucleus	transcription regulator	1.34112	2.9368	0	Decreases RNA expression
NM_008510	chemokine (C motif) ligand 1	Extracellular Space	cytokine	14.0817	2.2026	0	Decreases RNA expression
NM_008983	protein tyrosine phosphatase, receptor type, K	Plasma Membrane	phosphatase	8.71726	16.8866	0	Decreases RNA expression
NM_009533	X-ray repair complementing defective repair in Chinese hamster cells 5 (double-strand-break rejoining)	Nucleus	enzyme	75.1026	73.4199	0	Decreases RNA expression
NM_009803	nuclear receptor subfamily 1, group I, member 3	Nucleus	ligand-dependent nuclear receptor	4.02335	1.4684	0	Decreases RNA expression
NM_010150	nuclear receptor subfamily 2, group F, member 6	Nucleus	ligand-dependent nuclear receptor	4.02335	6.60779	0	Decreases RNA expression
NM_011526	transgelin	Cytoplasm	other	10.0584	12.4814	0	Decreases RNA expression
NM_011595	TIMP metallopeptidase inhibitor 3	Extracellular Space	other	22.1284	19.8234	0	Decreases RNA expression
NM_011599	transducin-like enhancer of split 1 (E(sp1) homolog, Drosophila)	Nucleus	transcription regulator	28.834	46.2546	0	Decreases RNA expression
NM_011850	nuclear receptor subfamily 0, group B, member 2	Nucleus	ligand-dependent nuclear receptor	1.34112	1.4684	0	Decreases RNA expression
NM_013807	polo-like kinase 3	Nucleus	kinase	10.0584	0.734199	0	Decreases RNA expression
[truncated: 419 more rows]

## Sheet: cytopl. org. genes up
Supplemental Table 4: Ingenuity Pathway analysis (IPA) reveals cancer-related networks that are specifically rewired in L-GMP
[truncated: 334 more rows]

[truncated: 3 more sheets: cytopl. org. genes down, cell death genes up, cell death genes down]
