# Supplementary material for: Instruction of haematopoietic lineage choices, evolution of transcriptional landscapes and cancer stem cell hierarchies derived from an AML1-ETO mouse model
Source: EMBO Mol Med. 2013 Oct 4;5(12):1804–20. doi: 10.1002/emmm.201302661 (PMC3914523; doi:10.1002/emmm.201302661)
Supplement: Supplementary file 7 [file emmm0005-1804-sd7.xls]

## Sheet: Top 130 ST-GMP gene set 
Supplemental Table 5: Gene set table of top 130 ST-GMP and L-GMP transcripts listing the corresponding human orthologous genes
130 top up-regulated trasncripts in ST-GMP
The Affymetics HG-U133 Plus 2.0 identicfication number, the human gene symbol, the transcript description, the subcellular localization, the family identiy, the rank in the the gene list and in the metric score and the individual enrichment score are indicated.
1 / 1 gene sets are upregulated in t(8;21) human patient samples
Enrichment Score (ES) 0.42581037
Normalized Enrichment Score (NES) 1.5163531
Nominal p-value 0.021526419
FDR q-value 0.021526419
FWER p-value 0.011
Individual transcripts specifically enriched in the pateint cohort are listed on the right (core enrichment)
Affymetics HG-U133 Plus 2.0 ID	HGNC Symbol	Description	Location	Family	rank in gene list	rank in metric score	running enrichmnt score	core enrichment
205529_s_at	RUNX1T1	runt-related transcription factor 1; translocated to, 1 (cyclin D-related)	Nucleus	transcription regulator	0	2.192	0.0816	Yes
205528_s_at	RUNX1T1	runt-related transcription factor 1; translocated to, 1 (cyclin D-related)	Nucleus	transcription regulator	3	1.788	0.1482	Yes
228827_at	RUNX1T1	runt-related transcription factor 1; translocated to, 1 (cyclin D-related)	Nucleus	transcription regulator	4	1.785	0.2147	Yes
242845_at	RUNX1T1	runt-related transcription factor 1; translocated to, 1 (cyclin D-related)	Nucleus	transcription regulator	71	0.885	0.2464	Yes
216831_s_at	RUNX1T1	runt-related transcription factor 1; translocated to, 1 (cyclin D-related)	Nucleus	transcription regulator	281	0.639	0.2664	Yes
216832_at	RUNX1T1	runt-related transcription factor 1; translocated to, 1 (cyclin D-related)	Nucleus	transcription regulator	540	0.52	0.281	Yes
230424_at	C5orf13	chromosome 5 open reading frame 13	Cytoplasm	other	541	0.52	0.3004	Yes
201309_x_at	C5orf13	chromosome 5 open reading frame 13	Cytoplasm	other	647	0.496	0.3169	Yes
239929_at	PM20D1	peptidase M20 domain containing 1	unknown	peptidase	1106	0.423	0.3242	Yes
222344_at	C5orf13	chromosome 5 open reading frame 13	Cytoplasm	other	2168	0.342	0.3175	Yes
1564642_at	RUNX1T1	runt-related transcription factor 1; translocated to, 1 (cyclin D-related)	Nucleus	transcription regulator	2282	0.337	0.328	Yes
220287_at	ADAMTS9	ADAM metallopeptidase with thrombospondin type 1 motif, 9	Extracellular Space	peptidase	2485	0.329	0.3366	Yes
208035_at	GRM6	glutamate receptor, metabotropic 6	Plasma Membrane	G-protein coupled receptor	2720	0.318	0.3441	Yes
242949_x_at	CCDC157	coiled-coil domain containing 157	unknown	other	3156	0.301	0.3474	Yes
1562639_at	KIF6	kinesin family member 6	Nucleus	other	3777	0.28	0.3464	Yes
228150_at	SEC16B	SEC16 homolog B (S. cerevisiae)	Nucleus	other	3874	0.278	0.355	Yes
229887_at	ALS2CL	ALS2 C-terminal like	Cytoplasm	other	3968	0.275	0.3636	Yes
207962_at	CAPN11	calpain 11	Cytoplasm	peptidase	4665	0.259	0.3604	Yes
238411_x_at	C5orf13	chromosome 5 open reading frame 13	Cytoplasm	other	5210	0.247	0.3596	Yes
222333_at	ALS2CL	ALS2 C-terminal like	Cytoplasm	other	5417	0.243	0.3649	Yes
224746_at	KIAA1522	KIAA1522	unknown	other	5791	0.236	0.3668	Yes
1556232_at	KIF6	kinesin family member 6	Nucleus	other	5987	0.232	0.3719	Yes
220543_at	C21orf62	chromosome 21 open reading frame 62	unknown	other	6706	0.219	0.3669	Yes
233815_at	NAALAD2	N-acetylated alpha-linked acidic dipeptidase 2	Plasma Membrane	peptidase	7079	0.213	0.368	Yes
121_at	PAX8	paired box 8	Nucleus	transcription regulator	7239	0.211	0.3729	Yes
201310_s_at	C5orf13	chromosome 5 open reading frame 13	Cytoplasm	other	7488	0.207	0.3761	Yes
208358_s_at	UGT8	UDP glycosyltransferase 8	Cytoplasm	enzyme	7746	0.203	0.379	Yes
220166_at	CNNM1	cyclin M1	unknown	other	7830	0.202	0.385	Yes
221103_s_at	WDR52	WD repeat domain 52	unknown	other	7834	0.202	0.3924	Yes
1555289_at	SEC16B	SEC16 homolog B (S. cerevisiae)	Nucleus	other	7955	0.2	0.3977	Yes
202597_at	IRF6	interferon regulatory factor 6	Nucleus	transcription regulator	8029	0.199	0.4037	Yes
1568796_at	CCDC157	coiled-coil domain containing 157	unknown	other	8496	0.193	0.4024	Yes
221169_s_at	HRH4	histamine receptor H4	Plasma Membrane	G-protein coupled receptor	8686	0.191	0.406	Yes
215809_at	CYP2D6	cytochrome P450, family 2, subfamily D, polypeptide 6	Cytoplasm	enzyme	8929	0.188	0.4086	Yes
235210_s_at	C8orf84	chromosome 8 open reading frame 84	Extracellular Space	other	9699	0.178	0.4011	Yes
233785_at	ADAMTS9	ADAM metallopeptidase with thrombospondin type 1 motif, 9	Extracellular Space	peptidase	9819	0.177	0.4055	Yes
1553072_at	BNIPL	BCL2/adenovirus E1B 19kD interacting protein like	Cytoplasm	other	10074	0.174	0.4073	Yes
209159_s_at	NDRG4	NDRG family member 4	unknown	other	10178	0.173	0.4119	Yes
1559167_x_at	MPV17L	MPV17 mitochondrial membrane protein-like	Cytoplasm	other	10288	0.171	0.4163	Yes
230608_at	C1orf182	chromosome 1 open reading frame 182	Cytoplasm	other	10453	0.17	0.4196	Yes
1554755_a_at	MTUS2	microtubule associated tumor suppressor candidate 2	Cytoplasm	other	10847	0.165	0.4185	Yes
203264_s_at	ARHGEF9	Cdc42 guanine nucleotide exchange factor (GEF) 9	Cytoplasm	other	10990	0.163	0.422	Yes
213059_at	CREB3L1	cAMP responsive element binding protein 3-like 1	Nucleus	transcription regulator	11111	0.162	0.4258	Yes
209552_at	PAX8	paired box 8	Nucleus	transcription regulator	11500	0.158	0.4246	No
1552767_a_at	HS6ST2	heparan sulfate 6-O-sulfotransferase 2	Plasma Membrane	enzyme	11846	0.154	0.424	No
207924_x_at	PAX8	paired box 8	Nucleus	transcription regulator	12393	0.149	0.4195	No
1564423_a_at	SEC16B	SEC16 homolog B (S. cerevisiae)	Nucleus	other	13093	0.142	0.412	No
243276_at	ALS2CL	ALS2 C-terminal like	Cytoplasm	other	13140	0.141	0.4164	No
232380_at	FGGY	FGGY carbohydrate kinase domain containing	unknown	other	14586	0.127	0.3947	No
221990_at	PAX8	paired box 8	Nucleus	transcription regulator	14803	0.125	0.3954	No
228338_at	C11orf93	chromosome 11 open reading frame 93	unknown	other	15083	0.123	0.3949	No
220025_at	TBR1	T-box, brain, 1	Nucleus	transcription regulator	15198	0.122	0.3973	No
243087_at	WDR63	WD repeat domain 63	unknown	other	15328	0.121	0.3995	No
214528_s_at	PAX8	paired box 8	Nucleus	transcription regulator	15595	0.119	0.399	No
1552478_a_at	IRF6	interferon regulatory factor 6	Nucleus	transcription regulator	15793	0.117	0.3998	No
202965_s_at	CAPN6	calpain 6	Cytoplasm	peptidase	15925	0.116	0.4017	No
218736_s_at	PALMD	palmdelphin	Cytoplasm	other	16181	0.114	0.4012	No
230152_at	WDR52	WD repeat domain 52	unknown	other	16637	0.11	0.397	No
1552538_a_at	KIF6	kinesin family member 6	Nucleus	other	16647	0.11	0.4009	No
235070_at	RBFOX1	RNA binding protein, fox-1 homolog (C. elegans) 1	Cytoplasm	other	16767	0.109	0.4028	No
232695_at	KIF6	kinesin family member 6	Nucleus	other	17065	0.106	0.4013	No
226814_at	ADAMTS9	ADAM metallopeptidase with thrombospondin type 1 motif, 9	Extracellular Space	peptidase	17089	0.106	0.4049	No
217988_at	CCNB1IP1	cyclin B1 interacting protein 1, E3 ubiquitin protein ligase	Nucleus	enzyme	17861	0.1	0.3944	No
228956_at	UGT8	UDP glycosyltransferase 8	Cytoplasm	enzyme	17902	0.1	0.3974	No
235209_at	C8orf84	chromosome 8 open reading frame 84	Extracellular Space	other	18491	0.094	0.3902	No
233903_s_at	ARHGEF26	Rho guanine nucleotide exchange factor (GEF) 26	Plasma Membrane	other	19384	0.087	0.3771	No
1552766_at	HS6ST2	heparan sulfate 6-O-sulfotransferase 2	Plasma Membrane	enzyme	20107	0.082	0.3669	No
1558431_at	NHLRC4	NHL repeat containing 4	unknown	other	20189	0.081	0.3684	No
1554506_x_at	NAALAD2	N-acetylated alpha-linked acidic dipeptidase 2	Plasma Membrane	peptidase	20688	0.077	0.3621	No
236534_at	BNIPL	BCL2/adenovirus E1B 19kD interacting protein like	Cytoplasm	other	21132	0.074	0.3568	No
207923_x_at	PAX8	paired box 8	Nucleus	transcription regulator	22575	0.062	0.3326	No
1552880_at	SEC16B	SEC16 homolog B (S. cerevisiae)	Nucleus	other	22629	0.062	0.334	No
232920_at	KIAA1656	coiled-coil domain containing 157	unknown	other	22673	0.062	0.3355	No
1553422_s_at	RBFOX1	RNA binding protein, fox-1 homolog (C. elegans) 1	Cytoplasm	other	23100	0.058	0.3299	No
232187_at	PALMD	palmdelphin	Cytoplasm	other	23311	0.057	0.3281	No
231991_at	C20orf160	chromosome 20 open reading frame 160	unknown	other	23710	0.054	0.3228	No
222725_s_at	PALMD	palmdelphin	Cytoplasm	other	24050	0.051	0.3185	No
1556233_s_at	KIF6	kinesin family member 6	Nucleus	other	24514	0.047	0.3118	No
219370_at	RPRM	reprimo, TP53 dependent G2 arrest mediator candidate	Cytoplasm	other	24580	0.047	0.3123	No
202790_at	CLDN7	claudin 7	Plasma Membrane	other	24833	0.045	0.3094	No
1569024_at	FAM13A	family with sequence similarity 13, member A	Cytoplasm	other	25170	0.042	0.3048	No
238647_at	C14orf28	chromosome 14 open reading frame 28	unknown	other	26374	0.033	0.2839	No
204983_s_at	GPC4	glypican 4	Plasma Membrane	transmembrane receptor	26596	0.031	0.281	No
214961_at	MTUS2	microtubule associated tumor suppressor candidate 2	Cytoplasm	other	26604	0.031	0.2821	No
213917_at	PAX8	paired box 8	Nucleus	transcription regulator	26816	0.029	0.2793	No
230030_at	HS6ST2	heparan sulfate 6-O-sulfotransferase 2	Plasma Membrane	enzyme	26827	0.029	0.2802	No
1552477_a_at	IRF6	interferon regulatory factor 6	Nucleus	transcription regulator	27062	0.028	0.277	No
204787_at	VSIG4	V-set and immunoglobulin domain containing 4	Plasma Membrane	other	27297	0.026	0.2736	No
239057_at	LMOD2	leiomodin 2 (cardiac)	unknown	other	28039	0.02	0.2608	No
207921_x_at	PAX8	paired box 8	Nucleus	transcription regulator	28059	0.02	0.2612	No
215562_at	TTC39A	tetratricopeptide repeat domain 39A	unknown	other	28384	0.017	0.2559	No
204984_at	GPC4	glypican 4	Plasma Membrane	transmembrane receptor	28805	0.014	0.2487	No
239279_at	LOC100131700	SEC16 homolog B (S. cerevisiae)	unknown	other	28922	0.013	0.2471	No
202966_at	CAPN6	calpain 6	Cytoplasm	peptidase	30824	-0.002	0.2123	No
222121_at	ARHGEF26	Rho guanine nucleotide exchange factor (GEF) 26	Plasma Membrane	other	31038	-0.003	0.2085	No
223594_at	TMEM117	transmembrane protein 117	Cytoplasm	other	31095	-0.004	0.2076	No
211116_at	SLC9A2	solute carrier family 9 (sodium/hydrogen exchanger), member 2	Plasma Membrane	transporter	32688	-0.017	0.1791	No
230661_at	LOC286191	chromosome 8 open reading frame 84	unknown	other	33072	-0.02	0.1728	No
207498_s_at	CYP2D6	cytochrome P450, family 2, subfamily D, polypeptide 6	Cytoplasm	enzyme	33322	-0.022	0.1691	No
1554504_at	NAALAD2	N-acetylated alpha-linked acidic dipeptidase 2	Plasma Membrane	peptidase	33465	-0.023	0.1673	No
227870_at	IGDCC4	immunoglobulin superfamily, DCC subclass, member 4	Plasma Membrane	other	33902	-0.027	0.1603	No
210324_at	C8G	complement component 8, gamma polypeptide	Extracellular Space	transporter	34012	-0.028	0.1594	No
221170_at	HRH4	histamine receptor H4	Plasma Membrane	G-protein coupled receptor	34416	-0.032	0.1532	No
221217_s_at	RBFOX1	RNA binding protein, fox-1 homolog (C. elegans) 1	Cytoplasm	other	35122	-0.038	0.1417	No
217101_at	TTC39A	tetratricopeptide repeat domain 39A	unknown	other	35678	-0.044	0.1332	No
222161_at	NAALAD2	N-acetylated alpha-linked acidic dipeptidase 2	Plasma Membrane	peptidase	36643	-0.053	0.1175	No
235369_at	C14orf28	chromosome 14 open reading frame 28	unknown	other	37371	-0.06	0.1064	No
1554507_at	NAALAD2	N-acetylated alpha-linked acidic dipeptidase 2	Plasma Membrane	peptidase	37738	-0.064	0.1021	No
221408_x_at	PCDHB12	protocadherin beta 12	Plasma Membrane	other	37837	-0.065	0.1027	No
1554697_at	ADAMTS9	ADAM metallopeptidase with thrombospondin type 1 motif, 9	Extracellular Space	peptidase	38260	-0.07	0.0976	No
227197_at	ARHGEF26	Rho guanine nucleotide exchange factor (GEF) 26	Plasma Membrane	other	38437	-0.072	0.097	No
219718_at	FGGY	FGGY carbohydrate kinase domain containing	unknown	other	38619	-0.074	0.0965	No
1556308_at	PRRT3	proline-rich transmembrane protein 3	unknown	other	38861	-0.076	0.0949	No
214725_at	C8orf84	chromosome 8 open reading frame 84	Extracellular Space	other	39085	-0.079	0.0937	No
219872_at	FAM198B	family with sequence similarity 198, member B	Cytoplasm	other	39926	-0.089	0.0817	No
202972_s_at	FAM13A	family with sequence similarity 13, member A	Cytoplasm	other	41413	-0.109	0.0585	No
213498_at	CREB3L1	cAMP responsive element binding protein 3-like 1	Nucleus	transcription regulator	41886	-0.115	0.0541	No
223923_at	C21orf62	chromosome 21 open reading frame 62	unknown	other	42015	-0.117	0.0561	No
203263_s_at	ARHGEF9	Cdc42 guanine nucleotide exchange factor (GEF) 9	Cytoplasm	other	43992	-0.148	0.0254	No
208504_x_at	PCDHB11	protocadherin beta 12	Plasma Membrane	other	44294	-0.154	0.0256	No
1569025_s_at	FAM13A	family with sequence similarity 13, member A	Cytoplasm	other	47566	-0.224	-0.026	No
210652_s_at	TTC39A	tetratricopeptide repeat domain 39A	unknown	other	48052	-0.237	-0.0261	No
221524_s_at	RRAGD	Ras-related GTP binding D	Cytoplasm	enzyme	48074	-0.238	-0.0176	No
207204_at	FSCN2	fascin homolog 2, actin-bundling protein, retinal (Strongylocentrotus purpuratus)	Cytoplasm	other	48661	-0.254	-0.0189	No
221523_s_at	RRAGD	Ras-related GTP binding D	Cytoplasm	enzyme	49214	-0.274	-0.0188	No
217047_s_at	FAM13A	family with sequence similarity 13, member A	Cytoplasm	other	53081	-0.535	-0.0697	No
204121_at	GADD45G	growth arrest and DNA-damage-inducible, gamma	Nucleus	other	53339	-0.576	-0.053	No
218901_at	PLSCR4	phospholipid scramblase 4	Plasma Membrane	enzyme	53591	-0.626	-0.0343	No
202973_x_at	FAM13A	family with sequence similarity 13, member A	Cytoplasm	other	53921	-0.719	-0.0135	No
223204_at	FAM198B	family with sequence similarity 198, member B	Cytoplasm	other	53961	-0.733	0.0131	No

## Sheet: Top 130 L-GMP gene set
Supplemental Table 5: Gene set table of top 130 ST-GMP and L-GMP transcripts listing the corresponding human orthologous genes
130 top up-regulated trasncripts from L-GMP
The Affymetics HG-U133 Plus 2.0 identicfication number, the human gene symbol, the transcript description, the subcellular localization, the family identiy, the rank in the the gene list and in the metric score and the individual enrichment score are indicated
Individual transcripts specifically enriched in the pateint cohort are listed on the right (core enrichment)
1 / 1 gene sets are upregulated in t(8;21) human patient samples
Enrichment Score (ES) 0.21357016
Normalized Enrichment Score (NES ) 0.83408314
Nominal p-value 0.72564614
FDR q-value 0.72564614
FWER p-value 0.365
Affymetics HG-U133 Plus 2.0 ID	HGNC Symbol	Description	Location	Family	rank in gene list	rank in metric score	running enrichmnt score	core enrichment
219686_at	STK32B	serine/threonine kinase 32B	unknown	kinase	290	0.634	0.0258	Yes
232682_at	MREG	melanoregulin	unknown	other	767	0.473	0.0403	Yes
200884_at	CKB	creatine kinase, brain	Cytoplasm	kinase	1195	0.412	0.0527	Yes
213075_at	OLFML2A	olfactomedin-like 2A	Extracellular Space	other	2110	0.346	0.0529	Yes
226393_at	CYP2U1	cytochrome P450, family 2, subfamily U, polypeptide 1	Cytoplasm	enzyme	2336	0.335	0.0652	Yes
209679_s_at	SMAGP	small cell adhesion glycoprotein	Cytoplasm	other	2893	0.311	0.0703	Yes
230551_at	KSR2	kinase suppressor of ras 2	Cytoplasm	kinase	3100	0.303	0.0814	Yes
242949_x_at	CCDC157	coiled-coil domain containing 157	unknown	other	3156	0.301	0.0951	Yes
236328_at	ZNF285	zinc finger protein 112 homolog (mouse)	Nucleus	other	3240	0.298	0.1082	Yes
1558113_at	FAM78B	family with sequence similarity 78, member B	unknown	other	3402	0.292	0.1196	Yes
207395_at	BTN1A1	butyrophilin, subfamily 1, member A1	Plasma Membrane	other	4712	0.258	0.1083	Yes
1552714_at	CREG2	cellular repressor of E1A-stimulated genes 2	Extracellular Space	enzyme	6890	0.216	0.079	Yes
228509_at	SPHKAP	SPHK1 interactor, AKAP domain containing	unknown	other	7159	0.212	0.0844	Yes
228863_at	PCDH17	protocadherin 17	unknown	other	7173	0.212	0.0946	Yes
225627_s_at	CACHD1	cache domain containing 1	unknown	other	7696	0.204	0.095	Yes
213834_at	IQSEC3	IQ motif and Sec7 domain 3	Cytoplasm	other	7973	0.2	0.0998	Yes
232015_at	FAM59B	family with sequence similarity 59, member B	unknown	other	8076	0.199	0.1077	Yes
1555271_a_at	TERT	telomerase reverse transcriptase	Nucleus	enzyme	8346	0.195	0.1123	Yes
219689_at	SEMA3G	sema domain, immunoglobulin domain (Ig), short basic domain, secreted, (semaphorin) 3G	unknown	other	8365	0.195	0.1215	Yes
1568796_at	CCDC157	coiled-coil domain containing 157	unknown	other	8496	0.193	0.1286	Yes
1561306_s_at	STRC	stereocilin	Extracellular Space	other	8564	0.192	0.1368	Yes
160020_at	MMP14	matrix metallopeptidase 14 (membrane-inserted)	Extracellular Space	peptidase	9198	0.184	0.1342	Yes
1554853_at	CYP2U1	cytochrome P450, family 2, subfamily U, polypeptide 1	Cytoplasm	enzyme	9446	0.181	0.1386	Yes
211916_s_at	MYO1A	myosin IA	Cytoplasm	peptidase	9598	0.18	0.1447	Yes
206144_at	MAGI1	membrane associated guanylate kinase, WW and PDZ domain containing 1	Plasma Membrane	kinase	10311	0.171	0.14	Yes
1554677_s_at	CMTM4	CKLF-like MARVEL transmembrane domain containing 4	Extracellular Space	cytokine	10361	0.17	0.1475	Yes
230608_at	C1orf182	chromosome 1 open reading frame 182	Cytoplasm	other	10453	0.17	0.1541	Yes
227971_at	NRK	Nik related kinase	unknown	kinase	10493	0.169	0.1617	Yes
229300_at	RAB3C	RAB3C, member RAS oncogene family	Cytoplasm	enzyme	10527	0.169	0.1694	Yes
232116_at	GRHL3	grainyhead-like 3 (Drosophila)	Nucleus	other	10532	0.169	0.1776	Yes
220574_at	SEMA6D	sema domain, transmembrane domain (TM), and cytoplasmic domain, (semaphorin) 6D	Plasma Membrane	other	10616	0.168	0.1843	Yes
219727_at	DUOX2	dual oxidase 2	unknown	enzyme	10900	0.164	0.1871	Yes
203264_s_at	ARHGEF9	Cdc42 guanine nucleotide exchange factor (GEF) 9	Cytoplasm	other	10990	0.163	0.1935	Yes
236175_at	TRIM55	tripartite motif containing 55	Cytoplasm	other	11753	0.155	0.1872	Yes
219648_at	MREG	melanoregulin	unknown	other	12237	0.151	0.1857	Yes
217279_x_at	MMP14	matrix metallopeptidase 14 (membrane-inserted)	Extracellular Space	peptidase	12256	0.15	0.1927	Yes
225759_x_at	CLMN	calmin (calponin-like, transmembrane)	Cytoplasm	other	12341	0.15	0.1985	Yes
244170_at	RAB3C	RAB3C, member RAS oncogene family	Cytoplasm	enzyme	12805	0.145	0.1972	Yes
1552752_a_at	CADM2	cell adhesion molecule 2	unknown	other	12925	0.143	0.202	Yes
227427_at	ARHGEF25	Rho guanine nucleotide exchange factor (GEF) 25	Cytoplasm	other	13305	0.14	0.2019	Yes
227289_at	PCDH17	protocadherin 17	unknown	other	13386	0.139	0.2073	Yes
210637_at	TACR1	tachykinin receptor 1	Plasma Membrane	G-protein coupled receptor	13688	0.136	0.2084	Yes
1559257_a_at	MAGI1	membrane associated guanylate kinase, WW and PDZ domain containing 1	Plasma Membrane	kinase	13821	0.135	0.2126	Yes
205656_at	PCDH17	protocadherin 17	unknown	other	14226	0.131	0.2116	Yes
1555544_a_at	CADM2	cell adhesion molecule 2	unknown	other	14601	0.127	0.211	Yes
207443_at	NR2E1	nuclear receptor subfamily 2, group E, member 1	Nucleus	ligand-dependent nuclear receptor	14797	0.126	0.2136	Yes
1569383_s_at	ZFYVE28	zinc finger, FYVE domain containing 28	Cytoplasm	other	15145	0.123	0.2132	No
221464_at	OR1D2	olfactory receptor, family 1, subfamily D, member 2	Plasma Membrane	G-protein coupled receptor	15937	0.116	0.2044	No
233801_s_at	SEMA6D	sema domain, transmembrane domain (TM), and cytoplasmic domain, (semaphorin) 6D	Plasma Membrane	other	17032	0.107	0.1896	No
1554042_s_at	C20orf141	hypothetical protein LOC100288797	unknown	other	17148	0.106	0.1927	No
227113_at	ADHFE1	alcohol dehydrogenase, iron containing, 1	Cytoplasm	enzyme	18453	0.095	0.1734	No
208260_at	AVPR1B	arginine vasopressin receptor 1B	Plasma Membrane	G-protein coupled receptor	18781	0.092	0.172	No
233882_s_at	SEMA6D	sema domain, transmembrane domain (TM), and cytoplasmic domain, (semaphorin) 6D	Plasma Membrane	other	19432	0.087	0.1643	No
1554633_a_at	MYT1L	myelin transcription factor 1-like	Nucleus	transcription regulator	20219	0.081	0.1539	No
244316_at	C17orf98	chromosome 17 open reading frame 98	unknown	other	21027	0.074	0.1427	No
232619_at	C20orf134	chromosome 20 open reading frame 134	Extracellular Space	other	21208	0.073	0.143	No
208049_s_at	TACR1	tachykinin receptor 1	Plasma Membrane	G-protein coupled receptor	21370	0.072	0.1436	No
206076_at	LRRC23*	leucine rich repeat containing 23	Plasma Membrane	other	21470	0.071	0.1452	No
1559256_at	MAGI1	membrane associated guanylate kinase, WW and PDZ domain containing 1	Plasma Membrane	kinase	21481	0.071	0.1485	No
232408_at	ZFYVE28	zinc finger, FYVE domain containing 28	Cytoplasm	other	21975	0.067	0.1428	No
230218_at	HIC1	hypermethylated in cancer 1	Nucleus	transcription regulator	22369	0.064	0.1387	No
242328_at	RAB3C	RAB3C, member RAS oncogene family	Cytoplasm	enzyme	22464	0.063	0.1401	No
232920_at	KIAA1656	coiled-coil domain containing 157	unknown	other	22673	0.062	0.1393	No
222918_at	RAB9B	RAB9B, member RAS oncogene family	Plasma Membrane	enzyme	22799	0.061	0.14	No
231991_at	C20orf160	chromosome 20 open reading frame 160	unknown	other	23710	0.054	0.1259	No
223623_at	C2orf40	chromosome 2 open reading frame 40	Extracellular Space	other	23740	0.054	0.128	No
205795_at	NRXN3	neurexin 3	Plasma Membrane	transporter	24529	0.047	0.1159	No
232514_at	KIF27	kinesin family member 27	Cytoplasm	other	24706	0.046	0.1149	No
206417_at	CNGA1	cyclic nucleotide gated channel alpha 1	Plasma Membrane	ion channel	25712	0.038	0.0983	No
228028_at	FAM59B	family with sequence similarity 59, member B	unknown	other	25758	0.037	0.0993	No
219847_at	HDAC11	histone deacetylase 11	Nucleus	transcription regulator	25905	0.036	0.0985	No
204983_s_at	GPC4	glypican 4	Plasma Membrane	transmembrane receptor	26596	0.031	0.0873	No
204965_at	GC	group-specific component (vitamin D binding protein)	Extracellular Space	transporter	26670	0.031	0.0875	No
225757_s_at	CLMN	calmin (calponin-like, transmembrane)	Cytoplasm	other	26728	0.03	0.0879	No
238218_at	OOEP	oocyte expressed protein homolog (dog)	Cytoplasm	other	26772	0.03	0.0886	No
226492_at	SEMA6D*	sema domain, transmembrane domain (TM), and cytoplasmic domain, (semaphorin) 6D	Plasma Membrane	other	26979	0.028	0.0862	No
207199_at	TERT	telomerase reverse transcriptase	Nucleus	enzyme	27491	0.024	0.078	No
202827_s_at	MMP14	matrix metallopeptidase 14 (membrane-inserted)	Extracellular Space	peptidase	27765	0.022	0.0741	No
232721_at	TRIM55	tripartite motif containing 55	Cytoplasm	other	27988	0.021	0.0711	No
1552754_a_at	CADM2	cell adhesion molecule 2	unknown	other	28006	0.021	0.0718	No
222237_s_at	ZFP112	zinc finger protein 112 homolog (mouse)	Nucleus	other	28253	0.018	0.0682	No
1553491_at	KSR2	kinase suppressor of ras 2	Cytoplasm	kinase	28633	0.015	0.062	No
203499_at	EPHA2	EPH receptor A2	Plasma Membrane	kinase	28784	0.014	0.0599	No
204984_at	GPC4	glypican 4	Plasma Membrane	transmembrane receptor	28805	0.014	0.0602	No
207324_s_at	DSC1	desmocollin 1	Plasma Membrane	other	29977	0.005	0.039	No
209981_at	CSDC2	cold shock domain containing C2, RNA binding	Cytoplasm	other	30867	-0.002	0.0228	No
1555262_a_at	MAGI1	membrane associated guanylate kinase, WW and PDZ domain containing 1	Plasma Membrane	kinase	31633	-0.008	0.0092	No
1570114_at	MDGA2	MAM domain containing glycosylphosphatidylinositol anchor 2	unknown	other	31726	-0.009	0.0079	No
227057_at	ARHGAP27	Rho GTPase activating protein 27	Cytoplasm	other	31983	-0.011	0.0038	No
217609_at	LRRC23	leucine rich repeat containing 23	Plasma Membrane	other	32026	-0.011	0.0036	No
227679_at	HDAC11	histone deacetylase 11	Nucleus	transcription regulator	32452	-0.015	-0.0035	No
240048_at	STRC	stereocilin	Extracellular Space	other	33770	-0.026	-0.0264	No
209567_at	RRS1	alcohol dehydrogenase, iron containing, 1	Nucleus	other	33984	-0.028	-0.0289	No
221967_at	NXPH4	neurexophilin 4	Extracellular Space	other	34082	-0.029	-0.0293	No
208048_at	TACR1	tachykinin receptor 1	Plasma Membrane	G-protein coupled receptor	34103	-0.029	-0.0282	No
209726_at	CA11	carbonic anhydrase XI	Extracellular Space	enzyme	34123	-0.029	-0.0271	No
205019_s_at	VIPR1	vasoactive intestinal peptide receptor 1	Plasma Membrane	G-protein coupled receptor	34135	-0.029	-0.0259	No
221042_s_at	CLMN	calmin (calponin-like, transmembrane)	Cytoplasm	other	34831	-0.036	-0.0369	No
232378_at	SLC5A9	solute carrier family 5 (sodium/glucose cotransporter), member 9	Plasma Membrane	transporter	35369	-0.041	-0.0447	No
202828_s_at	MMP14	matrix metallopeptidase 14 (membrane-inserted)	Extracellular Space	peptidase	36307	-0.05	-0.0595	No
204686_at	IRS1	insulin receptor substrate 1	Cytoplasm	enzyme	36339	-0.05	-0.0576	No
39249_at	AQP3	aquaporin 3 (Gill blood group)	Plasma Membrane	transporter	37913	-0.066	-0.0832	No
205364_at	ACOX2	acyl-CoA oxidase 2, branched chain	Cytoplasm	enzyme	38973	-0.078	-0.0988	No
202928_s_at	PHF1	PHD finger protein 1	Nucleus	transcription regulator	39357	-0.082	-0.1017	No
218500_at	C8orf55	chromosome 8 open reading frame 55	unknown	other	40008	-0.09	-0.1092	No
206387_at	CDX2	caudal type homeobox 2	Nucleus	transcription regulator	40677	-0.099	-0.1166	No
232859_s_at	MAGI1	membrane associated guanylate kinase, WW and PDZ domain containing 1	Plasma Membrane	kinase	40693	-0.099	-0.112	No
213216_at	OTUD3	OTU domain containing 3	unknown	other	40768	-0.1	-0.1085	No
1554041_at	TMEM239	hypothetical protein LOC100288797	unknown	other	41656	-0.112	-0.1192	No
1569369_at	ZFYVE28	zinc finger, FYVE domain containing 28	Cytoplasm	other	42488	-0.124	-0.1284	No
209950_s_at	VILL	villin-like	Cytoplasm	other	42974	-0.131	-0.1308	No
232771_at	NRK	Nik related kinase	unknown	kinase	43890	-0.147	-0.1404	No
203263_s_at	ARHGEF9	Cdc42 guanine nucleotide exchange factor (GEF) 9	Cytoplasm	other	43992	-0.148	-0.135	No
40446_at	PHF1	PHD finger protein 1	Nucleus	transcription regulator	44639	-0.16	-0.139	No
204345_at	COL16A1	collagen, type XVI, alpha 1	Extracellular Space	other	45217	-0.17	-0.1412	No
1556872_s_at	IQSEC3	IQ motif and Sec7 domain 3	Cytoplasm	other	46198	-0.191	-0.1498	No
227248_at	PLEKHH3	pleckstrin homology domain containing, family H (with MyTH4 domain) member 3	unknown	other	46545	-0.199	-0.1463	No
225618_at	ARHGAP27	Rho GTPase activating protein 27	Cytoplasm	other	47736	-0.228	-0.157	No
226402_at	CYP2U1	cytochrome P450, family 2, subfamily U, polypeptide 1	Cytoplasm	enzyme	48206	-0.241	-0.1537	No
203747_at	AQP3	aquaporin 3 (Gill blood group)	Plasma Membrane	transporter	48573	-0.252	-0.1481	No
225755_at	KLHDC8B	kelch domain containing 8B	Cytoplasm	other	48806	-0.26	-0.1396	No
1554594_at	ARHGAP27	Rho GTPase activating protein 27	Cytoplasm	other	48818	-0.26	-0.127	No
230815_at	LOC389765	kinesin family member 27	unknown	other	49343	-0.279	-0.123	No
1554196_at	IZUMO1	izumo sperm-egg fusion 1	Cytoplasm	other	49926	-0.301	-0.1188	No
208461_at	HIC1	hypermethylated in cancer 1	Nucleus	transcription regulator	50565	-0.329	-0.1144	No
220259_at	PLEKHH3	pleckstrin homology domain containing, family H (with MyTH4 domain) member 3	unknown	other	50665	-0.334	-0.0998	No
206393_at	TNNI2	troponin I type 2 (skeletal, fast)	Cytoplasm	enzyme	52651	-0.479	-0.1127	No
206111_at	RNASE2	eosinophil-associated, ribonuclease A family, member 2	Cytoplasm	enzyme	54082	-0.782	-0.1005	No
39248_at	AQP3	aquaporin 3 (Gill blood group)	Plasma Membrane	transporter	54445	-1.021	-0.0571	No
206851_at	RNASE3	eosinophil-associated, ribonuclease A family, member 2	Cytoplasm	enzyme	54592	-1.248	0.0015	No
